# Supplementary material for: Crystal structure, Hirshfeld surface and frontier mol­ecular orbital analysis of 10-benzyl-9-(3-eth­oxy-4-hy­droxy­phen­yl)-3,3,6,6-tetra­methyl-3,4,6,7,9,10-hexa­hydro­acridine-1,8(2H,5H)-dione
Source: Acta Crystallogr E Crystallogr Commun. 2020 Mar 27;76(Pt 4):585–8. doi: 10.1107/S2056989020004065 (PMC7133029; doi:10.1107/S2056989020004065)
Supplement: Supplementary file 1 [file e-76-00585-sup1.cif]

##############################################################################
#                                                                            #
# This CIF contains the data in a paper accepted for publication in          #
# Acta Crystallographica Section E. It conforms to the requirements of       #
# Notes for Authors for Acta Crystallographica Section E, and has been       #
# peer reviewed under the auspices of the IUCr Commission on Journals.       #
#                                                                            #
# Full details of the Crystallographic Information File format               #
# are given in the paper "The Crystallographic Information File (CIF):       #
# a New Standard Archive File for Crystallography" by S. R. Hall, F. H.      #
# Allen and I. D. Brown [Acta Cryst. (1991), A47, 655-685].                  #
#                                                                            #
# The current version of the core CIF dictionary is obtainable from          #
# ftp://ftp.iucr.org/pub/cif_core.dic.                                       #
#                                                                            #
# Software is freely available for graphical display of the structure(s)     #
# in this CIF. For information consult the CIF software page                 #
# http://www.iucr.org/resources/cif/software.                                #
#                                                                            #
# This file may be used for bona fide research purposes within the           #
# scientific community so long as proper attribution is given to the journal # 
# article from which it was obtained.                                        #
#                                                                            #
##############################################################################
data_global
_audit_creation_method     'SHELXL-2018/3'
_journal_date_recd_electronic     2020-02-03
_journal_date_accepted     2020-03-23
_journal_name_full     'Acta Crystallographica, Section E'
_journal_year     2020
_journal_volume     76
_journal_issue      4
_journal_page_first     585
_journal_page_last     588
_journal_paper_category     GO
_journal_paper_doi     10.1107/S2056989020004065
_journal_coeditor_code     IS5533
_publ_contact_author_name     'Suresh Babu, N.'
_publ_contact_author_address
;
Department of Chemistry
Annamalai University
Annamalai nagar-608 002
Tamil Nadu
India
;
_publ_contact_author_email     'babusuresh1982@gmail.com'
_publ_contact_author_phone        .91E-306
_publ_section_title
;\
Crystal structure, Hirshfeld surface and frontier molecular orbital analysis of
10-benzyl-9-(3-ethoxy-4-hydroxyphenyl)-3,3,6,6-tetramethyl-3,4,6,7,9,10-\
hexahydroacridine-1,8(2<i>H</i>,5<i>H</i>)-dione
;
loop_
    _publ_author_name
    _publ_author_footnote
    _publ_author_address
    'Suresh Babu, N.' .
;
Department of Chemistry
Government College of Engineering-Sengipatti
Thanjavur-613 402.
Tamil Nadu
India
;
    'Sughanya, V.' .
;
Department of Chemistry
Periyar Government Arts College
Silver Beach Road
Devanampattinam
Cuddalore-607 001
Tamil Nadu
India
;
    'Dhandapani, A.' .
;
Department of Chemistry
CK College of Engineering & Technology
Sellankuppam
Cuddalore-607 003
Tamil Nadu
India
;
    'Kalaivanan, R.' .
;
Department of Chemistry
Annamalai University
Annamalai Nagar-608 002
Tamil Nadu
India
;
_publ_section_synopsis
;
In the acridinedione moiety of the title compound, the central ring adopts a
flattened-boat conformation, whereas the cyclohexenone rings adopt envelope
conformations.
;
data_I
_audit_creation_method     'SHELXL-2018/3'
_chemical_name_systematic
;\
10-Benzyl-9-(3-ethoxy-4-hydroxyphenyl)-3,3,6,6-tetramethyl-3,4,6,7,9,10-\
hexahydroacridine-1,8(2<i>H</i>,5<i>H</i>)-dione
;
_chemical_name_common     ?
_chemical_formula_moiety     'C32 H37 N O4'
_chemical_formula_sum     'C32 H37 N O4'
_chemical_formula_iupac     'C32 H37 N O4'
_chemical_formula_weight     499.62
_chemical_melting_point     ?
_space_group_crystal_system     monoclinic
_space_group_name_H-M_alt     'P 21/n'
_space_group_name_Hall     '-P 2yn'
loop_
    _space_group_symop_operation_xyz
    'x, y, z'
    '-x+1/2, y+1/2, -z+1/2'
    '-x, -y, -z'
    'x-1/2, -y-1/2, z-1/2'
_cell_length_a     10.5780(2)
_cell_length_b     18.4190(5)
_cell_length_c     14.3980(3)
_cell_angle_alpha     90
_cell_angle_beta     108.7910(10)
_cell_angle_gamma     90
_cell_volume     2655.73(10)
_cell_formula_units_Z     4
_cell_measurement_reflns_used     5176
_cell_measurement_theta_min     2.10
_cell_measurement_theta_max     23.28
_cell_measurement_temperature     296(2)
_exptl_crystal_description     block
_exptl_crystal_colour     yellow
_exptl_crystal_size_max     0.350
_exptl_crystal_size_mid     0.300
_exptl_crystal_size_min     0.300
_exptl_crystal_density_diffrn     1.250
_exptl_crystal_density_meas     ?
_exptl_crystal_density_method     ?
_exptl_crystal_F_000     1072
_exptl_absorpt_coefficient_mu     0.081
_exptl_absorpt_correction_type     multi-scan
_exptl_absorpt_process_details
;
(SADABS; Bruker, 2004)
;
_exptl_absorpt_correction_T_min     0.6742
_exptl_absorpt_correction_T_max     0.7458
_diffrn_ambient_temperature     296(2)
_diffrn_radiation_type     MoK\a
_diffrn_radiation_wavelength     0.71073
_diffrn_radiation_source     'fine-focus sealed tube'
_diffrn_radiation_monochromator     graphite
_diffrn_measurement_device_type     'Bruker Kappa APEXII'
_diffrn_measurement_method     '\w and \f scan'
_diffrn_detector_area_resol_mean     ?
_diffrn_reflns_number     23101
_diffrn_reflns_av_R_equivalents     0.0340
_diffrn_reflns_av_unetI/netI     0.0256
_diffrn_reflns_theta_min     1.859
_diffrn_reflns_theta_max     25.000
_diffrn_reflns_theta_full     25.000
_diffrn_measured_fraction_theta_max     1.000
_diffrn_measured_fraction_theta_full     1.000
_diffrn_reflns_limit_h_min     -12
_diffrn_reflns_limit_h_max     12
_diffrn_reflns_limit_k_min     -21
_diffrn_reflns_limit_k_max     21
_diffrn_reflns_limit_l_min     -17
_diffrn_reflns_limit_l_max     17
_refine_special_details     ?
_reflns_number_total     4681
_reflns_number_gt     3374
_reflns_threshold_expression     'I > 2\s(I)'
_refine_ls_structure_factor_coef     Fsqd
_refine_ls_matrix_type     full
_refine_ls_R_factor_all     0.0728
_refine_ls_R_factor_gt     0.0491
_refine_ls_wR_factor_gt     0.1189
_refine_ls_wR_factor_ref     0.1385
_refine_ls_goodness_of_fit_ref     1.018
_refine_ls_restrained_S_all     1.035
_refine_ls_number_reflns     4681
_refine_ls_number_parameters     364
_refine_ls_number_restraints     39
_refine_ls_hydrogen_treatment     mixed
_refine_ls_weighting_scheme     calc
_refine_ls_weighting_details
              'w=1/[\s^2^(Fo^2^)+(0.0564P)^2^+1.3040P] where P=(Fo^2^+2Fc^2^)/3'
_atom_sites_solution_hydrogens     mixed
_atom_sites_solution_primary     ?
_atom_sites_solution_secondary     ?
_refine_ls_shift/su_max     0.003
_refine_ls_shift/su_mean     0.001
_refine_diff_density_max     0.373
_refine_diff_density_min     -0.240
_refine_ls_extinction_method
;
SHELXL2018 (Sheldrick, 2015)
;
_refine_ls_extinction_coef     0.0066(9)
_refine_ls_extinction_expression
                                  'Fc^*^=kFc[1+0.001xFc^2^\l^3^/sin(2\q)]^-1/4^'
loop_
    _atom_type_symbol
    _atom_type_description
    _atom_type_scat_dispersion_real
    _atom_type_scat_dispersion_imag
    _atom_type_scat_source
    'C' 'C' 0.0033 0.0016
                         'International Tables Vol C Tables 4.2.6.8 and 6.1.1.4'
    'H' 'H' 0.0000 0.0000
                         'International Tables Vol C Tables 4.2.6.8 and 6.1.1.4'
    'N' 'N' 0.0061 0.0033
                         'International Tables Vol C Tables 4.2.6.8 and 6.1.1.4'
    'O' 'O' 0.0106 0.0060
                         'International Tables Vol C Tables 4.2.6.8 and 6.1.1.4'
_computing_data_collection
;
APEX3 (Bruker, 2004)
;
_computing_cell_refinement
;
APEX3 and SAINT (Bruker, 2004)
;
_computing_data_reduction
;
SAINT and XPREP (Bruker, 2004)
;
_computing_structure_solution
;
SIR92 (Altomare <i>et al.</i>,  1993)
;
_computing_structure_refinement
;
SHELXL2018 (Sheldrick, 2015)
;
_computing_molecular_graphics
;
ORTEP-3 for Windows (Farrugia, 2012) and Mercury (Macrae <i>et al.</i>,
2020)
;
_computing_publication_material
;
SHELXL2018 (Sheldrick, 2015)
;
loop_
    _atom_site_type_symbol
    _atom_site_label
    _atom_site_fract_x
    _atom_site_fract_y
    _atom_site_fract_z
    _atom_site_U_iso_or_equiv
    _atom_site_adp_type
    _atom_site_calc_flag
    _atom_site_occupancy
    _atom_site_disorder_assembly
    _atom_site_disorder_group
    C C1 0.7372(2) 0.07235(11) 1.19469(15) 0.0471(5) Uani d 1 . .
    C C2 0.7273(2) 0.10618(12) 1.10816(15) 0.0488(5) Uani d 1 . .
    H H2 0.777437 0.089182 1.070203 0.059 Uiso calc 1 . .
    C C3 0.6443(2) 0.16503(12) 1.07625(15) 0.0461(5) Uani d 1 . .
    H H3 0.640119 0.187332 1.017378 0.055 Uiso calc 1 . .
    C C4 0.5675(2) 0.19150(11) 1.12980(14) 0.0407(5) Uani d 1 . .
    C C5 0.5779(2) 0.15710(12) 1.21800(15) 0.0485(5) Uani d 1 . .
    H H5 0.527092 0.173864 1.255627 0.058 Uiso calc 1 . .
    C C6 0.6615(2) 0.09894(13) 1.25058(15) 0.0525(6) Uani d 1 . .
    C C9 0.7670(2) 0.33092(16) 0.9497(2) 0.0704(7) Uani d 1 . .
    H H9A 0.754428 0.297468 0.997122 0.106 Uiso calc 1 . .
    H H9B 0.841043 0.362289 0.980882 0.106 Uiso calc 1 . .
    H H9C 0.785001 0.304417 0.897943 0.106 Uiso calc 1 . .
    C C10 0.6623(3) 0.42747(15) 0.8297(2) 0.0741(8) Uani d 1 . .
    H H10A 0.676549 0.399414 0.777748 0.111 Uiso calc 1 . .
    H H10B 0.738811 0.457558 0.859168 0.111 Uiso calc 1 . .
    H H10C 0.584716 0.457489 0.803512 0.111 Uiso calc 1 . .
    C C11 0.6411(2) 0.37629(12) 0.90727(17) 0.0524(6) Uani d 1 . .
    C C12 0.6105(3) 0.41915(12) 0.98762(19) 0.0604(6) Uani d 1 . .
    H H12A 0.687205 0.448978 1.021231 0.072 Uiso calc 1 . .
    H H12B 0.535806 0.451328 0.957972 0.072 Uiso calc 1 . .
    C C13 0.5775(2) 0.37160(11) 1.06128(16) 0.0465(5) Uani d 1 . .
    C C14 0.5053(2) 0.30484(10) 1.02566(15) 0.0416(5) Uani d 1 . .
    C C15 0.46639(19) 0.28917(10) 0.92851(14) 0.0397(5) Uani d 1 . .
    C C16 0.5213(2) 0.32806(12) 0.85821(16) 0.0492(5) Uani d 1 . .
    H H16A 0.451065 0.357700 0.814830 0.059 Uiso calc 1 . .
    H H16B 0.547020 0.292318 0.818172 0.059 Uiso calc 1 . .
    C C17 0.4695(2) 0.25444(11) 1.09529(14) 0.0426(5) Uani d 1 . .
    H H17 0.468205 0.282359 1.152911 0.051 Uiso calc 1 . .
    C C18 0.3300(2) 0.22705(11) 1.04337(15) 0.0432(5) Uani d 1 . .
    C C19 0.29089(19) 0.21317(11) 0.94584(15) 0.0399(5) Uani d 1 . .
    C C20 0.1604(2) 0.17691(12) 0.89287(16) 0.0473(5) Uani d 1 . .
    H H20A 0.176648 0.138375 0.852218 0.057 Uiso calc 1 . .
    H H20B 0.102079 0.212117 0.849634 0.057 Uiso calc 1 . .
    C C21 0.0881(2) 0.14485(12) 0.95949(17) 0.0509(5) Uani d 1 . .
    C C22 0.0967(2) 0.19754(14) 1.04238(19) 0.0624(7) Uani d 1 . .
    H H22A 0.047079 0.241160 1.015377 0.075 Uiso calc 1 . .
    H H22B 0.055315 0.175713 1.086706 0.075 Uiso calc 1 . .
    C C23 0.2381(2) 0.21791(13) 1.09917(18) 0.0548(6) Uani d 1 . .
    C C26 0.3491(2) 0.20767(12) 0.79067(14) 0.0455(5) Uani d 1 . .
    H H26A 0.357805 0.246910 0.748202 0.055 Uiso calc 1 . .
    H H26B 0.259352 0.188286 0.764455 0.055 Uiso calc 1 . .
    C C27 0.4480(2) 0.14911(12) 0.79111(14) 0.0457(5) Uani d 1 . .
    C C28 0.5291(3) 0.15385(17) 0.73326(18) 0.0697(7) Uani d 1 . .
    H H28 0.522216 0.193597 0.692092 0.084 Uiso calc 1 . .
    C C29 0.6213(3) 0.0992(2) 0.7363(2) 0.0898(10) Uani d 1 . .
    H H29 0.676908 0.102922 0.697950 0.108 Uiso calc 1 . .
    C C30 0.6304(3) 0.0403(2) 0.7953(2) 0.0856(9) Uani d 1 . .
    H H30 0.691243 0.003581 0.796294 0.103 Uiso calc 1 . .
    C C31 0.5509(3) 0.03490(15) 0.8525(2) 0.0720(7) Uani d 1 . .
    H H31 0.557448 -0.005257 0.892928 0.086 Uiso calc 1 . .
    C C32 0.4609(2) 0.08898(13) 0.85044(18) 0.0568(6) Uani d 1 . .
    H H32 0.407100 0.084969 0.890121 0.068 Uiso calc 1 . .
    N N1 0.37004(16) 0.23636(9) 0.89039(11) 0.0398(4) Uani d 1 . .
    O O1 0.82089(18) 0.01441(9) 1.22322(14) 0.0647(5) Uani d 1 . .
    O O3 0.60779(17) 0.39009(9) 1.14761(12) 0.0612(5) Uani d 1 . .
    O O4 0.27281(18) 0.22766(12) 1.18772(13) 0.0788(6) Uani d 1 . .
    O O2 0.6794(2) 0.06291(12) 1.33650(13) 0.0898(7) Uani d 1 . .
    C C7 0.5937(8) 0.0989(5) 1.3972(5) 0.079(2) Uani d 0.572(11) A 1
    H H7A 0.611903 0.150541 1.405357 0.095 Uiso calc 0.572(11) A 1
    H H7B 0.499043 0.092146 1.363367 0.095 Uiso calc 0.572(11) A 1
    C C8 0.6318(9) 0.0638(6) 1.4895(5) 0.131(4) Uani d 0.572(11) A 1
    H H8A 0.580043 0.082713 1.527912 0.197 Uiso calc 0.572(11) A 1
    H H8B 0.724873 0.072391 1.523026 0.197 Uiso calc 0.572(11) A 1
    H H8C 0.616247 0.012594 1.480136 0.197 Uiso calc 0.572(11) A 1
    C C7' 0.5829(9) 0.0565(6) 1.3908(6) 0.082(3) Uani d 0.428(11) A 2
    H H7'1 0.493748 0.073595 1.354927 0.099 Uiso calc 0.428(11) A 2
    H H7'2 0.580760 0.009096 1.419461 0.099 Uiso calc 0.428(11) A 2
    C C8' 0.6622(12) 0.1071(5) 1.4551(10) 0.142(6) Uani d 0.428(11) A 2
    H H8'1 0.621787 0.119635 1.503820 0.213 Uiso calc 0.428(11) A 2
    H H8'2 0.670497 0.149885 1.419379 0.213 Uiso calc 0.428(11) A 2
    H H8'3 0.749065 0.086785 1.486481 0.213 Uiso calc 0.428(11) A 2
    C C24 0.1545(3) 0.07364(14) 1.0030(2) 0.0769(8) Uani d 1 . .
    H H24A 0.247265 0.082123 1.037911 0.115 Uiso calc 1 . .
    H H24B 0.146600 0.039373 0.951142 0.115 Uiso calc 1 . .
    H H24C 0.111638 0.054559 1.047206 0.115 Uiso calc 1 . .
    C C25 -0.0558(3) 0.13003(19) 0.8986(2) 0.0835(9) Uani d 1 . .
    H H25A -0.102569 0.109844 0.939704 0.125 Uiso calc 1 . .
    H H25B -0.058132 0.096260 0.847274 0.125 Uiso calc 1 . .
    H H25C -0.097909 0.174597 0.870218 0.125 Uiso calc 1 . .
    H H1 0.814(3) -0.0069(19) 1.274(2) 0.107(12) Uiso d 1 . .
loop_
    _atom_site_aniso_label
    _atom_site_aniso_U_11
    _atom_site_aniso_U_22
    _atom_site_aniso_U_33
    _atom_site_aniso_U_12
    _atom_site_aniso_U_13
    _atom_site_aniso_U_23
    C1 0.0481(12) 0.0434(12) 0.0435(12) -0.0042(10) 0.0057(10) 0.0027(9)
    C2 0.0544(13) 0.0500(13) 0.0443(12) 0.0038(10) 0.0191(10) 0.0019(10)
    C3 0.0534(13) 0.0499(12) 0.0357(11) 0.0010(10) 0.0152(10) 0.0048(9)
    C4 0.0436(11) 0.0414(11) 0.0349(10) -0.0094(9) 0.0095(9) -0.0062(8)
    C5 0.0573(13) 0.0536(13) 0.0368(11) -0.0063(11) 0.0182(10) -0.0047(10)
    C6 0.0629(14) 0.0573(14) 0.0346(11) -0.0069(11) 0.0117(10) 0.0063(10)
    C9 0.0469(14) 0.0768(18) 0.0881(19) 0.0009(13) 0.0225(13) 0.0029(15)
    C10 0.0785(18) 0.0664(17) 0.0857(19) -0.0175(14) 0.0380(16) 0.0090(14)
    C11 0.0513(13) 0.0459(12) 0.0629(14) -0.0066(10) 0.0225(11) 0.0020(11)
    C12 0.0676(16) 0.0403(12) 0.0767(16) -0.0118(11) 0.0279(13) -0.0050(11)
    C13 0.0421(12) 0.0409(11) 0.0535(13) 0.0006(9) 0.0112(10) -0.0068(10)
    C14 0.0402(11) 0.0378(11) 0.0467(12) 0.0005(9) 0.0140(9) -0.0024(9)
    C15 0.0364(10) 0.0361(10) 0.0446(11) 0.0019(8) 0.0103(9) 0.0011(9)
    C16 0.0499(13) 0.0480(12) 0.0483(12) -0.0032(10) 0.0140(10) 0.0068(10)
    C17 0.0466(12) 0.0435(11) 0.0382(11) -0.0045(9) 0.0143(9) -0.0085(9)
    C18 0.0434(11) 0.0431(12) 0.0443(12) -0.0004(9) 0.0155(9) -0.0025(9)
    C19 0.0362(11) 0.0382(11) 0.0456(11) 0.0011(8) 0.0135(9) 0.0010(9)
    C20 0.0399(11) 0.0487(12) 0.0500(12) -0.0035(10) 0.0097(10) 0.0016(10)
    C21 0.0437(12) 0.0470(12) 0.0629(14) -0.0055(10) 0.0184(11) 0.0014(11)
    C22 0.0540(14) 0.0650(16) 0.0768(17) -0.0006(12) 0.0329(13) 0.0002(13)
    C23 0.0576(14) 0.0559(14) 0.0565(14) -0.0013(11) 0.0263(12) -0.0049(11)
    C26 0.0463(12) 0.0533(13) 0.0338(10) -0.0077(10) 0.0085(9) 0.0000(9)
    C27 0.0403(11) 0.0582(13) 0.0357(11) -0.0093(10) 0.0084(9) -0.0125(10)
    C28 0.0666(16) 0.096(2) 0.0527(14) -0.0061(15) 0.0276(13) -0.0071(14)
    C29 0.0633(18) 0.141(3) 0.073(2) 0.006(2) 0.0337(16) -0.026(2)
    C30 0.0634(18) 0.103(2) 0.083(2) 0.0173(17) 0.0123(16) -0.0294(19)
    C31 0.0641(16) 0.0656(17) 0.0790(19) 0.0055(13) 0.0127(15) -0.0123(14)
    C32 0.0535(14) 0.0560(14) 0.0615(15) -0.0020(11) 0.0191(12) -0.0089(12)
    N1 0.0391(9) 0.0421(9) 0.0372(9) -0.0040(7) 0.0108(7) -0.0021(7)
    O1 0.0711(11) 0.0564(10) 0.0623(11) 0.0109(9) 0.0154(9) 0.0187(9)
    O3 0.0687(11) 0.0526(10) 0.0549(10) -0.0101(8) 0.0097(8) -0.0138(8)
    O4 0.0754(12) 0.1155(16) 0.0554(11) -0.0146(11) 0.0348(9) -0.0161(10)
    O2 0.1117(16) 0.1106(16) 0.0534(11) 0.0161(13) 0.0353(11) 0.0358(11)
    C7 0.091(5) 0.082(5) 0.070(4) 0.018(5) 0.036(3) 0.029(4)
    C8 0.182(7) 0.154(8) 0.090(5) 0.087(6) 0.091(5) 0.041(4)
    C7' 0.084(5) 0.059(5) 0.084(6) -0.018(4) -0.002(4) 0.027(5)
    C8' 0.138(9) 0.073(6) 0.136(9) -0.032(6) -0.066(7) 0.034(6)
    C24 0.091(2) 0.0520(15) 0.090(2) -0.0023(14) 0.0310(17) 0.0113(14)
    C25 0.0545(16) 0.103(2) 0.091(2) -0.0266(15) 0.0210(15) -0.0013(18)
_geom_special_details
;
 All esds (except the esd in the dihedral angle between two l.s. planes)
 are estimated using the full covariance matrix.  The cell esds are taken
 into account individually in the estimation of esds in distances, angles
 and torsion angles; correlations between esds in cell parameters are only
 used when they are defined by crystal symmetry.  An approximate (isotropic)
 treatment of cell esds is used for estimating esds involving l.s. planes.
;
loop_
    _geom_bond_atom_site_label_1
    _geom_bond_atom_site_label_2
    _geom_bond_site_symmetry_2
    _geom_bond_distance
    _geom_bond_publ_flag
    C1 O1 . 1.363(3) ?
    C1 C2 . 1.367(3) ?
    C1 C6 . 1.394(3) ?
    C2 C3 . 1.377(3) ?
    C2 H2 . 0.9300 ?
    C3 C4 . 1.377(3) ?
    C3 H3 . 0.9300 ?
    C4 C5 . 1.391(3) ?
    C4 C17 . 1.527(3) ?
    C5 C6 . 1.372(3) ?
    C5 H5 . 0.9300 ?
    C6 O2 . 1.362(3) ?
    C9 C11 . 1.524(3) ?
    C9 H9A . 0.9600 ?
    C9 H9B . 0.9600 ?
    C9 H9C . 0.9600 ?
    C10 C11 . 1.532(3) ?
    C10 H10A . 0.9600 ?
    C10 H10B . 0.9600 ?
    C10 H10C . 0.9600 ?
    C11 C12 . 1.519(3) ?
    C11 C16 . 1.522(3) ?
    C12 C13 . 1.501(3) ?
    C12 H12A . 0.9700 ?
    C12 H12B . 0.9700 ?
    C13 O3 . 1.228(3) ?
    C13 C14 . 1.451(3) ?
    C14 C15 . 1.356(3) ?
    C14 C17 . 1.502(3) ?
    C15 N1 . 1.388(2) ?
    C15 C16 . 1.501(3) ?
    C16 H16A . 0.9700 ?
    C16 H16B . 0.9700 ?
    C17 C18 . 1.510(3) ?
    C17 H17 . 0.9800 ?
    C18 C19 . 1.354(3) ?
    C18 C23 . 1.456(3) ?
    C19 N1 . 1.397(2) ?
    C19 C20 . 1.502(3) ?
    C20 C21 . 1.525(3) ?
    C20 H20A . 0.9700 ?
    C20 H20B . 0.9700 ?
    C21 C25 . 1.517(3) ?
    C21 C22 . 1.518(3) ?
    C21 C24 . 1.524(3) ?
    C22 C23 . 1.503(3) ?
    C22 H22A . 0.9700 ?
    C22 H22B . 0.9700 ?
    C23 O4 . 1.221(3) ?
    C26 N1 . 1.478(2) ?
    C26 C27 . 1.501(3) ?
    C26 H26A . 0.9700 ?
    C26 H26B . 0.9700 ?
    C27 C28 . 1.377(3) ?
    C27 C32 . 1.378(3) ?
    C28 C29 . 1.393(4) ?
    C28 H28 . 0.9300 ?
    C29 C30 . 1.362(5) ?
    C29 H29 . 0.9300 ?
    C30 C31 . 1.357(4) ?
    C30 H30 . 0.9300 ?
    C31 C32 . 1.372(3) ?
    C31 H31 . 0.9300 ?
    C32 H32 . 0.9300 ?
    O1 H1 . 0.85(3) ?
    O2 C7' . 1.476(9) ?
    O2 C7 . 1.592(6) ?
    C7 C8 . 1.414(10) ?
    C7 H7A . 0.9700 ?
    C7 H7B . 0.9700 ?
    C8 H8A . 0.9600 ?
    C8 H8B . 0.9600 ?
    C8 H8C . 0.9600 ?
    C7' C8' . 1.389(12) ?
    C7' H7'1 . 0.9700 ?
    C7' H7'2 . 0.9700 ?
    C8' H8'1 . 0.9600 ?
    C8' H8'2 . 0.9600 ?
    C8' H8'3 . 0.9600 ?
    C24 H24A . 0.9600 ?
    C24 H24B . 0.9600 ?
    C24 H24C . 0.9600 ?
    C25 H25A . 0.9600 ?
    C25 H25B . 0.9600 ?
    C25 H25C . 0.9600 ?
loop_
    _geom_angle_atom_site_label_1
    _geom_angle_atom_site_label_2
    _geom_angle_atom_site_label_3
    _geom_angle_site_symmetry_1
    _geom_angle_site_symmetry_3
    _geom_angle
    _geom_angle_publ_flag
    O1 C1 C2 . . 118.9(2) ?
    O1 C1 C6 . . 122.6(2) ?
    C2 C1 C6 . . 118.5(2) ?
    C1 C2 C3 . . 121.1(2) ?
    C1 C2 H2 . . 119.5 ?
    C3 C2 H2 . . 119.5 ?
    C2 C3 C4 . . 121.29(19) ?
    C2 C3 H3 . . 119.4 ?
    C4 C3 H3 . . 119.4 ?
    C3 C4 C5 . . 117.5(2) ?
    C3 C4 C17 . . 123.20(18) ?
    C5 C4 C17 . . 119.22(18) ?
    C6 C5 C4 . . 121.3(2) ?
    C6 C5 H5 . . 119.3 ?
    C4 C5 H5 . . 119.3 ?
    O2 C6 C5 . . 125.2(2) ?
    O2 C6 C1 . . 114.6(2) ?
    C5 C6 C1 . . 120.26(19) ?
    C11 C9 H9A . . 109.5 ?
    C11 C9 H9B . . 109.5 ?
    H9A C9 H9B . . 109.5 ?
    C11 C9 H9C . . 109.5 ?
    H9A C9 H9C . . 109.5 ?
    H9B C9 H9C . . 109.5 ?
    C11 C10 H10A . . 109.5 ?
    C11 C10 H10B . . 109.5 ?
    H10A C10 H10B . . 109.5 ?
    C11 C10 H10C . . 109.5 ?
    H10A C10 H10C . . 109.5 ?
    H10B C10 H10C . . 109.5 ?
    C12 C11 C16 . . 107.89(18) ?
    C12 C11 C9 . . 110.6(2) ?
    C16 C11 C9 . . 110.84(19) ?
    C12 C11 C10 . . 110.6(2) ?
    C16 C11 C10 . . 108.4(2) ?
    C9 C11 C10 . . 108.4(2) ?
    C13 C12 C11 . . 112.95(18) ?
    C13 C12 H12A . . 109.0 ?
    C11 C12 H12A . . 109.0 ?
    C13 C12 H12B . . 109.0 ?
    C11 C12 H12B . . 109.0 ?
    H12A C12 H12B . . 107.8 ?
    O3 C13 C14 . . 121.9(2) ?
    O3 C13 C12 . . 120.6(2) ?
    C14 C13 C12 . . 117.41(19) ?
    C15 C14 C13 . . 119.70(19) ?
    C15 C14 C17 . . 119.93(18) ?
    C13 C14 C17 . . 120.33(18) ?
    C14 C15 N1 . . 119.84(18) ?
    C14 C15 C16 . . 122.63(18) ?
    N1 C15 C16 . . 117.52(17) ?
    C15 C16 C11 . . 114.24(18) ?
    C15 C16 H16A . . 108.7 ?
    C11 C16 H16A . . 108.7 ?
    C15 C16 H16B . . 108.7 ?
    C11 C16 H16B . . 108.7 ?
    H16A C16 H16B . . 107.6 ?
    C14 C17 C18 . . 107.01(16) ?
    C14 C17 C4 . . 113.31(16) ?
    C18 C17 C4 . . 111.10(16) ?
    C14 C17 H17 . . 108.4 ?
    C18 C17 H17 . . 108.4 ?
    C4 C17 H17 . . 108.4 ?
    C19 C18 C23 . . 121.0(2) ?
    C19 C18 C17 . . 119.97(18) ?
    C23 C18 C17 . . 119.00(18) ?
    C18 C19 N1 . . 119.73(18) ?
    C18 C19 C20 . . 122.28(18) ?
    N1 C19 C20 . . 117.90(17) ?
    C19 C20 C21 . . 114.70(18) ?
    C19 C20 H20A . . 108.6 ?
    C21 C20 H20A . . 108.6 ?
    C19 C20 H20B . . 108.6 ?
    C21 C20 H20B . . 108.6 ?
    H20A C20 H20B . . 107.6 ?
    C25 C21 C22 . . 111.4(2) ?
    C25 C21 C24 . . 109.1(2) ?
    C22 C21 C24 . . 108.9(2) ?
    C25 C21 C20 . . 108.6(2) ?
    C22 C21 C20 . . 109.37(18) ?
    C24 C21 C20 . . 109.46(19) ?
    C23 C22 C21 . . 112.62(19) ?
    C23 C22 H22A . . 109.1 ?
    C21 C22 H22A . . 109.1 ?
    C23 C22 H22B . . 109.1 ?
    C21 C22 H22B . . 109.1 ?
    H22A C22 H22B . . 107.8 ?
    O4 C23 C18 . . 122.0(2) ?
    O4 C23 C22 . . 121.1(2) ?
    C18 C23 C22 . . 116.9(2) ?
    N1 C26 C27 . . 111.52(16) ?
    N1 C26 H26A . . 109.3 ?
    C27 C26 H26A . . 109.3 ?
    N1 C26 H26B . . 109.3 ?
    C27 C26 H26B . . 109.3 ?
    H26A C26 H26B . . 108.0 ?
    C28 C27 C32 . . 118.0(2) ?
    C28 C27 C26 . . 121.4(2) ?
    C32 C27 C26 . . 120.63(19) ?
    C27 C28 C29 . . 120.1(3) ?
    C27 C28 H28 . . 120.0 ?
    C29 C28 H28 . . 120.0 ?
    C30 C29 C28 . . 120.2(3) ?
    C30 C29 H29 . . 119.9 ?
    C28 C29 H29 . . 119.9 ?
    C31 C30 C29 . . 120.2(3) ?
    C31 C30 H30 . . 119.9 ?
    C29 C30 H30 . . 119.9 ?
    C30 C31 C32 . . 119.7(3) ?
    C30 C31 H31 . . 120.1 ?
    C32 C31 H31 . . 120.1 ?
    C31 C32 C27 . . 121.7(2) ?
    C31 C32 H32 . . 119.1 ?
    C27 C32 H32 . . 119.1 ?
    C15 N1 C19 . . 119.16(16) ?
    C15 N1 C26 . . 119.72(16) ?
    C19 N1 C26 . . 121.07(16) ?
    C1 O1 H1 . . 113(2) ?
    C6 O2 C7' . . 127.0(4) ?
    C6 O2 C7 . . 111.0(3) ?
    C8 C7 O2 . . 106.6(5) ?
    C8 C7 H7A . . 110.4 ?
    O2 C7 H7A . . 110.4 ?
    C8 C7 H7B . . 110.4 ?
    O2 C7 H7B . . 110.4 ?
    H7A C7 H7B . . 108.6 ?
    C7 C8 H8A . . 109.5 ?
    C7 C8 H8B . . 109.5 ?
    H8A C8 H8B . . 109.5 ?
    C7 C8 H8C . . 109.5 ?
    H8A C8 H8C . . 109.5 ?
    H8B C8 H8C . . 109.5 ?
    C8' C7' O2 . . 85.9(9) ?
    C8' C7' H7'1 . . 114.3 ?
    O2 C7' H7'1 . . 114.3 ?
    C8' C7' H7'2 . . 114.3 ?
    O2 C7' H7'2 . . 114.3 ?
    H7'1 C7' H7'2 . . 111.5 ?
    C7' C8' H8'1 . . 109.5 ?
    C7' C8' H8'2 . . 109.5 ?
    H8'1 C8' H8'2 . . 109.5 ?
    C7' C8' H8'3 . . 109.5 ?
    H8'1 C8' H8'3 . . 109.5 ?
    H8'2 C8' H8'3 . . 109.5 ?
    C21 C24 H24A . . 109.5 ?
    C21 C24 H24B . . 109.5 ?
    H24A C24 H24B . . 109.5 ?
    C21 C24 H24C . . 109.5 ?
    H24A C24 H24C . . 109.5 ?
    H24B C24 H24C . . 109.5 ?
    C21 C25 H25A . . 109.5 ?
    C21 C25 H25B . . 109.5 ?
    H25A C25 H25B . . 109.5 ?
    C21 C25 H25C . . 109.5 ?
    H25A C25 H25C . . 109.5 ?
    H25B C25 H25C . . 109.5 ?
loop_
    _geom_torsion_atom_site_label_1
    _geom_torsion_atom_site_label_2
    _geom_torsion_atom_site_label_3
    _geom_torsion_atom_site_label_4
    _geom_torsion_site_symmetry_1
    _geom_torsion_site_symmetry_2
    _geom_torsion_site_symmetry_3
    _geom_torsion_site_symmetry_4
    _geom_torsion
    _geom_torsion_publ_flag
    O1 C1 C2 C3 . . . . -179.9(2) ?
    C6 C1 C2 C3 . . . . -0.3(3) ?
    C1 C2 C3 C4 . . . . -0.6(3) ?
    C2 C3 C4 C5 . . . . 0.7(3) ?
    C2 C3 C4 C17 . . . . -177.22(19) ?
    C3 C4 C5 C6 . . . . 0.0(3) ?
    C17 C4 C5 C6 . . . . 178.02(19) ?
    C4 C5 C6 O2 . . . . 178.9(2) ?
    C4 C5 C6 C1 . . . . -0.9(3) ?
    O1 C1 C6 O2 . . . . 0.8(3) ?
    C2 C1 C6 O2 . . . . -178.8(2) ?
    O1 C1 C6 C5 . . . . -179.5(2) ?
    C2 C1 C6 C5 . . . . 1.0(3) ?
    C16 C11 C12 C13 . . . . 56.7(3) ?
    C9 C11 C12 C13 . . . . -64.7(3) ?
    C10 C11 C12 C13 . . . . 175.2(2) ?
    C11 C12 C13 O3 . . . . 147.3(2) ?
    C11 C12 C13 C14 . . . . -34.7(3) ?
    O3 C13 C14 C15 . . . . 175.6(2) ?
    C12 C13 C14 C15 . . . . -2.4(3) ?
    O3 C13 C14 C17 . . . . -2.3(3) ?
    C12 C13 C14 C17 . . . . 179.70(19) ?
    C13 C14 C15 N1 . . . . -163.65(18) ?
    C17 C14 C15 N1 . . . . 14.2(3) ?
    C13 C14 C15 C16 . . . . 14.9(3) ?
    C17 C14 C15 C16 . . . . -167.17(18) ?
    C14 C15 C16 C11 . . . . 10.5(3) ?
    N1 C15 C16 C11 . . . . -170.87(18) ?
    C12 C11 C16 C15 . . . . -44.9(2) ?
    C9 C11 C16 C15 . . . . 76.4(2) ?
    C10 C11 C16 C15 . . . . -164.7(2) ?
    C15 C14 C17 C18 . . . . -38.2(2) ?
    C13 C14 C17 C18 . . . . 139.68(18) ?
    C15 C14 C17 C4 . . . . 84.6(2) ?
    C13 C14 C17 C4 . . . . -97.5(2) ?
    C3 C4 C17 C14 . . . . -25.6(3) ?
    C5 C4 C17 C14 . . . . 156.47(18) ?
    C3 C4 C17 C18 . . . . 94.9(2) ?
    C5 C4 C17 C18 . . . . -83.0(2) ?
    C14 C17 C18 C19 . . . . 36.8(2) ?
    C4 C17 C18 C19 . . . . -87.4(2) ?
    C14 C17 C18 C23 . . . . -141.50(19) ?
    C4 C17 C18 C23 . . . . 94.3(2) ?
    C23 C18 C19 N1 . . . . 166.72(19) ?
    C17 C18 C19 N1 . . . . -11.6(3) ?
    C23 C18 C19 C20 . . . . -9.8(3) ?
    C17 C18 C19 C20 . . . . 171.90(18) ?
    C18 C19 C20 C21 . . . . -10.6(3) ?
    N1 C19 C20 C21 . . . . 172.77(18) ?
    C19 C20 C21 C25 . . . . 164.0(2) ?
    C19 C20 C21 C22 . . . . 42.2(3) ?
    C19 C20 C21 C24 . . . . -77.1(2) ?
    C25 C21 C22 C23 . . . . -175.4(2) ?
    C24 C21 C22 C23 . . . . 64.2(3) ?
    C20 C21 C22 C23 . . . . -55.4(3) ?
    C19 C18 C23 O4 . . . . 177.4(2) ?
    C17 C18 C23 O4 . . . . -4.3(3) ?
    C19 C18 C23 C22 . . . . -4.1(3) ?
    C17 C18 C23 C22 . . . . 174.2(2) ?
    C21 C22 C23 O4 . . . . -143.8(2) ?
    C21 C22 C23 C18 . . . . 37.6(3) ?
    N1 C26 C27 C28 . . . . -124.2(2) ?
    N1 C26 C27 C32 . . . . 55.3(3) ?
    C32 C27 C28 C29 . . . . -0.5(4) ?
    C26 C27 C28 C29 . . . . 179.0(2) ?
    C27 C28 C29 C30 . . . . 1.0(4) ?
    C28 C29 C30 C31 . . . . -0.9(5) ?
    C29 C30 C31 C32 . . . . 0.3(4) ?
    C30 C31 C32 C27 . . . . 0.3(4) ?
    C28 C27 C32 C31 . . . . -0.2(3) ?
    C26 C27 C32 C31 . . . . -179.7(2) ?
    C14 C15 N1 C19 . . . . 16.0(3) ?
    C16 C15 N1 C19 . . . . -162.68(18) ?
    C14 C15 N1 C26 . . . . -166.38(18) ?
    C16 C15 N1 C26 . . . . 15.0(3) ?
    C18 C19 N1 C15 . . . . -17.3(3) ?
    C20 C19 N1 C15 . . . . 159.41(18) ?
    C18 C19 N1 C26 . . . . 165.12(18) ?
    C20 C19 N1 C26 . . . . -18.2(3) ?
    C27 C26 N1 C15 . . . . 82.8(2) ?
    C27 C26 N1 C19 . . . . -99.7(2) ?
    C5 C6 O2 C7' . . . . 26.6(6) ?
    C1 C6 O2 C7' . . . . -153.6(5) ?
    C5 C6 O2 C7 . . . . -2.0(5) ?
    C1 C6 O2 C7 . . . . 177.7(4) ?
    C6 O2 C7 C8 . . . . -172.7(8) ?
    C6 O2 C7' C8' . . . . -104.5(6) ?
loop_
    _geom_hbond_atom_site_label_D
    _geom_hbond_atom_site_label_H
    _geom_hbond_atom_site_label_A
    _geom_hbond_site_symmetry_A
    _geom_hbond_distance_DH
    _geom_hbond_distance_HA
    _geom_hbond_distance_DA
    _geom_hbond_angle_DHA
    _geom_hbond_publ_flag
    O1 H1 O3 2_647 0.85(3) 2.23(4) 2.893(2) 135(3) yes
    C26 H26B O3 4_565 0.97 2.40 3.258(3) 148 yes
_shelx_space_group_comment
;
The symmetry employed for this shelxl refinement is uniquely defined
by the following loop, which should always be used as a source of
symmetry information in preference to the above space-group names.
They are only intended as comments.
;
_shelx_estimated_absorpt_T_min     0.972
_shelx_estimated_absorpt_T_max     0.976
_shelx_hkl_file
;
   1   0   0   -0.10    0.18
   1   0   0   -0.09    0.13
  -1   0   0   -0.02    0.14
   2   0   0   13.33    0.70
  -2   0   0   13.43    0.95
  -3   0   0    0.12    0.50
   3   0   0    0.29    0.62
   4   0   0  419.76   10.20
  -4   0   0  442.06   10.20
   5   0   0   -0.93    0.88
  -5   0   0   -0.28    0.76
  -6   0   0   -0.79    1.02
   6   0   0   -1.86    1.05
  -6   0   0   -0.73    0.78
  -7   0   0    0.18    0.94
   7   0   0   -0.48    1.29
  -7   0   0    0.12    1.15
  -8   0   0    9.30    1.85
   8   0   0    4.85    1.88
  -8   0   0    7.05    1.38
  -8   0   0    6.51    2.77
  -9   0   0    0.47    1.28
  -9   0   0    0.37    2.47
   9   0   0   -1.16    1.59
  -9   0   0   -0.58    1.29
 -10   0   0   75.33    3.85
 -10   0   0   79.12    4.68
  10   0   0   85.71    5.02
 -10   0   0   75.79    6.35
 -11   0   0   -0.94    1.44
 -11   0   0    2.38    2.85
  11   0   0    0.13    2.09
 -11   0   0    0.28    1.67
 -12   0   0    4.15    2.24
  12   0   0    3.69    2.59
 -12   0   0    5.59    3.42
  13   0   0    0.90    2.43
 -13   0   0   -2.42    3.09
 -13   0   0    0.27    2.21
   0   1   0   -2.18    0.05
   0   1   0   -2.19    0.05
   0  -1   0   -2.23    0.05
   0  -1   0   -2.21    0.04
  -1  -1   0   60.86    1.66
   1   1   0   56.47    1.48
   1  -1   0   63.20    1.67
   1  -1   0   55.56    1.47
   1   1   0   61.76    1.68
   2  -1   0 2477.54   50.39
   2   1   0 2520.95   50.43
  -2  -1   0 2451.39   52.39
  -2  -1   0 2550.95   50.41
   2   1   0 2544.36   52.08
  -2   1   0 2534.11   50.35
  -2   1   0 2513.13   51.59
   3   1   0    6.19    0.90
  -3  -1   0    6.98    0.90
  -3   1   0    6.58    0.63
   3   1   0    6.16    0.53
  -3   1   0    5.29    0.82
   3  -1   0    5.06    0.88
   4   1   0  191.35    5.51
  -4   1   0  202.21    5.45
  -4  -1   0  198.12    5.45
   4  -1   0  195.59    5.56
  -4   1   0  194.14    4.89
   5   1   0   49.22    2.68
   5  -1   0   54.65    2.72
  -5   1   0   52.80    2.13
  -5  -1   0   50.12    2.58
  -5   1   0   49.62    2.62
  -6   1   0  270.84    6.86
  -6   1   0  269.69    7.70
  -6  -1   0  263.29    7.61
   6  -1   0  265.14    7.80
   6   1   0  269.78    7.84
  -7   1   0   24.37    2.29
  -7   1   0   20.38    1.73
  -7  -1   0   16.47    2.02
   7  -1   0   21.56    2.31
   7   1   0   20.39    2.25
  -8  -1   0   22.49    2.48
  -8  -1   0   25.11    2.12
  -8   1   0   24.28    3.62
  -8   1   0   20.49    2.40
  -8   1   0   25.53    2.05
   8  -1   0   26.62    2.83
   8   1   0   23.12    2.59
  -8  -1   0   22.74    3.39
  -9   1   0   -1.81    1.11
  -9  -1   0    0.12    2.63
   9   1   0    0.89    1.65
  -9   1   0    0.57    2.59
  -9  -1   0   -1.05    1.18
   9  -1   0    0.37    1.49
  -9   1   0    0.14    1.39
  -9  -1   0   -1.15    1.42
 -10  -1   0   20.79    3.90
 -10   1   0   22.52    2.83
 -10  -1   0   25.30    2.46
 -10  -1   0   27.98    3.06
 -10   1   0   23.12    3.91
 -10   1   0   21.86    2.17
  10   1   0   22.88    3.19
  10  -1   0   27.35    3.40
  11   1   0   38.47    4.06
 -11   1   0   34.41    3.53
 -11  -1   0   36.70    5.00
 -11   1   0   39.86    5.05
 -11  -1   0   35.05    2.95
  11  -1   0   34.99    3.93
 -11   1   0   34.37    2.82
 -11  -1   0   31.74    3.50
  12   1   0    0.37    2.04
 -12  -1   0   -1.59    1.81
 -12  -1   0   -0.53    2.82
 -12   1   0   -1.36    1.80
  12  -1   0   -0.75    1.97
 -12   1   0    3.37    3.05
 -13  -1   0    0.83    2.19
 -13  -1   0   -1.55    2.75
  13   1   0    2.94    2.72
  13  -1   0   -1.21    2.27
 -13   1   0    2.53    3.38
   0   2   0 1480.76   29.92
   0  -2   0 1470.33   29.94
   1  -2   0  215.07    4.87
  -1   2   0  217.66    4.84
  -1   2   0  213.70    5.82
  -1  -2   0  214.81    4.89
   1   2   0  217.59    4.89
   2   2   0  310.71    6.69
  -2  -2   0  302.14    6.99
   2  -2   0  309.71    7.03
  -2  -2   0  305.56    6.74
   2   2   0  302.51    7.02
  -2   2   0  308.77    6.69
  -2   2   0  304.41    6.93
   2  -2   0  309.65    6.66
  -3  -2   0   57.78    2.28
  -3   2   0   58.10    2.25
   3   2   0   52.73    2.22
   3  -2   0   54.32    2.30
  -3  -2   0   59.86    1.69
  -3   2   0   54.37    1.73
  -4   2   0  537.93   11.59
  -4  -2   0  536.93   12.25
   4  -2   0  533.95   12.33
   4   2   0  529.25   12.30
  -4   2   0  529.67   12.14
  -5  -2   0   27.72    2.04
   5   2   0   32.08    2.12
  -5   2   0   27.18    1.99
  -5   2   0   26.35    1.46
   5  -2   0   28.10    2.16
  -6  -2   0    3.30    1.25
  -6   2   0    3.75    1.27
  -6   2   0    3.38    0.89
   6   2   0    3.99    1.37
   6  -2   0    5.45    1.49
  -7   2   0   22.97    1.68
   7  -2   0   20.62    2.34
  -7  -2   0   19.71    2.12
   7   2   0   20.29    2.36
  -7   2   0   18.03    2.00
  -7   2   0   17.98    2.87
  -8   2   0   18.51    2.21
   8   2   0   17.47    2.48
  -8  -2   0   20.75    2.41
   8  -2   0   17.31    2.51
  -8   2   0   22.51    1.81
  -8   2   0   19.78    3.14
  -9  -2   0    0.30    1.55
  -9  -2   0   -0.77    1.31
   9  -2   0    0.87    1.50
  -9   2   0    0.43    1.48
  -9  -2   0   -0.31    2.44
  -9   2   0    0.32    1.04
  -9   2   0   -2.29    2.26
   9   2   0    1.05    1.74
 -10  -2   0    4.29    2.97
  10   2   0    0.39    1.89
 -10  -2   0    1.86    1.52
 -10   2   0   -0.14    2.34
 -10  -2   0    2.02    1.83
  10  -2   0    1.46    1.91
 -10   2   0    0.92    1.37
 -10   2   0    2.63    1.74
 -11   2   0    2.75    2.92
  11   2   0   -1.61    1.96
 -11  -2   0    0.23    3.02
  11  -2   0    3.15    2.22
 -11  -2   0    4.27    2.11
 -11  -2   0   -2.23    1.39
 -11   2   0   -1.04    1.61
 -12   2   0   -1.30    1.73
 -12  -2   0    1.54    2.03
 -12  -2   0   -0.57    1.52
 -12   2   0    1.63    3.04
  12  -2   0    0.68    2.41
 -12  -2   0   -0.96    2.85
  12   2   0   -1.46    2.29
 -13  -2   0    7.32    3.68
 -13   2   0    4.38    3.44
  13  -2   0    4.18    2.75
  13   2   0    4.81    2.86
 -13  -2   0    2.38    2.49
   0  -3   0   -0.70    0.32
   0   3   0   -0.64    0.26
   1  -3   0  277.65    6.27
  -1   3   0  284.57    6.23
  -1  -3   0  281.88    6.31
  -1   3   0  279.71    7.42
   1   3   0  273.65    6.27
  -1   3   0  276.29    6.21
  -2   3   0 9751.04  193.18
  -2   3   0 8970.87  231.62
   2  -3   0 9885.51  195.99
   2   3   0 9735.78  189.63
  -2  -3   0 9999.90  198.65
  -2  -3   0 9311.44  191.28
   2  -3   0 9581.09  191.33
   3   3   0  828.23   17.04
  -3   3   0  807.10   17.34
  -3  -3   0  816.88   17.13
  -3   3   0  796.57   16.95
   3  -3   0  841.99   16.97
   3   3   0  822.83   17.53
  -3  -3   0  784.04   17.38
   3  -3   0  812.96   17.47
  -4   3   0  825.77   17.09
   4   3   0  805.28   17.84
   4  -3   0  812.09   17.89
  -4  -3   0  804.55   17.09
  -4   3   0  795.18   17.67
  -4  -3   0  829.70   17.85
   5   3   0  159.52    5.32
  -5   3   0  176.06    4.45
   5  -3   0  165.16    5.41
  -5  -3   0  171.56    5.34
  -5   3   0  174.86    5.32
  -6   3   0   90.79    2.98
   6  -3   0   84.84    3.97
   6   3   0   83.21    3.82
  -6   3   0   92.34    3.83
  -6  -3   0   85.49    3.78
  -6   3   0   86.73    4.76
   7   3   0   16.40    2.12
  -7  -3   0   20.87    2.25
  -7   3   0   20.05    1.58
  -7   3   0   17.47    2.89
  -7   3   0   21.50    2.20
   7  -3   0   19.32    2.24
   8  -3   0   -0.10    1.38
   8   3   0    1.28    1.43
  -8  -3   0    2.03    1.49
  -8   3   0    0.61    1.31
  -8   3   0    0.99    2.26
  -8   3   0    0.29    0.90
  -9  -3   0    6.83    2.04
  -9   3   0    6.51    1.91
   9   3   0    7.45    2.03
  -9   3   0    7.15    1.33
  -9  -3   0    5.77    3.17
   9  -3   0    9.29    2.17
  -9   3   0    7.62    2.89
  10  -3   0   19.32    3.05
 -10  -3   0   19.45    2.86
  10   3   0   22.50    3.15
 -10  -3   0   21.31    2.47
 -10   3   0   15.61    3.53
 -10  -3   0   16.15    3.74
 -10   3   0   19.07    2.68
 -10   3   0   21.88    1.98
  11   3   0   12.14    2.83
 -11  -3   0   11.69    3.79
 -11  -3   0   17.00    2.83
 -11  -3   0   11.31    2.21
  11  -3   0   16.67    3.27
 -11   3   0   17.78    3.84
 -11   3   0   16.00    2.72
 -12  -3   0   -0.27    1.69
  12  -3   0    6.06    2.90
 -12   3   0    1.35    2.01
  12   3   0    3.51    2.61
 -12  -3   0   -1.02    1.88
 -12  -3   0    4.13    3.35
 -12   3   0    6.68    3.00
  13   3   0    1.99    2.70
 -13  -3   0    0.81    3.22
 -13  -3   0   -1.37    2.04
  13  -3   0   -2.01    2.31
 -13   3   0    3.62    3.25
   0  -4   0 1466.08   29.74
   0   4   0 1465.70   29.67
  -1  -4   0 3758.68   74.65
  -1   4   0 3775.28   74.59
   1  -4   0 3707.92   74.62
   1   4   0 3759.66   74.59
   2   4   0  546.18   12.09
   2  -4   0  554.56   11.64
  -2  -4   0  554.13   12.10
   2  -4   0  554.71   12.08
  -2   4   0  565.23   12.02
  -2   4   0  546.12   14.10
  -3   4   0  818.78   17.59
  -3   4   0  823.68   20.98
  -3  -4   0  818.30   17.34
   3   4   0  809.85   17.73
  -3  -4   0  818.75   17.72
   3  -4   0  817.59   17.74
   3  -4   0  855.86   17.17
  -4  -4   0  362.74    8.12
   4  -4   0  359.41    9.08
   4  -4   0  375.39    8.14
  -4  -4   0  353.46    9.00
  -4   4   0  376.45   10.71
  -4   4   0  362.24    8.08
  -4   4   0  361.65    8.94
   4   4   0  360.22    9.08
  -5   4   0    0.32    0.59
  -5   4   0    0.49    1.38
  -5   4   0   -0.09    0.98
   5   4   0   -0.44    1.05
  -5  -4   0   -0.36    0.52
  -5  -4   0   -0.36    0.87
   5  -4   0   -0.93    1.03
  -6   4   0  154.71    4.21
  -6  -4   0  147.94    5.31
   6  -4   0  150.98    5.45
  -6   4   0  150.51    6.46
   6   4   0  148.07    5.33
  -6   4   0  145.93    5.17
   7   4   0   17.90    2.23
  -7   4   0   19.17    2.09
  -7  -4   0   14.65    1.96
  -7   4   0   16.60    1.42
   7  -4   0   14.47    2.06
  -7   4   0   15.16    2.68
   8   4   0    2.18    1.70
   8  -4   0   -1.10    1.44
  -8  -4   0   -0.17    1.41
  -8   4   0   -0.62    1.83
  -8   4   0    1.25    0.88
  -8   4   0    0.65    1.37
  -9  -4   0    1.42    1.65
  -9   4   0    4.21    2.56
   9   4   0   -0.84    1.63
  -9   4   0    2.81    1.67
   9  -4   0    2.13    1.83
  -9  -4   0   -2.64    2.45
  -9   4   0    1.32    1.07
  10   4   0   -1.77    1.53
 -10   4   0    2.40    1.71
 -10  -4   0    3.80    1.97
 -10   4   0   -2.43    2.15
 -10  -4   0   -2.21    2.64
  10  -4   0    0.85    1.77
 -10   4   0    1.24    1.14
  11  -4   0    3.53    2.33
 -11   4   0    2.21    2.73
 -11  -4   0    1.83    1.62
 -11  -4   0    3.73    3.25
  11   4   0    0.25    2.06
 -11   4   0    0.01    1.67
 -11  -4   0    0.10    1.83
 -12  -4   0    1.06    2.04
 -12  -4   0   -0.17    2.75
 -12   4   0    5.08    3.22
  12   4   0   -1.67    2.04
 -12   4   0    0.06    1.81
  12  -4   0    4.35    2.71
 -12  -4   0   -1.78    1.59
  13  -4   0   10.54    3.25
 -13  -4   0    2.17    3.38
  13   4   0    8.06    2.99
 -13  -4   0    4.14    2.36
 -13   4   0    4.26    3.19
   0   5   0   -0.76    0.41
   0  -5   0   -0.39    0.50
  -1   5   0   -0.04    0.42
  -1  -5   0   -0.10    0.53
   1  -5   0    0.07    0.52
   1   5   0    0.99    0.58
  -2  -5   0  292.30    7.03
  -2   5   0  286.62    6.85
  -2   5   0  283.43    7.67
   2   5   0  289.94    6.98
   2  -5   0  282.37    6.95
  -3   5   0  395.00   10.92
  -3  -5   0  399.25    8.96
   3  -5   0  399.69    9.58
  -3  -5   0  396.41    9.55
  -3   5   0  408.37    9.44
   3   5   0  397.79    9.58
   3  -5   0  423.06    8.83
   4   5   0   11.73    1.46
  -4  -5   0   11.06    0.91
  -4   5   0   11.81    1.68
   4  -5   0    9.91    1.36
   4  -5   0   12.19    0.94
  -4  -5   0   15.19    1.59
  -4   5   0   10.49    1.35
   5   5   0  298.16    8.28
  -5  -5   0  301.42    8.27
  -5  -5   0  310.50    7.05
  -5   5   0  306.01    7.03
  -5   5   0  302.22    9.64
   5  -5   0  308.94    8.41
  -5   5   0  302.85    8.12
  -6  -5   0    2.68    1.32
  -6   5   0    2.57    0.76
  -6  -5   0    3.58    0.71
   6  -5   0    2.13    1.45
  -6   5   0    3.53    1.78
  -6   5   0    4.72    1.27
   6   5   0    1.51    1.27
   7   5   0   13.57    2.17
  -7   5   0   11.37    2.46
  -7   5   0   14.95    1.24
  -7   5   0   14.95    1.96
   7  -5   0   14.74    2.23
  -7  -5   0   15.55    2.07
  -8   5   0   12.72    1.33
  -8   5   0   14.65    2.03
  -8  -5   0   16.20    2.30
  -8   5   0   12.52    2.84
   8  -5   0   13.35    2.28
   8   5   0   10.52    2.19
   9   5   0    2.29    1.82
  -9   5   0    2.57    1.61
  -9  -5   0    0.17    1.48
  -9  -5   0    1.48    3.00
  -9   5   0    3.66    2.44
   9  -5   0    1.97    1.97
  -9   5   0    1.85    1.02
 -10  -5   0   -0.86    1.61
 -10  -5   0   -2.46    2.54
 -10   5   0    0.43    1.51
  10   5   0    0.12    1.87
 -10   5   0    3.66    2.57
  10  -5   0   -0.87    1.79
 -11  -5   0    2.27    3.06
 -11  -5   0    3.92    2.04
 -11   5   0    3.99    1.92
 -11  -5   0    2.66    1.79
 -11   5   0    3.35    2.74
  11   5   0    6.95    2.61
  11  -5   0    0.87    2.14
 -12  -5   0    5.64    3.61
 -12   5   0    4.01    2.94
  12   5   0    4.56    2.68
 -12   5   0    6.87    2.34
 -12  -5   0    8.21    2.52
  12  -5   0    3.22    2.45
 -12  -5   0    3.07    1.97
  13  -5   0    1.57    2.74
  13   5   0   -0.93    2.48
   0  -6   0  684.67   14.75
   0   6   0  680.76   14.65
   1   6   0  445.57   10.14
  -1   6   0  460.12   10.16
  -1  -6   0  456.82   10.27
   1  -6   0  440.94   10.17
   2  -6   0  783.17   17.23
  -2   6   0  796.09   19.93
   2   6   0  811.09   17.31
  -2  -6   0  806.32   17.34
  -2   6   0  810.82   17.17
  -3   6   0  788.74   17.11
   3   6   0  792.64   17.28
  -3  -6   0  777.81   17.24
  -3  -6   0  791.54   16.82
  -3   6   0  790.66   19.92
   3  -6   0  768.27   17.18
   4   6   0   54.39    2.79
   4  -6   0   59.29    2.93
  -4  -6   0   62.66    2.88
  -4   6   0   58.40    3.15
  -4   6   0   57.89    2.75
  -4  -6   0   61.17    2.19
  -5  -6   0   12.07    1.05
  -5  -6   0   10.75    1.65
  -5   6   0   13.67    1.65
  -5   6   0   11.21    1.94
   5  -6   0   12.77    1.73
   5   6   0   13.26    1.79
  -6  -6   0    2.13    1.41
   6  -6   0    2.42    1.31
   6   6   0    2.51    1.32
  -6  -6   0    1.89    0.68
  -6   6   0    0.94    1.10
  -6   6   0    2.29    1.62
   7  -6   0    7.22    1.95
  -7   6   0    7.05    1.62
  -7   6   0    7.24    2.17
   7   6   0    9.83    1.96
  -7  -6   0    9.51    1.82
  -7   6   0    8.68    1.04
  -8   6   0   41.66    2.08
  -8   6   0   37.00    3.07
   8   6   0   46.38    3.48
  -8   6   0   34.62    3.69
   8  -6   0   44.35    3.53
  -8  -6   0   40.83    3.27
   9  -6   0    3.25    2.04
  -9   6   0    1.68    1.61
  -9  -6   0    2.82    1.83
  -9  -6   0    3.65    3.11
  -9   6   0    1.69    0.99
  -9   6   0   -1.48    1.98
   9   6   0    2.91    1.75
  10  -6   0   -0.75    1.64
 -10  -6   0    4.49    3.13
 -10   6   0   -1.05    1.44
 -10  -6   0    3.86    1.94
  10   6   0   -2.29    1.67
 -10   6   0    0.25    2.26
 -11   6   0    2.80    2.51
 -11  -6   0   -1.13    3.07
 -11   6   0    5.39    1.94
  11  -6   0    2.71    2.24
 -11  -6   0   -0.23    1.79
  11   6   0   -1.05    2.02
 -12  -6   0    5.67    2.21
 -12  -6   0    3.75    3.74
 -12   6   0    4.84    2.34
 -12   6   0   10.50    3.29
  12  -6   0    5.66    2.72
  12   6   0    7.69    2.93
 -12  -6   0    9.13    2.60
   0   7   0    0.52    0.55
   0  -7   0    0.75    0.65
  -1  -7   0   24.16    1.59
   1   7   0   21.59    1.46
  -1   7   0   25.64    1.55
   1  -7   0   21.72    1.51
   2  -7   0  130.95    4.07
  -2   7   0  128.45    3.95
  -2   7   0  132.70    4.04
  -2  -7   0  128.06    4.11
   2   7   0  128.36    4.04
  -3   7   0  845.93   21.24
  -3  -7   0  844.84   18.58
   3   7   0  853.66   18.60
  -3   7   0  839.96   18.40
   3  -7   0  835.46   18.55
   4  -7   0  275.38    7.77
  -4   7   0  298.23    8.62
  -4  -7   0  287.14    6.96
  -4   7   0  294.60    7.73
   4   7   0  290.74    7.93
  -4  -7   0  287.49    7.84
   5   7   0   10.92    1.73
  -5  -7   0   15.17    1.17
   5  -7   0   12.60    1.77
  -5   7   0   16.56    1.94
  -5   7   0   12.49    1.56
  -5  -7   0   11.04    1.71
  -6  -7   0   53.73    2.09
   6  -7   0   46.96    3.07
  -6  -7   0   53.36    3.25
  -6   7   0   50.61    3.51
  -6   7   0   47.68    2.96
   6   7   0   51.77    3.14
  -7  -7   0   24.30    1.46
  -7   7   0   21.21    2.26
  -7  -7   0   24.39    2.54
   7   7   0   23.09    2.55
  -7   7   0   22.75    2.89
   7  -7   0   20.98    2.48
   8   7   0   86.23    4.70
  -8   7   0   83.61    5.27
  -8  -7   0   87.97    4.64
   8  -7   0   90.46    4.93
  -8   7   0   85.27    4.44
  -9   7   0    3.92    2.31
  -9  -7   0    3.92    3.15
  -9  -7   0    4.76    1.90
  -9   7   0    6.90    1.92
   9  -7   0    6.65    2.23
   9   7   0    6.65    2.12
  10  -7   0    1.38    1.84
 -10  -7   0   -7.37    2.56
  10   7   0   -0.44    1.77
 -10  -7   0    0.87    1.74
 -10   7   0    0.02    2.09
 -10   7   0    0.35    1.64
  11   7   0   -2.09    1.88
 -11  -7   0   -1.23    2.82
 -11  -7   0    0.81    1.80
 -11   7   0   -2.72    1.45
 -11   7   0    2.99    2.41
  11  -7   0   -3.02    1.60
 -12  -7   0    1.41    3.53
  12  -7   0   -1.81    2.14
 -12   7   0    1.08    1.99
 -12   7   0    5.34    2.78
 -12  -7   0    0.01    2.01
 -12  -7   0    0.70    1.89
  12   7   0   -2.78    2.13
   0   8   0  217.76    5.76
   0  -8   0  209.94    5.84
   1  -8   0  560.15   12.98
   1   8   0  567.58   12.86
  -1  -8   0  569.37   13.03
  -1   8   0  590.37   12.96
   2   8   0    7.74    1.18
  -2   8   0    8.12    1.09
   2  -8   0    6.79    1.19
  -2  -8   0    8.10    1.28
  -2   8   0    4.88    1.02
  -3  -8   0   73.33    3.30
  -3   8   0   75.17    2.83
  -3   8   0   80.36    3.19
   3   8   0   73.42    3.21
   3  -8   0   77.09    3.29
  -4   8   0   55.42    2.75
   4  -8   0   57.28    2.95
  -4  -8   0   58.85    3.06
  -4  -8   0   55.85    2.31
  -4   8   0   55.57    2.84
   4   8   0   53.51    2.88
  -5   8   0   87.88    4.05
   5  -8   0   86.18    3.90
   5   8   0   90.19    3.96
  -5  -8   0   84.86    3.91
  -5   8   0   80.89    3.65
  -6   8   0   17.26    2.28
   6   8   0   15.15    2.07
  -6   8   0   17.75    2.02
  -6  -8   0   16.60    2.11
   6  -8   0   13.41    2.00
  -6  -8   0   18.43    1.43
  -7  -8   0    1.54    0.77
   7  -8   0    0.28    1.60
  -7   8   0    1.12    1.74
  -7   8   0    1.77    1.32
  -7  -8   0    4.34    1.71
   7   8   0    1.67    1.50
   8   8   0    4.45    1.78
   8  -8   0    6.15    2.06
  -8  -8   0    4.22    1.72
  -8   8   0    4.81    2.12
  -8   8   0    3.43    1.70
  -9   8   0    2.28    1.61
  -9  -8   0   -1.49    1.45
   9  -8   0   -0.92    1.47
   9   8   0   -1.37    1.57
  -9  -8   0   -2.73    2.42
  -9   8   0    2.29    1.99
 -10   8   0    2.43    2.18
 -10  -8   0    1.41    3.10
  10   8   0    3.98    2.17
  10  -8   0    1.43    2.07
 -10   8   0    0.36    1.57
 -10  -8   0   -2.80    1.47
  11   8   0   -2.15    1.70
 -11   8   0    5.01    2.45
 -11  -8   0   -2.96    3.11
 -11  -8   0   -0.14    1.78
 -11   8   0    0.51    1.70
  11  -8   0    3.02    2.41
 -12  -8   0    6.57    3.70
 -12   8   0   10.88    3.19
  12  -8   0    6.70    2.95
  12   8   0    9.96    2.92
 -12  -8   0   11.22    2.82
   0   9   0    1.68    0.75
   0  -9   0    0.81    0.86
   1   9   0  138.56    4.43
   1  -9   0  142.79    4.60
  -1  -9   0  143.37    4.61
  -1   9   0  146.53    4.52
   2  -9   0  276.18    7.64
  -2   9   0  279.67    7.49
  -2   9   0  293.38    7.58
   2   9   0  299.21    7.70
  -2  -9   0  292.14    7.75
   3   9   0  106.73    3.96
  -3  -9   0  104.33    4.02
   3  -9   0  103.24    4.04
  -3   9   0  105.83    3.85
   4   9   0   63.70    3.28
  -4   9   0   68.62    3.02
  -4  -9   0   69.28    3.32
   4  -9   0   60.49    3.15
  -4  -9   0   63.03    2.65
  -4   9   0   70.80    3.25
   5   9   0   61.11    3.38
  -5   9   0   55.41    3.07
  -5  -9   0   51.59    3.10
   5  -9   0   57.99    3.28
  -5   9   0   57.47    3.19
  -5  -9   0   58.06    2.44
  -6  -9   0   -0.28    0.78
  -6   9   0   -0.42    1.32
   6  -9   0   -1.96    1.03
  -6   9   0    1.39    1.18
  -6  -9   0   -1.10    1.18
   6   9   0   -1.68    1.14
  -7   9   0   21.81    2.68
  -7  -9   0   22.84    1.64
   7  -9   0   18.90    2.51
   7   9   0   20.47    2.48
  -7  -9   0   22.67    2.63
  -7   9   0   23.23    2.44
   8  -9   0    3.86    1.99
  -8   9   0    6.17    1.83
  -8   9   0    5.35    2.01
  -8  -9   0    5.02    1.98
   8   9   0    6.28    2.09
  -9   9   0   -1.07    1.66
   9   9   0   -0.64    1.52
  -9  -9   0   -0.94    2.66
  -9  -9   0   -0.79    1.55
   9  -9   0   -1.27    1.74
  -9   9   0    2.73    1.56
 -10   9   0    0.26    1.84
  10   9   0    2.52    1.90
 -10  -9   0   -1.97    2.94
 -10  -9   0    0.77    1.80
  10  -9   0   -1.05    1.84
 -10   9   0    0.97    1.45
 -11   9   0    1.34    1.73
 -11  -9   0   -0.53    1.88
 -11  -9   0    4.12    3.56
 -11   9   0    5.47    2.58
  11  -9   0   -0.52    2.18
  11   9   0    3.17    2.19
  12   9   0    3.01    2.53
 -12  -9   0   -0.31    2.13
 -12   9   0    4.94    2.60
  12  -9   0   -1.25    2.45
 -12  -9   0    1.20    3.63
   0  10   0  108.73    3.84
   0 -10   0  109.95    3.99
  -1  10   0  178.50    5.36
   1  10   0  172.85    5.32
   1 -10   0  178.51    5.48
  -1 -10   0  171.05    5.44
  -2  10   0   77.62    3.28
   2  10   0   74.98    3.30
  -2  10   0   78.18    3.29
  -2 -10   0   76.89    3.46
   2 -10   0   76.05    3.34
  -3 -10   0   16.61    1.91
   3 -10   0   20.90    2.01
  -3  10   0   19.69    1.81
   3  10   0   17.26    1.88
   4  10   0    2.46    1.39
  -4 -10   0    3.51    1.35
   4 -10   0    2.48    1.34
  -4  10   0    2.66    1.16
  -4 -10   0    2.00    1.02
  -5 -10   0    5.95    1.13
   5 -10   0    5.19    1.63
  -5  10   0    6.10    1.32
   5  10   0    6.35    1.71
  -5  10   0    3.94    1.27
  -5 -10   0    6.64    1.60
   6 -10   0    7.03    1.88
  -6 -10   0    6.28    1.78
  -6  10   0    8.55    1.69
  -6  10   0    8.91    1.73
   6  10   0    8.77    1.92
  -6 -10   0    9.77    1.21
   7 -10   0   66.78    4.23
  -7  10   0   73.93    4.32
  -7 -10   0   68.34    2.76
  -7 -10   0   67.54    4.01
  -7  10   0   69.48    3.88
   7  10   0   68.55    4.05
  -8 -10   0    5.08    1.95
   8 -10   0    3.99    1.95
  -8  10   0    5.45    1.92
  -8  10   0    3.36    1.53
   8  10   0    6.69    2.14
  -9  10   0    6.78    1.98
  -9  10   0    7.52    2.30
   9  10   0    8.07    2.36
  -9 -10   0   10.57    2.32
  -9 -10   0    8.08    3.25
   9 -10   0    8.11    2.49
  10 -10   0    9.29    2.71
  10  10   0    7.73    2.60
 -10 -10   0    3.89    3.42
 -10  10   0    8.02    2.10
 -10  10   0    8.57    2.56
 -10 -10   0    5.54    2.23
 -11  10   0    3.84    2.14
 -11  10   0    4.78    2.09
 -11 -10   0    2.08    2.13
 -11 -10   0   -0.14    3.31
  11 -10   0    5.65    2.60
  11  10   0    1.27    2.26
  12 -10   0   -0.22    2.48
 -12 -10   0    1.96    2.19
  12  10   0   -0.79    2.20
 -12 -10   0   -1.28    3.08
 -12  10   0    5.53    2.49
   0  11   0    0.18    0.84
   0 -11   0    0.13    0.96
  -1  11   0    3.15    1.02
   1  11   0    1.35    0.93
   1 -11   0    2.08    1.09
  -1 -11   0    1.82    1.06
  -2  11   0   15.74    1.71
  -2  11   0   12.98    1.55
  -2 -11   0   16.31    1.86
   2  11   0   12.29    1.66
   2 -11   0   11.15    1.61
   3 -11   0   84.43    3.84
  -3  11   0   83.90    3.58
   3  11   0   82.49    3.75
  -3 -11   0   77.59    3.74
  -4  11   0  111.24    4.40
  -4 -11   0  106.86    4.53
   4  11   0  109.26    4.47
   4 -11   0  103.88    4.55
  -5 -11   0   21.74    1.81
   5 -11   0   22.90    2.36
   5  11   0   18.64    2.23
  -5 -11   0   18.22    2.29
  -5  11   0   19.81    2.04
  -5  11   0   21.76    1.94
  -6  11   0   15.18    1.91
  -6  11   0   13.45    1.98
  -6 -11   0   13.48    2.21
  -6 -11   0   12.33    1.41
   6 -11   0   10.55    2.09
   6  11   0    9.30    2.00
  -7  11   0   43.95    3.35
  -7 -11   0   46.62    3.63
   7 -11   0   40.06    3.50
   7  11   0   47.52    3.60
  -7  11   0   49.95    3.54
  -7 -11   0   48.30    2.40
   8 -11   0   16.01    2.64
  -8 -11   0   22.15    2.82
   8  11   0   17.01    2.61
  -8  11   0   17.15    2.50
  -8  11   0   14.70    2.27
  -8 -11   0   14.85    3.62
   9  11   0    5.33    2.17
  -9 -11   0   -0.06    1.48
   9 -11   0   -0.20    1.88
  -9  11   0    0.65    1.64
  -9  11   0   -0.19    1.36
  -9 -11   0   -3.94    2.74
  10  11   0   10.64    2.78
 -10  11   0   12.09    2.60
 -10  11   0    3.75    1.91
  10 -11   0    3.50    2.47
 -10 -11   0    4.83    2.18
 -10 -11   0    4.76    3.50
 -11  11   0    6.94    2.40
 -11  11   0    2.46    1.76
 -11 -11   0    5.00    3.68
  11 -11   0    4.86    2.59
 -11 -11   0    3.67    2.34
  11  11   0    4.09    2.48
   0  12   0   16.62    1.71
   0 -12   0   14.88    1.81
  -1 -12   0  194.62    6.35
   1  12   0  195.68    6.15
   1 -12   0  201.41    6.39
  -1  12   0  208.81    6.29
   2  12   0   12.77    1.70
  -2 -12   0   11.28    1.75
   2 -12   0   11.26    1.75
  -2  12   0   10.91    1.60
   3 -12   0    4.45    1.52
   3  12   0    1.57    1.29
  -3  12   0    4.22    1.23
  -3 -12   0    2.78    1.44
  -4 -12   0    0.78    1.19
  -4  12   0   -0.33    0.97
   4 -12   0    0.64    1.18
   4  12   0    2.52    1.46
  -5 -12   0   10.89    1.51
  -5  12   0   10.04    1.78
   5  12   0   13.97    2.19
  -5 -12   0   11.72    2.10
   5 -12   0   15.00    2.13
   6  12   0   14.94    2.30
  -6 -12   0   16.06    1.64
  -6 -12   0   20.34    2.58
   6 -12   0   14.28    2.34
  -6  12   0   15.48    2.11
  -7 -12   0   -0.01    1.58
  -7 -12   0    0.18    0.99
  -7  12   0    0.23    1.32
   7 -12   0    0.97    1.72
  -7  12   0    2.04    1.43
   7  12   0    3.55    1.76
  -8  12   0    1.27    1.39
   8 -12   0    1.66    1.89
   8  12   0    3.04    2.02
  -8  12   0   -0.24    1.40
  -8 -12   0   -1.12    1.58
  -8 -12   0   -1.32    2.43
   9  12   0    3.49    2.12
  -9  12   0    1.68    1.62
  -9 -12   0    3.32    2.03
   9 -12   0    3.07    2.22
  -9 -12   0    2.11    3.07
  -9  12   0    7.01    1.99
  10  12   0   -2.60    1.71
  10 -12   0    1.72    2.11
 -10 -12   0   -1.51    3.07
 -10 -12   0   -0.47    1.94
 -10  12   0    5.39    1.92
 -10  12   0    0.85    1.60
 -11 -12   0    0.70    2.08
 -11 -12   0    1.62    3.43
  11 -12   0    2.43    2.66
 -11  12   0    6.11    2.22
  11  12   0    4.81    2.59
   0  13   0    0.60    1.11
   0 -13   0   -0.09    1.12
   1 -13   0   67.21    3.56
  -1  13   0   69.38    3.43
  -1 -13   0   64.70    3.44
   1  13   0   68.62    3.43
  -2 -13   0    5.32    1.59
  -2  13   0    3.29    1.26
   2 -13   0    4.93    1.56
   2  13   0    5.89    1.54
  -3  13   0    0.82    1.14
  -3 -13   0   -0.40    1.14
   3 -13   0    1.06    1.34
   3  13   0    0.22    1.12
   4 -13   0    2.42    1.49
  -4 -13   0    2.06    1.49
  -4  13   0    4.59    1.47
   4  13   0    3.07    1.58
   5 -13   0    1.61    1.46
  -5 -13   0    0.30    1.09
  -5  13   0    1.07    1.18
  -5 -13   0    2.91    1.63
   5  13   0    1.02    1.37
  -6 -13   0    1.12    1.72
  -6  13   0    2.77    1.40
   6 -13   0    1.80    1.72
  -6 -13   0    2.19    1.17
   6  13   0    0.28    1.53
  -7 -13   0    0.27    2.55
  -7  13   0    0.40    1.40
   7  13   0    2.84    1.79
   7 -13   0    2.28    1.87
  -7 -13   0    5.41    1.87
  -8  13   0    9.78    2.12
  -8 -13   0    8.94    2.36
   8  13   0   12.97    2.58
  -8  13   0   13.55    2.10
   8 -13   0   13.01    2.74
  -8 -13   0    7.26    3.25
  -9  13   0    2.26    1.68
  -9 -13   0   -2.62    2.78
   9 -13   0    0.71    1.92
  -9 -13   0    0.07    1.83
   9  13   0    2.11    2.02
  10  13   0   -0.30    2.16
 -10 -13   0    1.93    2.04
  10 -13   0   -0.01    1.98
 -10  13   0   -1.37    1.59
 -10 -13   0   -1.19    3.11
  11 -13   0    1.19    2.42
 -11 -13   0    0.32    3.32
  11  13   0    1.92    2.24
 -11 -13   0   -0.62    2.20
   0  14   0   24.52    2.26
   0 -14   0   21.40    2.34
   1  14   0    1.96    1.28
  -1 -14   0    1.47    1.43
  -1 -14   0   -0.57    0.94
   1 -14   0    1.07    1.21
  -1  14   0    0.08    1.06
  -2 -14   0   24.74    2.45
   2 -14   0   22.96    2.39
   2  14   0   29.79    2.48
  -2  14   0   25.03    2.32
   3  14   0    2.82    1.48
  -3  14   0    3.79    1.43
  -3 -14   0    3.12    1.62
   3 -14   0    2.03    1.45
   4  14   0   10.05    2.01
  -4 -14   0    9.55    1.98
   4 -14   0   10.95    2.08
  -4  14   0    8.36    1.69
  -5 -14   0   21.17    2.05
   5  14   0   17.80    2.41
   5 -14   0   22.32    2.60
  -5 -14   0   17.37    2.51
  -5  14   0   23.58    2.48
  -6  14   0    1.13    1.41
  -6 -14   0    1.79    1.28
   6  14   0    5.11    1.94
   6 -14   0    3.97    1.94
  -6 -14   0   -1.11    2.30
  -6 -14   0    0.46    1.49
   7 -14   0    2.64    1.78
  -7 -14   0   -4.01    2.48
   7  14   0    0.10    1.70
  -7 -14   0   -0.95    1.61
  -7  14   0    0.90    1.43
  -8 -14   0   11.61    3.41
   8  14   0   15.20    2.75
   8 -14   0   13.23    2.78
  -8  14   0   15.61    2.52
  -8 -14   0   10.21    2.50
  -9  14   0    0.72    1.73
   9 -14   0   -2.62    1.83
  -9 -14   0    1.88    3.06
  -9 -14   0    1.86    1.90
   9  14   0    1.61    1.91
 -10 -14   0    0.05    2.04
  10 -14   0   -0.97    2.17
 -10 -14   0    1.70    3.17
 -10  14   0    2.27    1.68
  10  14   0   -0.32    2.06
   0  15   0   -1.74    1.03
   0 -15   0   -1.00    1.29
  -1 -15   0  145.63    4.55
   1  15   0  142.80    5.49
  -1 -15   0  133.86    5.60
  -1  15   0  144.55    5.52
   1 -15   0  139.82    5.67
   2  15   0   63.56    3.65
   2 -15   0   72.17    4.04
  -2 -15   0   53.98    3.53
  -2 -15   0   65.12    3.41
  -2  15   0   64.60    3.61
  -3 -15   0   35.88    2.98
  -3  15   0   31.94    2.75
  -3  15   0   36.80    2.77
   3 -15   0   30.96    2.83
  -3 -15   0   31.01    2.83
   3  15   0   35.58    2.98
   4 -15   0    2.47    1.52
  -4 -15   0   -0.86    1.82
  -4  15   0    1.83    1.34
   4  15   0   -0.26    1.47
  -4 -15   0    2.85    1.67
  -5 -15   0    3.58    1.45
  -5 -15   0   -0.85    1.47
  -5  15   0    2.51    1.50
  -5 -15   0    0.55    2.23
   5  15   0    0.59    1.47
   5 -15   0    2.18    1.75
  -6  15   0    5.22    1.79
   6  15   0    7.55    2.15
  -6 -15   0    4.27    1.47
   6 -15   0    2.81    1.84
  -6 -15   0   -0.40    2.37
  -6 -15   0    3.19    1.79
  -7  15   0    2.23    1.52
  -7 -15   0   -0.36    1.61
   7  15   0    3.42    2.00
  -7 -15   0   -2.46    2.40
   7 -15   0   -0.84    1.55
  -8 -15   0    9.50    3.32
  -8  15   0    3.74    1.89
   8  15   0    9.17    2.55
  -8 -15   0    9.50    2.48
   8 -15   0    7.65    2.42
  -9 -15   0    1.20    2.01
   9 -15   0    0.08    2.14
  -9  15   0    1.70    1.66
   9  15   0   -0.05    1.88
  -9 -15   0   -2.49    2.77
 -10 -15   0   -0.17    3.00
  10  15   0    1.89    2.38
 -10  15   0   -0.93    1.69
 -10 -15   0    0.47    2.03
  10 -15   0    5.07    2.57
   0  16   0    9.60    1.94
   0 -16   0   10.61    2.00
  -1  16   0    1.01    1.34
  -1 -16   0    2.64    0.77
   1 -16   0    1.22    1.34
   1  16   0   -0.46    1.20
  -1 -16   0   -0.66    1.28
   2  16   0    2.25    1.55
  -2  16   0    4.99    1.64
   2 -16   0    6.09    1.85
  -2 -16   0    7.00    1.94
  -2 -16   0    5.30    1.48
  -2  16   0    3.08    1.54
   3 -16   0   19.65    2.50
  -3  16   0   19.00    2.28
   3  16   0   20.14    2.41
  -3 -16   0   17.63    2.47
  -3 -16   0   14.25    2.18
  -3  16   0   17.42    2.32
  -4 -16   0    5.11    1.97
   4  16   0    7.09    1.89
   4 -16   0    7.80    2.09
  -4 -16   0    3.95    1.91
  -4  16   0    4.37    1.70
  -5 -16   0    1.73    1.78
  -5 -16   0   -0.12    1.43
   5 -16   0    0.23    1.61
   5  16   0    0.94    1.65
  -5 -16   0   -1.77    2.02
  -5  16   0    1.01    1.50
   6 -16   0   -0.09    1.62
  -6  16   0    2.90    1.53
  -6 -16   0    0.37    1.43
  -6 -16   0    1.09    1.63
  -6 -16   0   -4.06    2.15
   6  16   0   -0.05    1.49
   7  16   0   -0.08    1.65
   7 -16   0   -0.15    1.82
  -7 -16   0   -0.22    1.76
  -7  16   0    0.88    1.43
  -7 -16   0    1.02    2.61
   8 -16   0    4.17    2.21
  -8 -16   0    2.17    2.05
  -8  16   0    2.93    1.82
  -8 -16   0    1.10    2.77
   8  16   0    0.56    1.98
  -9  16   0    2.60    1.87
   9 -16   0    3.07    2.43
  -9 -16   0    1.93    2.13
  -9 -16   0    0.62    3.02
   9  16   0   -0.72    1.95
 -10 -16   0   -1.62    1.98
  10 -16   0    1.51    2.62
  10  16   0   -0.03    2.20
   0 -17   0   -0.01    1.53
   0  17   0   -0.02    1.30
   1  17   0    9.03    1.84
  -1 -17   0   12.10    2.18
  -1  17   0    8.40    1.93
   1 -17   0   11.81    2.24
  -2 -17   0    0.57    1.53
  -2  17   0    1.75    1.49
  -2  17   0    0.95    1.36
   2 -17   0   -1.26    1.42
   2  17   0    1.24    1.45
  -2 -17   0    3.62    1.18
   3 -17   0    2.30    1.80
   3  17   0    1.78    1.58
  -3  17   0    2.38    1.59
  -3 -17   0    3.05    1.87
  -3 -17   0    2.80    1.58
  -3  17   0    1.67    1.37
  -4 -17   0   -0.15    1.59
   4  17   0   -0.88    1.42
  -4 -17   0   -2.32    1.61
  -4  17   0   -0.23    1.32
   4 -17   0   -0.05    1.54
  -5  17   0    4.78    1.69
  -5 -17   0    3.19    1.63
   5  17   0    6.59    2.08
   5 -17   0    5.99    2.16
  -5 -17   0    5.35    2.37
  -5 -17   0    2.99    1.94
   6 -17   0    1.87    1.75
   6  17   0    3.54    1.97
  -6 -17   0   -1.68    2.19
  -6  17   0   -0.69    1.40
  -6 -17   0   -0.52    1.51
  -6 -17   0    1.29    1.50
  -7  17   0    1.94    1.71
   7  17   0    2.14    2.04
  -7 -17   0   -0.77    2.58
  -7 -17   0    1.38    1.97
   7 -17   0    2.26    1.87
   8 -17   0   -2.73    1.89
   8  17   0    5.13    2.37
  -8 -17   0    2.84    2.22
  -8  17   0    1.85    1.68
  -8 -17   0    0.09    2.64
  -9  17   0   11.99    2.63
  -9 -17   0    7.77    3.66
   9  17   0   10.23    2.83
  -9 -17   0   12.47    2.98
   9 -17   0   16.77    3.56
   0 -18   0   -1.77    1.32
   0  18   0   -1.15    1.19
   1 -18   0    8.99    2.26
  -1 -18   0    7.10    2.03
   1  18   0   10.31    2.10
  -1  18   0   11.88    2.07
  -2  18   0   65.81    4.04
   2 -18   0   66.47    4.40
  -2  18   0   65.00    4.03
  -2 -18   0   65.93    4.34
   2  18   0   62.19    3.87
  -3  18   0   16.71    2.45
   3 -18   0   25.12    2.95
   3  18   0   22.91    2.74
  -3 -18   0   22.27    2.91
   4 -18   0   -1.20    1.60
  -4 -18   0    1.43    1.58
  -4  18   0   -0.80    1.33
  -4 -18   0   -1.03    1.58
   4  18   0    0.64    1.62
  -5 -18   0   17.75    2.89
  -5 -18   0   21.50    2.97
  -5  18   0   16.82    2.48
  -5 -18   0   21.70    2.36
   5  18   0   21.29    2.87
   5 -18   0   20.18    3.04
   6  18   0    1.84    1.87
  -6 -18   0    1.43    2.22
  -6 -18   0   -0.55    1.76
   6 -18   0   -0.01    1.87
  -6  18   0   -0.90    1.34
  -7  18   0    1.72    1.72
  -7 -18   0   -1.12    1.86
   7 -18   0    1.72    2.07
   7  18   0    1.57    2.09
  -7 -18   0    1.82    2.57
  -8 -18   0    1.48    2.81
   8 -18   0    2.99    2.39
  -8 -18   0    4.73    2.23
   8  18   0    2.08    2.02
  -8  18   0    4.81    2.07
   9 -18   0   10.59    3.12
   9  18   0    4.03    2.62
   0 -19   0    2.33    1.84
   0  19   0   -0.39    1.36
  -1 -19   0   11.30    2.38
  -1  19   0   17.29    2.42
   1 -19   0   17.03    2.71
   1  19   0   13.75    2.38
   2  19   0    0.24    1.57
   2 -19   0    1.65    1.77
  -2  19   0    1.95    1.58
  -2  19   0    1.95    1.54
  -2 -19   0    0.96    1.62
  -3 -19   0   19.86    2.91
   3  19   0   23.62    2.83
  -3  19   0   30.05    2.99
   3 -19   0   22.84    3.11
   4  19   0    0.95    1.62
  -4  19   0   -0.26    1.38
   4 -19   0   -0.78    1.85
  -4 -19   0    3.48    1.95
  -5 -19   0    1.24    1.79
   5  19   0    3.52    1.91
   5 -19   0   -0.57    1.79
  -5  19   0   -0.46    1.43
  -5 -19   0    0.51    1.49
   6  19   0    3.06    2.10
   6 -19   0    1.24    2.15
  -6 -19   0   -1.23    1.54
  -6  19   0    0.98    1.63
  -7 -19   0    1.25    2.06
  -7  19   0   -1.76    1.42
   7 -19   0    1.37    2.29
   7  19   0   -0.74    1.86
   8 -19   0   11.95    3.19
  -8 -19   0    7.84    2.82
  -8  19   0   12.89    2.67
  -8 -19   0    9.56    3.37
   8  19   0    5.98    2.57
   0  20   0    4.39    1.84
   0 -20   0    4.69    2.01
  -1 -20   0    3.74    2.10
   1 -20   0    3.73    2.10
  -1  20   0    1.76    1.59
   1  20   0    2.66    1.83
  -2  20   0   34.24    3.14
   2 -20   0   29.70    3.47
  -2 -20   0   29.81    3.49
  -2  20   0   24.67    2.94
   2  20   0   28.26    3.03
  -3 -20   0    2.94    1.85
   3  20   0    6.13    1.96
   3 -20   0    2.53    2.07
  -3  20   0    5.01    1.84
   4 -20   0    0.32    1.89
  -4  20   0    0.60    1.41
   4  20   0   -0.36    1.74
  -4 -20   0    1.27    1.91
  -5 -20   0    2.67    1.65
   5 -20   0    1.68    2.05
  -5  20   0    0.72    1.63
  -5 -20   0    1.09    1.97
   5  20   0    1.22    1.92
  -6  20   0    1.40    1.74
   6  20   0    4.04    2.16
   6 -20   0    6.51    2.65
  -6 -20   0    2.08    2.22
  -7  20   0    3.43    1.88
   7  20   0   -1.76    1.93
  -7 -20   0    0.87    2.13
   7 -20   0    2.86    2.49
   0  21   0   -1.20    1.48
   0 -21   0   -0.01    1.72
  -1  21   0   14.89    2.52
   1 -21   0   12.69    2.70
  -1 -21   0   12.59    2.76
   1  21   0   12.50    2.51
  -2  21   0    2.52    1.70
  -2  21   0    0.07    1.52
   2 -21   0   -0.26    1.68
   2  21   0    1.07    1.79
  -2 -21   0   -0.87    1.83
  -3 -21   0   -0.63    1.93
  -3  21   0    1.44    1.66
   3 -21   0   -1.65    1.88
   3  21   0    3.34    1.86
  -4 -21   0   -1.75    1.64
  -4  21   0    0.89    1.66
   4 -21   0    0.14    2.01
   4  21   0   -2.71    1.55
   5  21   0    3.51    2.15
  -5  21   0   -0.70    1.52
  -5 -21   0   -0.03    2.07
   5 -21   0    3.73    2.39
  -5 -21   0    1.88    1.77
   6 -21   0    0.41    2.28
   6  21   0   -2.83    1.63
  -6 -21   0    1.82    2.29
  -6  21   0    1.55    1.79
   0  22   0   12.23    2.57
   0 -22   0    7.70    2.54
   1 -22   0   22.65    3.36
   1  22   0   22.51    3.04
  -1 -22   0   22.99    3.39
  -1  22   0   23.68    3.03
  -2  22   0   -0.98    1.51
   2  22   0   -1.19    1.68
   2 -22   0   -3.03    1.70
  -2 -22   0   -0.65    1.77
  -2  22   0   -1.11    1.46
   3 -22   0   -3.18    1.61
  -3 -22   0    2.00    2.01
   3  22   0   -0.43    1.77
  -3  22   0   -0.08    1.63
  -4 -22   0   -0.43    1.92
  -4  22   0    1.61    1.75
   4  22   0    1.03    1.87
   4 -22   0    1.90    2.24
   5  22   0    5.16    2.29
  -5  22   0    1.72    1.78
   5 -22   0   -1.07    2.13
  -5 -22   0   -4.18    1.79
   0  23   0   -1.00    1.76
   0 -23   0   -1.66    1.92
  -1  23   0    2.09    1.90
   1 -23   0   -0.65    2.02
  -1 -23   0    0.24    2.06
   1  23   0    3.12    2.12
  -2 -23   0    3.81    2.41
  -2  23   0    8.55    2.21
   2  23   0    1.07    1.99
   2 -23   0    7.11    2.68
  -2  23   0    5.04    2.16
  -3  23   0    2.58    1.91
   3  23   0    0.44    1.89
   3 -23   0    0.24    2.23
  -3 -23   0   -2.42    1.97
  -4 -23   0    4.02    2.48
   4 -23   0    0.09    2.21
   4  23   0   -0.79    1.93
  -4  23   0    3.19    1.94
   0  24   0    5.28    2.27
   0 -24   0    1.82    2.19
   1  24   0    1.02    1.92
  -1  24   0    1.29    1.95
   1 -24   0   -2.14    1.71
  -1  24   0   -0.17    1.98
  -1 -24   0    0.40    2.16
   2 -24   0    2.30    2.33
  -2 -24   0    0.11    2.32
  -2  24   0   -0.08    1.72
  -2  24   0    2.64    2.07
   2  24   0   -1.04    1.66
  13   0  -1   -0.64    2.47
 -13   0   1    5.10    3.43
 -12   0   1    2.94    3.14
  12   0  -1    3.11    2.49
 -12   0   1    2.39    1.60
 -12   0   1    1.88    2.02
  11   0  -1   93.96    5.62
 -11   0   1   89.61    4.33
 -11   0   1   83.86    4.94
 -11   0   1   70.06    6.31
  10   0  -1    1.37    1.89
 -10   0   1    1.30    1.76
 -10   0   1   -0.81    2.48
 -10   0   1   -0.62    1.36
  -9   0   1   12.25    3.01
  -9   0   1   15.92    2.23
  -9   0   1   12.47    1.78
   9   0  -1   17.32    2.51
  -8   0   1   -2.34    1.80
   8   0  -1    0.56    1.32
  -8   0   1    0.07    1.07
  -8   0   1    0.35    1.15
  -7   0   1   95.68    5.37
   7   0  -1   87.14    4.11
  -7   0   1   92.18    3.92
  -7   0   1   93.74    3.63
  -6   0   1   -0.98    0.80
  -6   0   1   -0.14    0.74
   6   0  -1   -0.71    0.80
  -6   0   1   -0.75    1.44
  -5   0   1    2.34    0.86
   5   0  -1    1.22    0.91
  -5   0   1    1.67    1.51
  -5   0   1    0.22    0.67
   4   0  -1    0.08    0.72
  -4   0   1    0.17    0.56
  -4   0   1   -1.28    0.56
  -4   0   1    2.28    1.23
  -3   0   1  826.60   21.61
   3   0  -1  839.95   17.78
  -3   0   1  846.57   17.86
  -3   0   1  868.18   17.72
  -2   0   1   -1.25    0.62
  -2   0   1   -0.18    0.34
  -2   0   1   -1.17    0.25
   2   0  -1   -0.09    0.39
   2   0  -1    2.65    0.78
   2   0  -1   -0.76    0.25
  -2   0   1   -0.46    0.29
  -1   0   1 4368.67   87.66
   1   0  -1 3963.65   89.25
   0   0  -1   -0.10    0.06
   0   0  -1   -0.02    0.08
   0   0   1   -0.07    0.08
   0   0   1   -0.14    0.06
   0   0  -1    0.00    0.07
   0   0  -1   -0.07    0.08
   0   0   1   -0.03    0.07
   0   0   1   -0.04    0.05
  -1   0  -1   74.14    2.05
   1   0   1   76.43    2.11
  -2   0  -1   -0.99    0.41
   2   0   1   -0.73    0.52
   3   0   1   -1.57    0.61
  -3   0  -1   -0.14    0.57
  -4   0  -1   -0.52    0.75
   4   0   1   -1.27    0.72
  -5   0  -1  342.04    8.92
   5   0   1  327.04    8.92
   6   0   1   -2.69    1.03
  -6   0  -1   -0.84    1.11
  -7   0  -1    4.17    1.21
   7   0   1    5.21    1.92
  -7   0  -1    5.18    1.69
  -8   0  -1   -1.00    1.31
   8   0   1    0.88    1.76
  -8   0  -1   -0.51    1.06
  -9   0  -1   37.44    3.32
  -9   0  -1   30.36    2.38
   9   0   1   30.36    3.26
 -10   0  -1   -3.37    2.77
 -10   0  -1    0.46    1.66
  10   0   1    4.08    2.18
 -10   0  -1    1.38    1.44
  11   0   1   -1.18    1.73
 -11   0  -1    0.36    1.79
 -11   0  -1    0.32    2.88
  12   0   1    3.42    2.43
 -12   0  -1   -1.46    1.92
 -12   0  -1    0.53    3.23
 -13   0  -1    2.13    2.48
  13   0   1    1.46    2.73
 -13   1   1   23.35    4.56
  13  -1  -1   17.73    3.58
  13   1  -1   24.27    4.04
 -13  -1   1   18.59    4.44
  12   1  -1   12.96    3.12
 -12   1   1   15.56    2.79
 -12  -1   1   11.97    2.19
 -12  -1   1   15.65    3.94
 -12   1   1    9.37    3.30
  12  -1  -1   13.43    3.17
 -12  -1   1   11.66    2.65
 -11   1   1   27.71    3.21
 -11   1   1   30.86    2.66
 -11   1   1   21.94    3.99
  11  -1  -1   29.38    3.63
 -11  -1   1   18.48    2.87
  11   1  -1   25.73    3.44
 -11  -1   1   25.64    2.59
 -11  -1   1   25.87    4.22
 -10  -1   1   17.06    2.57
 -10   1   1   21.66    3.83
  10   1  -1   21.39    2.95
 -10  -1   1   15.30    3.43
 -10   1   1   16.84    2.55
  10  -1  -1   19.94    2.89
 -10  -1   1   15.56    2.19
 -10   1   1   15.23    2.08
  -9  -1   1    0.99    1.44
   9  -1  -1    2.64    1.76
  -9   1   1    0.21    2.19
  -9  -1   1   -2.10    2.26
   9   1  -1    1.50    1.56
  -9   1   1   -0.46    1.21
  -9   1   1   -0.96    1.34
  -9  -1   1   -1.59    1.25
  -8  -1   1    3.43    1.43
  -8   1   1    2.47    1.13
   8   1  -1    2.86    1.47
  -8   1   1    2.61    2.09
  -8  -1   1    2.02    1.24
  -8  -1   1    3.31    2.21
  -8   1   1    4.47    1.38
   8  -1  -1    3.99    1.58
  -7  -1   1   18.71    1.95
   7  -1  -1   18.26    2.10
  -7   1   1   20.77    2.95
  -7  -1   1   20.08    2.82
  -7   1   1   19.89    1.69
   7   1  -1   20.53    2.14
  -7  -1   1   20.37    1.87
  -7   1   1   20.73    2.04
   6  -1  -1   20.37    1.88
   6   1  -1   20.06    1.86
  -6   1   1   16.95    2.48
  -6   1   1   19.19    1.74
  -6  -1   1   21.07    1.85
  -6  -1   1   20.74    2.73
  -6  -1   1   17.59    1.60
  -6   1   1   19.06    1.54
  -5   1   1   33.64    2.02
  -5  -1   1   33.16    2.91
  -5   1   1   36.21    2.91
   5  -1  -1   31.27    2.05
  -5   1   1   31.51    1.73
   5   1  -1   33.04    2.01
  -5  -1   1   30.73    1.94
  -4  -1   1   57.52    2.05
  -4   1   1   60.81    2.19
  -4   1   1   62.45    3.30
  -4   1   1   60.37    2.41
   4   1  -1   56.88    2.41
  -4  -1   1   59.95    2.41
   4  -1  -1   56.28    2.45
  -4  -1   1   63.93    3.55
  -3   1   1   93.88    2.51
   3  -1  -1   77.11    2.57
   3   1  -1   76.14    2.61
  -3  -1   1   80.77    2.56
  -3   1   1   78.13    2.52
  -3  -1   1   78.33    2.34
  -3   1   1   83.20    3.49
  -3  -1   1   81.29    3.59
   2  -1  -1    5.77    0.57
  -2  -1   1    7.53    0.63
  -2  -1   1    7.06    0.59
  -2   1   1    7.24    0.61
   2  -1  -1    7.73    0.61
   2   1  -1    8.95    0.74
  -2   1   1    6.92    0.94
  -2   1   1    6.81    0.58
   2  -1  -1    7.37    0.91
  -2  -1   1    6.64    0.99
   1  -1  -1  303.49    6.68
  -1  -1   1  275.67    6.64
  -1   1   1  341.63    6.90
   1  -1  -1  286.97    8.06
   1   1  -1  289.54    6.63
  -1  -1   1  336.59    6.96
   1   1  -1  338.60    6.80
   1   1  -1  320.85    8.18
   1  -1  -1  338.89    6.86
   0  -1  -1   -2.68    0.10
   0   1   1   -2.35    0.10
   0  -1   1   -2.59    0.08
   0  -1   1   -2.28    0.12
   0   1  -1   -2.22    0.15
   0   1   1   -2.63    0.10
   1  -1   1  872.85   18.22
   1   1   1  882.69   18.22
  -1  -1  -1  896.50   18.25
   2  -1   1  133.35    3.64
  -2   1  -1  128.40    3.52
  -2  -1  -1  132.58    3.57
   2   1   1  127.50    3.56
   2   1   1  124.40    3.04
   3   1   1  125.03    2.90
  -3  -1  -1  122.14    3.74
   3  -1   1  113.23    3.76
  -3   1  -1  124.21    3.72
   3   1   1  120.93    3.78
   4  -1   1   18.38    1.71
  -4   1  -1   19.93    1.67
   4   1   1   19.61    1.65
  -4  -1  -1   18.37    1.61
   5  -1   1    3.80    1.30
  -5  -1  -1    2.84    1.11
  -5   1  -1    3.55    1.18
   5   1   1    2.68    1.31
   6   1   1   65.27    3.55
   6  -1   1   59.34    3.39
  -6   1  -1   61.33    3.33
  -6   1  -1   68.93    2.65
  -6  -1  -1   68.78    3.50
   7  -1   1  227.19    7.69
  -7  -1  -1  231.02    7.47
  -7   1  -1  231.16    6.25
  -7   1  -1  228.55    7.39
   7   1   1  225.64    7.63
   8   1   1   27.30    2.97
  -8   1  -1   27.21    2.07
  -8  -1  -1   28.65    2.79
   8  -1   1   30.92    3.02
  -8   1  -1   32.05    2.81
   9  -1   1   -2.24    1.46
  -9  -1  -1    0.22    1.23
  -9   1  -1   -0.18    1.12
  -9  -1  -1    0.44    1.62
   9   1   1    0.45    1.60
  -9   1  -1   -3.84    2.31
  -9   1  -1    0.02    1.41
 -10  -1  -1    2.17    3.21
 -10   1  -1    1.34    3.06
 -10   1  -1    4.13    1.83
 -10   1  -1    3.81    1.48
  10  -1   1    5.85    2.38
 -10  -1  -1    7.17    2.20
 -10  -1  -1    3.51    1.59
  10   1   1    2.61    1.98
 -11   1  -1   -1.24    2.90
 -11   1  -1    0.74    1.90
  11  -1   1   -1.32    1.99
 -11  -1  -1    2.20    1.98
  11   1   1    0.52    1.92
 -11  -1  -1   -2.84    2.86
 -11  -1  -1   -1.02    1.27
 -12  -1  -1    1.54    2.30
 -12   1  -1    2.60    3.34
 -12  -1  -1   -0.41    3.02
  12  -1   1    7.96    2.93
 -12   1  -1    7.52    2.51
  12   1   1    2.82    2.36
  13  -1   1    0.84    2.78
 -13   1  -1    2.07    2.30
 -13  -1  -1   -1.08    2.15
  13   1   1    2.26    2.83
  13   2  -1   23.45    3.91
  13  -2  -1   18.03    3.70
 -13   2   1   15.95    4.16
 -13  -2   1   20.64    4.53
 -12   2   1   25.46    3.18
  12   2  -1   20.34    3.47
 -12  -2   1   28.54    3.35
 -12   2   1   20.70    4.35
  12  -2  -1   26.74    3.87
 -12  -2   1   26.06    4.44
 -12  -2   1   27.77    2.91
  11  -2  -1    6.59    2.44
 -11   2   1    1.26    1.75
  11   2  -1   -0.17    2.14
 -11   2   1    3.12    1.52
 -11  -2   1    1.43    2.52
 -11  -2   1    2.38    1.99
 -11   2   1    2.06    2.59
 -11  -2   1    1.59    1.64
 -10  -2   1    0.61    2.40
 -10  -2   1    0.87    1.75
 -10   2   1    1.04    2.50
 -10   2   1    0.58    1.27
 -10  -2   1   -0.95    1.40
  10   2  -1   -0.02    1.73
  10  -2  -1   -0.75    1.82
 -10   2   1    0.51    1.53
   9  -2  -1    2.26    1.62
  -9   2   1    1.39    1.29
  -9  -2   1   -0.94    1.35
   9   2  -1   -0.08    1.56
  -9   2   1   -0.49    1.36
  -9   2   1   -0.43    2.20
  -9  -2   1    0.27    2.20
  -9  -2   1    1.66    1.46
  -8  -2   1    9.06    2.57
  -8   2   1    4.60    1.47
  -8   2   1    5.82    2.43
  -8  -2   1    7.72    1.57
  -8  -2   1    4.92    1.58
   8  -2  -1    6.64    1.82
   8   2  -1    7.85    1.84
  -8   2   1    5.41    1.29
  -7   2   1   22.67    1.80
  -7  -2   1   28.32    2.34
   7  -2  -1   20.18    2.14
  -7  -2   1   28.27    3.35
  -7   2   1   24.97    2.19
   7   2  -1   27.02    2.39
  -7   2   1   22.23    2.98
   6  -2  -1    1.72    1.12
  -6  -2   1    2.45    1.02
  -6   2   1    2.87    1.58
  -6   2   1    2.25    0.83
   6   2  -1    3.26    1.13
  -6  -2   1    1.02    1.67
  -6   2   1    2.11    1.04
  -5  -2   1    1.94    0.67
  -5   2   1    1.65    1.46
  -5   2   1    2.69    0.93
  -5   2   1    2.37    0.72
  -5  -2   1    2.28    0.91
   5  -2  -1    2.24    0.95
   5   2  -1    1.87    0.98
  -5  -2   1    4.27    1.55
   4   2  -1  392.55    9.43
  -4   2   1  398.33   11.46
  -4  -2   1  392.17    8.92
  -4   2   1  409.77    9.32
  -4   2   1  398.83    9.00
  -4  -2   1  397.34    9.33
   4  -2  -1  393.13    9.40
  -3  -2   1  818.69   17.29
   3  -2  -1  849.12   17.20
  -3  -2   1  800.73   21.04
   3  -2  -1  818.09   17.27
  -3  -2   1  801.20   17.19
  -3   2   1  829.36   17.17
  -3   2   1  830.38   17.23
  -3   2   1  804.44   20.87
   3   2  -1  807.26   17.31
   2  -2  -1  399.79   10.80
  -2  -2   1  421.06    8.98
  -2  -2   1  411.86   11.05
  -2   2   1  401.20   10.83
  -2   2   1  412.70    8.96
   2  -2  -1  438.17    9.00
   2  -2  -1  419.37    8.97
  -2   2   1  424.35    8.92
  -2  -2   1  409.19    9.05
   2   2  -1  414.80    9.04
   1   2  -1  339.74    8.70
  -1  -2   1  338.43    7.37
   1  -2  -1  328.68    7.20
  -1  -2   1  328.11    7.15
  -1   2   1  332.84    7.09
   1  -2  -1  334.02    7.13
   1  -2  -1  349.11    7.09
  -1  -2   1  319.17    8.66
   1  -2  -1  347.64    7.09
   1   2  -1  330.62    7.17
   0  -2  -1  130.61    3.04
   0   2   1  123.21    2.97
   0   2  -1  131.70    3.05
   0  -2  -1  134.87    3.02
   0  -2   1  126.65    3.04
   1   2   1 1723.39   35.02
  -1   2  -1 1743.16   35.00
  -1  -2  -1 1719.85   35.06
   1  -2   1 1760.82   35.08
   2  -2   1 3305.24   66.07
  -2  -2  -1 3304.00   66.06
  -2   2  -1 3348.23   72.97
   2   2   1 3263.03   66.01
  -2   2  -1 3302.30   65.96
   3  -2   1 1243.88   26.47
  -3   2  -1 1271.53   26.20
  -3   2  -1 1294.34   26.44
   3   2   1 1276.20   27.06
   3   2   1 1257.85   26.47
  -3  -2  -1 1259.33   26.46
  -4   2  -1    0.33    0.91
   4  -2   1    1.97    1.09
  -4   2  -1    1.68    0.56
   4   2   1    2.91    0.43
   4   2   1    1.45    0.91
  -4  -2  -1    2.69    0.98
   5   2   1  586.27   14.03
   5  -2   1  576.51   14.08
  -5  -2  -1  574.85   13.90
  -5   2  -1  598.25   13.94
  -5   2  -1  605.24   12.82
  -6   2  -1    7.58    1.05
   6   2   1    7.06    1.60
  -6  -2  -1    6.68    1.50
   6  -2   1    7.04    1.68
  -6   2  -1    7.95    1.59
   7   2   1   60.60    3.75
  -7   2  -1   63.98    2.61
  -7   2  -1   60.12    3.55
  -7  -2  -1   60.93    3.51
   7  -2   1   59.48    3.62
  -8   2  -1    2.13    1.02
   8  -2   1    2.67    1.81
  -8  -2  -1   -1.98    1.12
   8   2   1    0.66    1.66
  -8   2  -1    0.07    1.28
  -9   2  -1    9.87    3.37
   9   2   1    9.19    2.35
   9  -2   1    7.80    2.33
  -9   2  -1    8.34    1.44
  -9  -2  -1    8.02    2.17
  -9   2  -1    8.73    2.18
 -10   2  -1   -0.92    1.46
  10  -2   1   -1.74    1.55
  10   2   1    0.59    1.95
 -10  -2  -1   -4.91    2.71
 -10  -2  -1    1.02    1.77
 -10  -2  -1   -2.30    1.19
 -10   2  -1   -0.06    1.22
 -10   2  -1   -1.24    2.62
 -11  -2  -1   -2.36    1.29
 -11  -2  -1   -2.80    1.43
  11  -2   1   -0.94    2.09
 -11   2  -1   -3.08    2.67
 -11  -2  -1    1.04    3.30
  11   2   1    2.35    2.23
 -11   2  -1    1.28    1.92
 -12   2  -1    1.60    3.18
 -12   2  -1    5.45    2.39
  12  -2   1    2.67    2.61
  12   2   1    0.72    2.43
 -12  -2  -1   -0.84    2.91
 -12  -2  -1    4.04    2.46
  13   2   1    1.75    2.67
  13  -2   1    3.97    2.92
  13  -3  -1    5.03    2.82
  13   3  -1    2.42    2.71
 -13  -3   1    5.60    2.13
 -13   3   1    8.55    3.60
 -13  -3   1    5.53    3.51
 -12   3   1    1.03    2.60
 -12  -3   1   -0.32    2.66
 -12   3   1    0.85    1.79
  12   3  -1    0.57    2.27
 -12  -3   1    2.85    2.06
 -12  -3   1   -1.01    1.63
  12  -3  -1    3.18    2.34
 -11   3   1    1.32    1.40
  11   3  -1   -1.71    1.95
 -11  -3   1   -0.91    2.40
 -11   3   1    1.39    2.57
 -11   3   1   -1.67    1.51
 -11  -3   1   -0.67    1.38
  11  -3  -1    2.03    2.07
 -11  -3   1   -1.04    1.65
 -10  -3   1    6.46    2.09
 -10  -3   1    4.68    2.83
 -10   3   1    6.58    1.62
 -10  -3   1    5.20    1.72
 -10   3   1    4.70    1.78
  10  -3  -1    8.91    2.38
 -10   3   1    4.87    2.63
  10   3  -1    0.96    1.74
  -9   3   1   -1.70    1.06
  -9  -3   1    3.09    1.69
  -9  -3   1    0.60    1.44
   9  -3  -1    0.59    1.67
  -9  -3   1   -0.11    2.21
  -9   3   1    1.80    1.56
  -9   3   1    3.12    2.38
   9   3  -1    1.96    1.68
  -8  -3   1    4.85    2.39
  -8   3   1    5.12    1.54
   8   3  -1    4.88    1.60
  -8   3   1    5.40    2.37
  -8   3   1    4.82    1.15
  -8  -3   1    6.25    1.66
   8  -3  -1    9.77    1.99
  -7   3   1    3.48    1.30
  -7   3   1   -0.86    1.71
  -7   3   1    2.13    0.92
  -7  -3   1   -0.12    1.15
   7   3  -1    1.14    1.22
  -7  -3   1    0.67    2.13
   7  -3  -1    0.03    1.21
   6  -3  -1    1.20    1.08
  -6   3   1    2.05    1.68
  -6  -3   1    4.04    1.23
  -6  -3   1    3.07    0.81
  -6   3   1    2.77    1.13
  -6   3   1    1.33    0.84
   6   3  -1    3.42    1.17
  -6  -3   1    6.12    2.01
  -5   3   1   78.55    4.14
  -5  -3   1   84.15    2.68
   5  -3  -1   81.99    3.37
  -5   3   1   86.02    2.81
  -5   3   1   88.11    3.30
  -5  -3   1   84.33    3.31
   5   3  -1   78.85    3.34
  -4  -3   1  162.51    4.27
   4   3  -1  164.94    4.83
  -4   3   1  168.72    5.88
  -4   3   1  169.42    4.33
  -4  -3   1  169.09    4.79
   4  -3  -1  165.41    4.83
  -4   3   1  164.43    4.67
   3   3  -1  364.62    8.52
  -3  -3   1  362.31    8.44
  -3   3   1  379.39    8.41
  -3  -3   1  367.57    8.25
   3  -3  -1  364.13    8.45
  -3   3   1  357.47    8.13
   3  -3  -1  376.56    8.20
  -3   3   1  366.09   10.17
  -2  -3   1  208.29    6.13
   2  -3  -1  206.20    4.75
  -2   3   1  203.15    4.82
   2  -3  -1  201.51    4.86
  -2   3   1  196.41    5.76
  -2  -3   1  208.40    4.94
  -2  -3   1  209.85    4.89
   2   3  -1  206.80    4.98
   2  -3  -1  197.45    5.79
  -1   3   1 1823.88   36.26
   1   3  -1 1784.50   36.27
  -1  -3   1 1823.27   36.32
   1  -3  -1 1824.44   36.33
  -1  -3   1 1765.29   44.07
   0  -3   1  290.06    6.52
   0   3   1  296.57    6.46
   0   3  -1  298.46    6.52
   0  -3  -1  300.31    6.54
  -1  -3  -1 1234.20   25.22
   1   3   1 1238.67   25.17
   1  -3   1 1227.45   25.21
  -1   3  -1 1238.64   25.15
   2   3   1 1829.67   37.37
   2  -3   1 1866.51   39.84
  -2   3  -1 1838.92   37.30
  -2  -3  -1 1836.00   37.41
   2  -3   1 1835.34   37.42
  -3   3  -1   64.25    2.59
  -3  -3  -1   65.54    2.69
   3   3   1   66.95    2.67
  -3   3  -1   67.41    1.74
  -3  -3  -1   64.48    1.68
   3  -3   1   67.72    2.75
   4   3   1  552.59   12.97
  -4   3  -1  554.17   12.88
  -4  -3  -1  551.98   12.93
  -4   3  -1  568.30   11.83
   4  -3   1  548.05   13.00
   5  -3   1    2.51    1.40
  -5   3  -1    4.04    0.73
  -5  -3  -1    3.56    1.34
  -5   3  -1    0.98    1.20
   5   3   1    4.80    0.62
   5   3   1    2.62    1.29
   6  -3   1   81.87    4.09
   6   3   1   87.61    4.12
  -6  -3  -1   88.21    4.06
  -6   3  -1   90.11    3.97
  -6   3  -1   91.34    2.88
   7   3   1   14.75    2.25
  -7   3  -1   18.78    1.48
  -7   3  -1   17.72    2.11
  -7  -3  -1   14.94    2.11
   7  -3   1   15.40    2.26
  -8   3  -1   64.10    3.79
   8  -3   1   58.34    3.89
  -8   3  -1   63.59    2.67
  -8  -3  -1   64.09    3.95
   8   3   1   57.60    3.92
  -9   3  -1   29.10    4.25
   9   3   1   32.52    3.41
  -9   3  -1   28.91    3.09
  -9   3  -1   30.56    2.14
   9  -3   1   26.55    3.21
  -9  -3  -1   29.36    3.07
 -10  -3  -1   -2.52    2.79
 -10  -3  -1    1.21    1.83
  10  -3   1   -0.20    1.86
 -10   3  -1    2.53    1.79
 -10  -3  -1   -2.01    1.18
  10   3   1    1.23    1.83
 -10   3  -1   -0.83    2.75
 -11  -3  -1    6.70    2.43
  11  -3   1    3.31    2.45
  11   3   1    0.94    2.16
 -11   3  -1    5.07    3.16
 -11  -3  -1    3.05    1.69
 -11   3  -1    5.41    2.25
 -11  -3  -1    0.49    3.02
 -12  -3  -1   13.07    3.01
 -12   3  -1   14.43    2.94
  12   3   1    9.98    3.03
 -12  -3  -1   13.48    4.31
  12  -3   1   11.96    3.47
 -12   3  -1   12.30    3.91
 -13  -4   1    2.11    2.04
  13   4  -1   -1.20    2.44
 -13  -4   1    2.65    3.34
 -13   4   1    4.49    3.12
  13  -4  -1    3.31    2.87
 -12  -4   1    1.75    1.77
  12  -4  -1    1.91    2.37
 -12  -4   1    5.29    3.26
 -12   4   1    3.17    2.74
 -12  -4   1    4.15    2.17
  12   4  -1   -0.23    2.29
 -12   4   1   -0.04    1.76
 -11  -4   1    3.11    1.96
 -11  -4   1    0.88    1.63
 -11  -4   1   -1.07    2.61
 -11   4   1    1.09    1.75
  11   4  -1    2.16    2.15
 -11   4   1    3.00    2.52
  11  -4  -1    2.24    2.00
  10  -4  -1    8.49    2.33
 -10  -4   1    4.81    3.10
 -10  -4   1    3.92    1.94
 -10   4   1    7.80    2.87
  10   4  -1    5.49    2.18
 -10   4   1    5.75    1.86
 -10  -4   1    7.65    1.97
 -10   4   1    6.33    1.45
  -9  -4   1    1.41    1.58
  -9  -4   1    1.91    2.73
   9  -4  -1    0.71    1.62
   9   4  -1    2.05    1.75
  -9   4   1    2.60    1.62
  -9   4   1    1.82    1.19
  -9   4   1    1.14    2.12
  -8  -4   1    5.95    2.61
  -8   4   1   10.63    1.38
   8   4  -1    7.94    1.90
  -8   4   1   10.29    2.61
  -8  -4   1   10.20    1.89
  -8   4   1   10.59    1.87
   8  -4  -1   11.02    2.14
  -7   4   1   31.66    1.91
   7  -4  -1   27.44    2.44
   7   4  -1   35.00    2.70
  -7   4   1   34.02    2.48
  -7  -4   1   30.19    3.57
  -7   4   1   35.77    3.49
  -7  -4   1   29.15    2.42
  -6  -4   1   75.48    4.61
  -6  -4   1   66.75    3.31
  -6   4   1   76.06    3.39
  -6   4   1   71.56    4.27
   6  -4  -1   72.50    3.47
   6   4  -1   77.72    3.53
  -6  -4   1   77.49    2.64
  -6   4   1   74.92    2.75
  -5   4   1   85.90    2.78
   5  -4  -1   84.12    3.46
  -5   4   1   85.44    4.15
   5   4  -1   82.71    3.48
  -5   4   1   78.20    3.20
  -5  -4   1   79.51    3.30
  -5  -4   1   81.78    2.70
   4   4  -1   60.61    2.67
  -4   4   1   59.95    2.10
   4  -4  -1   58.81    2.60
  -4  -4   1   56.93    2.11
  -4   4   1   61.62    2.50
  -4   4   1   60.63    3.17
  -4  -4   1   59.99    2.61
  -3   4   1   16.47    1.21
  -3  -4   1   17.43    1.10
   3   4  -1   15.02    1.24
  -3  -4   1   16.75    1.26
  -3   4   1   14.38    1.47
   3  -4  -1   17.66    1.34
   2  -4  -1   39.02    1.93
   2  -4  -1   38.04    1.61
   2  -4  -1   40.97    1.48
  -2  -4   1   41.22    1.71
  -2  -4   1   47.25    2.35
   2   4  -1   36.96    1.67
  -2  -4   1   41.88    1.64
  -2   4   1   39.39    1.79
  -2   4   1   45.46    1.66
   1   4  -1    2.61    0.55
  -1   4   1    1.74    0.44
   1  -4  -1    2.08    0.51
  -1  -4   1    2.15    0.63
  -1  -4   1    2.18    0.56
   0   4  -1  101.95    2.80
   0  -4  -1  101.16    2.81
   0   4   1  100.30    2.72
   0   4  -1   99.32    3.01
   0  -4   1  101.40    2.83
  -1   4  -1  830.45   17.18
  -1  -4  -1  813.79   17.22
   1  -4   1  809.55   17.21
  -1   4  -1  826.32   17.17
   1   4   1  829.99   17.19
  -2   4  -1 3336.78   65.92
   2  -4   1 3281.55   65.98
   2   4   1 3315.37   65.96
  -2  -4  -1 3266.30   65.98
   2  -4   1 3271.56   67.69
  -3  -4  -1   12.60    1.28
   3   4   1    9.29    1.18
  -3   4  -1    9.64    1.16
   3  -4   1   10.02    1.23
   3  -4   1    9.57    0.65
   4   4   1  206.43    6.00
  -4   4  -1  197.44    4.59
  -4  -4  -1  205.27    5.97
  -4  -4  -1  198.92    4.54
  -4   4  -1  198.34    5.87
   4  -4   1  196.94    5.96
   5   4   1  638.81   15.23
  -5   4  -1  644.54   15.09
  -5   4  -1  648.40   13.68
   5  -4   1  641.78   15.30
  -5  -4  -1  646.36   15.19
  -6   4  -1  186.41    4.65
  -6  -4  -1  183.48    6.19
   6   4   1  180.79    6.24
   6  -4   1  176.67    6.25
  -6   4  -1  180.80    6.10
  -7   4  -1   12.03    1.91
   7  -4   1   12.13    2.09
  -7  -4  -1    9.86    1.93
  -7   4  -1   12.98    1.16
   7   4   1    9.20    2.01
  -8  -4  -1   -3.08    1.37
  -8   4  -1   -3.25    2.16
   8  -4   1   -2.85    1.17
   8   4   1    1.23    1.60
  -8   4  -1   -0.31    1.37
  -8   4  -1   -0.74    0.76
  -9   4  -1    9.48    2.20
  -9   4  -1    6.37    1.19
   9   4   1    9.52    2.41
  -9  -4  -1    7.50    2.10
   9  -4   1   11.47    2.57
  -9   4  -1    7.62    3.02
 -10   4  -1   -0.79    2.48
 -10  -4  -1    1.38    1.84
 -10   4  -1    0.13    1.52
  10  -4   1   -1.01    1.86
  10   4   1   -0.75    1.82
 -10  -4  -1   -0.35    2.75
 -11   4  -1    4.97    2.97
 -11  -4  -1   -0.39    3.23
 -11  -4  -1    0.53    1.52
 -11   4  -1    3.58    2.07
  11   4   1    4.45    2.33
  11  -4   1    5.46    2.59
 -11  -4  -1    6.71    2.24
 -12  -4  -1    7.45    3.87
 -12   4  -1    3.24    3.23
  12   4   1    5.24    2.87
 -12  -4  -1    4.07    1.97
 -12   4  -1    4.34    2.32
  12  -4   1    5.14    2.99
 -12  -4  -1    1.10    2.14
 -13  -5   1    6.12    2.25
 -13   5   1    2.12    2.94
  13  -5  -1    9.06    3.17
 -13  -5   1    5.86    3.60
  13   5  -1    4.73    2.92
 -12   5   1    5.50    2.98
 -12  -5   1    4.31    3.12
 -12  -5   1   -1.71    1.73
 -12   5   1    2.49    1.90
  12   5  -1    0.66    2.29
  12  -5  -1    3.91    2.55
 -12  -5   1    2.99    2.06
  11   5  -1    0.34    2.06
 -11  -5   1    2.46    1.90
 -11  -5   1    1.98    1.75
 -11   5   1   -1.01    1.55
 -11  -5   1    2.73    2.88
 -11   5   1    3.82    2.55
  11  -5  -1    1.24    2.10
  10  -5  -1    3.66    2.09
 -10   5   1    3.49    1.26
 -10   5   1    0.36    1.51
 -10  -5   1   -1.17    2.54
  10   5  -1   -1.88    1.55
 -10   5   1    5.69    2.59
 -10  -5   1    3.60    1.94
  -9   5   1   38.03    2.33
   9   5  -1   36.62    3.42
  -9   5   1   42.79    4.23
  -9  -5   1   39.55    3.28
   9  -5  -1   40.40    3.58
  -9  -5   1   44.85    4.62
  -9   5   1   39.74    3.17
  -8   5   1   57.61    4.48
  -8   5   1   48.09    2.43
  -8   5   1   50.76    3.26
   8  -5  -1   47.12    3.48
  -8  -5   1   47.31    3.25
  -8  -5   1   52.97    5.14
   8   5  -1   54.50    3.65
  -7   5   1    2.87    1.27
   7  -5  -1    3.42    1.43
  -7  -5   1    2.78    1.35
  -7   5   1    2.63    1.83
  -7  -5   1    2.26    2.23
   7   5  -1    1.15    1.38
  -7  -5   1    1.11    0.79
  -7   5   1    1.75    0.84
   6  -5  -1  275.75    7.96
  -6   5   1  275.10    6.81
  -6   5   1  280.24    7.69
  -6  -5   1  273.87    6.74
   6   5  -1  263.86    7.83
  -6   5   1  263.44    9.25
  -6  -5   1  273.32    7.80
  -5  -5   1  264.24    7.21
  -5   5   1  256.53    8.52
   5   5  -1  255.75    7.26
   5  -5  -1  256.26    7.26
  -5   5   1  259.58    6.35
  -5  -5   1  264.35    6.44
  -5   5   1  263.15    7.07
  -4   5   1  298.65    8.80
   4  -5  -1  288.03    7.55
   4   5  -1  293.55    7.62
  -4  -5   1  301.66    7.57
  -4  -5   1  292.10    7.00
  -4   5   1  283.55    7.33
   3  -5  -1  581.24   12.97
  -3   5   1  571.43   15.14
   3   5  -1  576.17   13.03
  -3  -5   1  584.03   12.99
  -3  -5   1  581.87   12.82
  -3   5   1  608.24   12.89
  -2  -5   1  651.33   14.12
  -2   5   1  645.94   13.93
   2   5  -1  664.18   14.16
   2  -5  -1  650.93   14.06
   2  -5  -1  654.70   16.42
  -1  -5   1  534.83   13.67
  -1  -5   1  539.83   11.72
   1  -5  -1  535.77   11.67
  -1   5   1  524.18   11.54
   1   5  -1  553.67   11.71
   0  -5  -1 1425.28   28.80
   0  -5   1 1396.18   28.79
   0   5   1 1408.53   28.67
   0   5  -1 1403.96   28.74
   1   5   1 2084.67   41.64
   1  -5   1 1994.75   41.64
  -1  -5  -1 2091.34   41.75
  -1   5  -1 2078.24   41.67
  -2   5  -1  111.54    3.44
   2  -5   1  112.58    3.57
   2   5   1  108.50    3.47
  -2  -5  -1  110.27    3.56
  -3  -5  -1  217.12    5.07
   3  -5   1  226.38    4.94
   3   5   1  221.67    6.03
  -3  -5  -1  218.76    6.05
  -3   5  -1  214.01    5.89
   3  -5   1  214.57    6.04
   4   5   1 2432.54   50.40
  -4   5  -1 2445.95   50.27
  -4  -5  -1 2503.77   50.58
  -4  -5  -1 2467.95   50.47
   4  -5   1 2434.37   50.48
  -5   5  -1  148.91    5.09
  -5  -5  -1  147.86    5.17
   5   5   1  145.73    5.25
   5  -5   1  153.95    5.43
  -5  -5  -1  150.09    3.57
   6   5   1   52.77    3.21
  -6   5  -1   52.44    1.88
   6  -5   1   51.55    3.26
  -6  -5  -1   51.76    3.15
  -6   5  -1   57.19    3.22
  -7   5  -1   12.50    2.71
  -7  -5  -1   10.25    1.96
   7  -5   1   11.47    2.08
  -7   5  -1   13.41    1.09
   7   5   1   12.31    2.10
  -7   5  -1   12.18    1.98
  -8   5  -1    1.86    2.47
  -8   5  -1    2.71    0.86
   8   5   1    7.00    2.10
  -8  -5  -1    3.67    1.71
  -8   5  -1    0.46    1.40
   8  -5   1    1.90    1.74
   9   5   1   10.31    2.42
   9  -5   1   11.01    2.56
  -9  -5  -1   13.30    2.42
  -9   5  -1   13.14    2.28
  -9   5  -1   12.17    3.13
  10  -5   1   -1.01    1.64
 -10   5  -1    0.58    1.57
 -10  -5  -1    1.69    1.87
 -10   5  -1   -2.04    2.27
  10   5   1    1.43    1.82
 -10  -5  -1   -5.87    2.46
  11   5   1   -0.72    1.94
  11  -5   1   -0.56    2.10
 -11   5  -1    1.81    1.87
 -11  -5  -1   -1.95    2.88
 -11   5  -1    0.31    2.60
 -11  -5  -1    0.63    1.87
 -12   5  -1   -2.05    2.70
 -12  -5  -1   -0.12    1.67
 -12   5  -1    2.03    2.08
  12   5   1    1.22    2.46
 -12  -5  -1    1.03    2.10
  12  -5   1    3.49    2.64
 -12  -5  -1   -0.81    3.39
  13  -6  -1   -2.88    2.28
 -13  -6   1   -2.14    1.65
 -13  -6   1    1.80    3.37
  13   6  -1   -2.50    2.16
 -12  -6   1    5.23    3.38
 -12   6   1    4.14    2.85
 -12  -6   1    1.96    2.04
  12  -6  -1    3.54    2.37
 -12  -6   1    3.56    1.99
  12   6  -1    9.34    2.94
 -11   6   1    3.14    2.47
 -11  -6   1    4.26    2.98
 -11   6   1    2.01    1.80
 -11  -6   1    2.16    1.78
 -11  -6   1    0.80    1.71
  11  -6  -1    2.70    2.20
  11   6  -1    1.38    1.89
 -10   6   1    2.09    2.27
  10   6  -1   -0.86    1.65
 -10  -6   1   -3.05    2.27
 -10  -6   1    1.54    1.79
 -10   6   1   -1.50    1.28
  10  -6  -1    1.06    1.87
   9  -6  -1   32.79    3.36
  -9  -6   1   34.03    4.31
  -9   6   1   36.57    2.27
  -9   6   1   36.90    3.09
  -9  -6   1   37.49    3.21
   9   6  -1   34.35    3.33
  -9   6   1   44.24    4.14
  -8   6   1   43.37    2.29
  -8   6   1   44.66    3.92
  -8   6   1   40.30    2.96
  -8  -6   1   38.64    4.38
   8  -6  -1   40.94    3.35
   8   6  -1   38.92    3.21
  -8  -6   1   46.39    3.26
   7  -6  -1   27.64    2.63
  -7   6   1   37.62    3.38
  -7  -6   1   33.85    2.67
  -7  -6   1   28.20    3.61
  -7  -6   1   35.06    1.88
   7   6  -1   31.42    2.62
  -7   6   1   29.53    2.42
  -7   6   1   33.70    1.91
   6  -6  -1   58.73    3.19
  -6   6   1   58.07    3.67
   6   6  -1   63.17    3.31
  -6  -6   1   63.66    2.44
  -6  -6   1   57.94    3.10
  -6   6   1   59.85    2.37
  -6   6   1   57.81    3.03
   5  -6  -1    5.73    1.23
  -5   6   1    7.02    1.60
  -5   6   1    6.26    1.25
  -5  -6   1    6.93    1.30
  -5  -6   1    6.28    0.96
   5   6  -1    5.81    1.35
   4  -6  -1  155.38    4.84
  -4  -6   1  152.06    4.78
  -4   6   1  154.98    4.65
  -4   6   1  151.40    5.33
  -4  -6   1  155.85    4.30
   4   6  -1  146.73    4.81
  -3   6   1  200.02    5.98
  -3   6   1  205.45    5.40
  -3  -6   1  204.62    5.54
   3   6  -1  196.19    5.53
   3  -6  -1  197.75    5.47
  -3  -6   1  200.26    5.24
   2   6  -1  116.72    3.61
  -2   6   1  119.42    3.48
  -2   6   1  117.12    3.47
  -2  -6   1  117.02    3.63
   2  -6  -1  114.88    3.66
   2  -6  -1  115.04    3.58
   1  -6  -1   10.15    1.03
  -1   6   1   10.54    0.94
   1   6  -1    9.77    0.97
  -1  -6   1    9.72    1.01
  -1  -6   1   12.51    1.21
   0  -6   1  531.75   11.82
   0   6  -1  535.68   11.74
   0  -6  -1  536.11   11.79
   0   6   1  526.91   11.65
  -1  -6  -1  137.12    4.04
   1  -6   1  142.48    4.10
   1   6   1  138.12    3.97
  -1   6  -1  139.30    4.01
  -2  -6  -1  281.27    7.09
   2  -6   1  271.59    7.03
  -2   6  -1  286.54    7.00
   2   6   1  272.28    7.00
   3  -6   1   31.86    1.24
   3  -6   1   28.63    2.00
  -3  -6  -1   30.58    2.15
  -3   6  -1   31.41    1.94
   3   6   1   29.45    2.01
  -4  -6  -1  777.73   16.38
   4   6   1  767.92   17.53
  -4   6  -1  767.89   17.38
   4  -6   1  749.30   17.54
  -4  -6  -1  778.52   17.58
   4  -6   1  796.19   16.14
  -5  -6  -1   40.33    2.77
  -5  -6  -1   36.46    1.42
   5  -6   1   37.55    2.75
  -5   6  -1   35.54    2.56
   5   6   1   37.32    2.71
  -6   6  -1   55.66    3.28
   6   6   1   55.26    3.42
  -6  -6  -1   50.64    3.28
  -6   6  -1   63.53    4.17
   6  -6   1   55.54    3.49
  -7   6  -1   -0.23    1.13
  -7   6  -1    1.54    2.08
   7  -6   1    0.21    1.50
  -7  -6  -1   -1.38    1.22
   7   6   1   -0.08    1.51
  -8   6  -1    2.45    1.62
  -8  -6  -1   -0.25    1.42
   8   6   1   -0.39    1.57
  -8   6  -1    1.63    2.26
   8  -6   1    2.22    1.80
  -9   6  -1    0.60    1.56
  -9   6  -1    2.23    2.41
   9   6   1    2.66    1.87
   9  -6   1    3.94    1.89
  -9  -6  -1   -0.24    1.44
 -10   6  -1    0.17    1.65
 -10  -6  -1    0.91    1.81
 -10   6  -1    4.14    2.67
 -10  -6  -1   -2.70    2.75
  10  -6   1    2.27    1.88
  10   6   1   -2.03    1.75
 -11   6  -1   14.61    2.76
 -11  -6  -1    9.76    3.92
 -11   6  -1    8.64    3.31
  11  -6   1   15.64    3.32
 -11  -6  -1   11.39    2.62
  11   6   1   12.28    2.89
 -12  -6  -1   -2.08    2.02
  12   6   1   -1.76    2.26
 -12   6  -1    0.50    2.66
  12  -6   1    1.22    2.49
 -12  -6  -1   -2.64    3.40
 -12   6  -1   -0.45    2.00
 -12  -6  -1   -0.77    1.64
 -13  -7   1    2.11    2.03
  12   7  -1   -1.03    2.29
 -12   7   1    1.74    2.33
 -12  -7   1    3.14    3.23
 -12  -7   1    0.59    1.81
  12  -7  -1   -1.53    2.13
 -12  -7   1   -1.67    1.73
 -11  -7   1    0.67    2.73
 -11   7   1   -1.43    1.52
  11   7  -1    3.22    2.11
 -11  -7   1    0.11    1.68
 -11   7   1    0.06    2.16
  11  -7  -1   -2.60    1.84
 -10  -7   1    0.10    2.64
  10   7  -1    0.35    1.89
 -10   7   1    4.47    2.37
 -10  -7   1   -0.62    1.65
  10  -7  -1    4.40    2.00
 -10   7   1    3.00    1.85
  -9  -7   1   30.66    3.03
   9  -7  -1   32.43    3.30
   9   7  -1   29.19    3.13
  -9   7   1   30.23    2.84
  -9  -7   1   29.17    4.30
  -9   7   1   31.74    3.61
   8   7  -1    9.45    2.09
  -8   7   1    6.25    1.74
  -8  -7   1    5.80    2.76
  -8   7   1    9.14    2.30
  -8  -7   1    8.99    1.24
   8  -7  -1    7.58    2.09
  -8  -7   1    9.22    2.01
  -7   7   1   15.29    2.35
   7  -7  -1   10.33    1.94
  -7  -7   1   10.37    2.93
  -7   7   1   15.05    1.87
  -7  -7   1   13.34    1.33
   7   7  -1   14.81    2.20
  -7  -7   1   10.54    1.88
  -6   7   1    0.25    0.97
   6  -7  -1    1.73    1.17
   6   7  -1   -0.15    1.19
  -6  -7   1   -0.76    0.77
  -6   7   1    1.59    1.41
  -6  -7   1   -1.26    0.92
   5  -7  -1  106.66    4.20
  -5   7   1  112.42    4.66
  -5   7   1  109.12    4.02
  -5  -7   1  108.55    3.48
   5   7  -1  104.45    4.17
  -5  -7   1  106.08    4.16
  -4   7   1  159.32    5.39
  -4   7   1  163.40    4.91
   4  -7  -1  158.23    5.05
  -4  -7   1  160.29    4.55
   4   7  -1  163.03    5.13
  -4  -7   1  157.41    5.05
   3  -7  -1    7.12    1.17
  -3  -7   1    5.87    1.16
  -3   7   1    7.28    1.05
   3   7  -1    8.82    1.29
  -3  -7   1    6.71    1.01
  -2   7   1   12.57    1.18
  -2   7   1   15.26    1.23
   2  -7  -1   13.53    1.24
  -2  -7   1   12.43    1.26
   2  -7  -1   11.87    1.19
   2   7  -1   13.37    1.33
   1  -7  -1  309.18    7.56
   1   7  -1  305.85    7.50
  -1   7   1  312.13    7.45
  -1  -7   1  314.15    7.65
  -1  -7   1  307.39    8.26
   0   7   1   51.60    2.11
   0  -7   1   52.08    2.26
   0   7  -1   51.78    2.16
   0  -7  -1   52.24    2.29
   1  -7   1   62.94    2.64
  -1   7  -1   65.53    2.54
  -1  -7  -1   67.39    2.69
   1   7   1   65.17    2.56
  -2   7  -1 1588.85   32.69
   2   7   1 1590.42   32.74
  -2   7  -1 1595.99   38.66
   2  -7   1 1547.11   32.75
  -2  -7  -1 1560.73   32.78
  -3  -7  -1   46.29    2.62
  -3   7  -1   46.67    2.40
   3   7   1   44.19    2.43
   3  -7   1   49.20    1.69
  -3   7  -1   44.16    2.44
   3  -7   1   50.46    2.57
   4   7   1  126.51    4.68
  -4  -7  -1  133.38    4.82
  -4   7  -1  141.57    5.18
   4  -7   1  143.20    3.50
  -4   7  -1  132.82    4.61
   4  -7   1  131.44    4.79
  -4  -7  -1  134.12    3.65
   5  -7   1    1.03    1.37
  -5  -7  -1    0.26    0.57
  -5   7  -1   -0.21    1.05
  -5  -7  -1   -0.72    1.18
   5  -7   1   -0.28    0.51
   5   7   1   -1.23    1.16
  -5   7  -1   -0.21    1.48
   6   7   1   12.76    2.06
   6  -7   1   12.97    2.03
  -6  -7  -1   12.42    2.04
  -6   7  -1   11.80    2.25
  -6  -7  -1   12.63    0.93
  -6   7  -1    9.70    1.66
  -7  -7  -1   44.28    3.37
  -7   7  -1   36.59    3.63
  -7   7  -1   37.42    3.01
   7  -7   1   35.89    3.17
   7   7   1   44.91    3.32
   8  -7   1   -0.27    1.49
  -8  -7  -1    2.27    1.67
  -8   7  -1    1.52    2.10
  -8   7  -1    1.10    1.58
   8   7   1   -1.50    1.57
  -9   7  -1   10.04    2.25
  -9  -7  -1    9.71    2.37
   9   7   1   10.33    2.35
   9  -7   1   10.37    2.51
  -9   7  -1    7.94    2.69
 -10   7  -1   -2.05    2.05
 -10  -7  -1    0.47    1.84
 -10   7  -1    1.07    1.65
  10   7   1   -0.54    1.71
 -10  -7  -1   -1.20    3.10
  10  -7   1    0.49    1.87
 -11   7  -1    3.04    2.01
 -11   7  -1    0.96    2.45
  11  -7   1    0.80    2.03
 -11  -7  -1    0.87    2.09
 -11  -7  -1   -0.76    3.44
  11   7   1    1.51    2.03
 -12  -7  -1   -2.91    3.47
  12  -7   1   -0.85    2.32
 -12  -7  -1    2.79    2.36
 -12   7  -1   -1.82    1.77
  12   7   1   -3.18    2.24
 -12   7  -1   -0.22    2.52
 -12  -8   1    1.98    3.42
 -12  -8   1    0.51    1.95
 -12  -8   1   -2.80    1.71
  12  -8  -1   -2.18    2.20
 -12   8   1    4.51    2.60
  12   8  -1   -0.24    2.19
 -11   8   1    7.84    2.61
  11   8  -1   -2.05    1.85
  11  -8  -1    0.34    2.08
 -11  -8   1   -0.84    2.85
 -11  -8   1    3.00    1.99
 -11   8   1    2.91    1.76
  10  -8  -1   13.51    2.78
 -10  -8   1    5.53    3.30
 -10  -8   1   13.86    2.45
 -10   8   1   11.16    2.21
  10   8  -1   15.60    2.83
 -10   8   1   13.99    2.89
   9   8  -1    0.77    1.81
  -9   8   1    4.21    1.71
  -9  -8   1    3.28    2.92
   9  -8  -1    5.06    2.13
  -9   8   1    7.92    2.29
  -9  -8   1    2.16    1.68
  -8   8   1    8.22    2.25
  -8   8   1   10.80    1.93
   8  -8  -1    9.11    2.13
   8   8  -1   11.87    2.28
  -8  -8   1    9.56    2.02
  -8  -8   1    6.90    1.21
  -8  -8   1    1.46    2.76
  -7  -8   1    3.26    2.49
  -7  -8   1    2.09    1.34
  -7   8   1   -0.88    1.38
   7  -8  -1   -0.10    1.39
  -7  -8   1    0.82    0.88
  -7   8   1    0.05    1.05
   7   8  -1    1.11    1.39
   6   8  -1   80.30    3.94
  -6   8   1   76.91    4.13
  -6   8   1   75.38    3.60
  -6  -8   1   76.21    5.14
   6  -8  -1   77.66    3.78
  -6  -8   1   75.01    3.73
  -6  -8   1   75.23    2.89
  -5   8   1   88.47    4.00
  -5   8   1   88.41    3.63
  -5  -8   1   92.39    3.83
  -5  -8   1   89.21    3.18
   5  -8  -1   86.72    3.87
   5   8  -1   86.92    3.90
  -4   8   1   27.59    2.00
  -4  -8   1   27.02    1.74
   4  -8  -1   25.17    2.05
  -4   8   1   24.84    1.87
   4   8  -1   26.97    2.12
  -4  -8   1   30.08    2.21
  -3  -8   1  133.57    4.43
   3   8  -1  137.92    4.50
   3  -8  -1  130.46    4.35
  -3   8   1  131.49    4.20
   2  -8  -1  244.39    6.53
  -2  -8   1  228.33    6.41
  -2   8   1  238.71    6.28
   2  -8  -1  235.58    6.40
  -2   8   1  248.05    6.32
   2   8  -1  234.14    6.39
  -2  -8   1  238.90    7.15
  -1   8   1    0.36    0.63
   1   8  -1    1.42    0.83
  -1  -8   1    2.26    0.77
   1  -8  -1    1.45    0.79
  -1  -8   1    0.03    0.72
   0  -8   1   37.54    2.04
   0  -8  -1   34.70    1.95
   0   8   1   39.97    1.99
   0   8  -1   37.40    1.93
   1  -8   1   19.15    1.61
   1   8   1   14.49    1.37
  -1   8  -1   18.36    1.45
  -1  -8  -1   15.20    1.50
  -2   8  -1  941.12   23.46
  -2   8  -1  935.50   20.40
  -2   8  -1  947.11   20.43
  -2  -8  -1  964.57   20.66
   2   8   1  941.98   20.44
   2  -8   1  922.89   20.50
   3   8   1  399.62   10.03
  -3   8  -1  399.01    9.95
   3  -8   1  391.61   10.03
  -3  -8  -1  392.51   10.08
  -3   8  -1  412.16   10.74
  -4  -8  -1  313.04    8.56
   4  -8   1  294.14    8.47
  -4  -8  -1  301.90    7.29
  -4   8  -1  310.85    8.39
  -4   8  -1  311.55    9.09
   4   8   1  314.17    8.55
  -5  -8  -1    0.59    1.30
   5   8   1    0.68    1.29
  -5   8  -1    1.62    1.38
  -5   8  -1    0.08    1.10
  -5  -8  -1    0.83    0.63
   5  -8   1   -0.35    1.29
   6  -8   1    4.41    1.59
  -6   8  -1    5.39    1.80
  -6  -8  -1    4.84    0.78
  -6   8  -1    5.93    1.59
  -6  -8  -1    4.36    1.66
   6   8   1    1.52    1.43
  -7   8  -1    6.47    1.83
  -7  -8  -1    5.96    1.85
   7   8   1    5.59    1.97
  -7   8  -1    5.68    2.16
   7  -8   1    3.59    1.89
   8  -8   1    0.31    1.72
  -8  -8  -1    2.67    1.80
  -8   8  -1    0.01    1.41
   8   8   1   -0.66    1.44
  -8   8  -1    1.44    1.95
   9   8   1    2.53    1.86
  -9   8  -1    4.25    1.89
   9  -8   1    2.72    1.96
  -9   8  -1    2.93    2.29
  -9  -8  -1    0.77    1.72
 -10  -8  -1   -4.39    3.11
 -10  -8  -1    4.97    2.17
  10  -8   1    3.10    2.29
  10   8   1    2.24    2.13
 -10   8  -1    1.30    1.68
 -10   8  -1    6.32    2.56
 -11  -8  -1    3.32    3.86
 -11   8  -1   12.54    3.26
 -11  -8  -1    5.91    2.47
  11   8   1   10.48    2.97
  11  -8   1   11.19    3.10
 -11   8  -1    3.06    2.04
  12   8   1   -1.86    2.04
 -12   8  -1    3.93    2.76
  12  -8   1   -0.83    2.46
 -12   8  -1    0.02    1.94
 -12  -8  -1   -0.16    3.35
 -12  -8  -1   -0.24    1.89
 -12  -9   1    2.82    2.29
 -12   9   1    7.42    2.85
 -12  -9   1    4.26    3.54
  12   9  -1    3.54    2.40
  12  -9  -1    3.08    2.60
  11   9  -1   13.61    2.94
 -11   9   1    9.92    2.92
  11  -9  -1    5.77    2.64
 -11  -9   1    7.63    2.49
 -11   9   1    4.95    2.17
 -11  -9   1    5.93    3.47
  10   9  -1   12.31    2.62
  10  -9  -1   11.77    2.78
 -10  -9   1   16.33    2.66
 -10   9   1   12.23    2.31
 -10   9   1   11.25    2.64
 -10  -9   1   11.16    3.40
   9   9  -1    4.99    2.07
  -9   9   1    6.63    2.15
  -9  -9   1    0.17    2.72
   9  -9  -1    5.87    2.21
  -9  -9   1    3.17    1.85
  -9   9   1    2.64    1.59
  -8  -9   1    8.15    2.91
  -8  -9   1   13.08    2.26
  -8   9   1   14.83    2.53
  -8  -9   1   13.51    1.44
   8  -9  -1   13.02    2.36
   8   9  -1   13.23    2.34
  -8   9   1   14.46    2.10
  -7  -9   1   10.81    2.84
   7  -9  -1   12.62    2.08
  -7   9   1    7.41    2.01
  -7   9   1    9.46    1.73
  -7  -9   1   11.07    2.05
   7   9  -1   10.19    1.99
  -7  -9   1   10.76    1.36
   6  -9  -1   13.64    1.99
   6   9  -1   11.38    1.88
  -6  -9   1    9.67    1.81
  -6   9   1   12.65    1.86
  -6   9   1    9.96    1.64
  -6  -9   1    8.34    1.25
  -6  -9   1    7.58    2.49
  -5  -9   1    0.15    1.00
   5  -9  -1    0.08    1.07
  -5   9   1    0.57    0.98
  -5  -9   1    0.57    0.86
  -5   9   1   -0.19    0.85
   5   9  -1    0.13    1.09
  -4  -9   1  122.95    4.55
  -4  -9   1  125.63    4.08
  -4   9   1  127.86    4.35
   4  -9  -1  118.11    4.48
   4   9  -1  119.63    4.51
   3   9  -1   24.16    2.02
  -3  -9   1   24.37    1.96
   3  -9  -1   23.15    1.84
  -3   9   1   21.71    1.74
  -2   9   1  600.39   13.31
   2   9  -1  581.32   13.44
   2  -9  -1  589.66   14.65
   2  -9  -1  558.83   13.41
  -2  -9   1  571.88   13.49
  -2  -9   1  585.90   15.33
   1  -9  -1   58.16    2.71
  -1  -9   1   59.20    2.35
  -1  -9   1   57.68    2.68
   1   9  -1   61.73    2.68
  -1   9   1   57.53    2.51
   0  -9  -1   38.31    2.13
   0   9   1   34.19    1.97
   0  -9   1   37.12    2.21
   0   9  -1   35.17    2.05
   1   9   1    0.19    0.75
  -1  -9  -1    0.40    0.85
  -1   9  -1   -0.05    0.75
   1  -9   1    4.00    1.04
   2   9   1   59.18    2.79
  -2   9  -1   59.37    2.82
   2  -9   1   58.72    2.96
  -2   9  -1   60.91    2.86
  -2  -9  -1   58.90    2.89
   3  -9   1   47.18    2.79
  -3   9  -1   45.15    2.59
   3   9   1   37.29    2.44
  -3  -9  -1   43.80    2.73
  -3   9  -1   51.20    2.15
   4  -9   1  242.84    7.39
  -4  -9  -1  245.15    6.23
  -4   9  -1  242.24    7.42
  -4  -9  -1  250.31    7.43
   4   9   1  243.39    7.29
  -4   9  -1  243.79    7.17
   5   9   1   14.56    1.96
  -5   9  -1   12.94    1.95
  -5  -9  -1   14.22    1.17
  -5  -9  -1   14.26    1.97
   5  -9   1   12.71    2.00
  -5   9  -1   11.90    1.71
  -6  -9  -1    0.38    1.44
   6   9   1    3.17    1.57
  -6   9  -1    2.40    1.29
   6  -9   1    4.29    1.69
  -6   9  -1    2.62    1.63
  -6  -9  -1    1.68    0.75
   7   9   1    7.51    2.06
  -7   9  -1    6.12    2.06
  -7   9  -1    6.95    1.81
   7  -9   1    7.97    2.22
  -7  -9  -1    9.72    2.13
   8   9   1    8.68    2.23
  -8   9  -1    3.71    2.10
   8  -9   1    7.13    2.20
  -8   9  -1    3.14    1.64
  -8  -9  -1    6.08    2.01
  -9   9  -1    1.81    1.57
  -9  -9  -1   -1.93    1.53
   9  -9   1    1.33    2.11
  -9   9  -1   -2.44    1.84
   9   9   1   -1.74    1.68
  10   9   1    0.22    1.96
 -10   9  -1    0.26    2.10
 -10  -9  -1   -3.73    3.20
  10  -9   1    2.75    2.36
 -10   9  -1    1.12    1.63
 -10  -9  -1   -1.47    1.47
 -11   9  -1   -1.67    1.85
  11  -9   1    4.17    2.48
 -11  -9  -1   -0.77    1.81
 -11  -9  -1   -4.00    3.21
  11   9   1   -0.34    2.14
 -11   9  -1    1.25    1.77
 -12   9  -1    1.89    2.16
  12  -9   1    1.48    2.71
 -12  -9  -1   -0.41    1.93
  12   9   1   -1.46    2.27
 -12 -10   1    8.36    2.70
 -12 -10   1   10.44    4.03
  12  10  -1    4.73    2.66
 -12  10   1   14.50    3.13
  12 -10  -1    8.03    3.06
 -11 -10   1   -1.81    2.78
 -11  10   1   -0.11    1.68
 -11 -10   1   -1.32    1.84
 -11  10   1    1.87    1.94
  11 -10  -1    1.68    2.28
  11  10  -1   -2.50    1.88
  10  10  -1    2.04    2.01
 -10  10   1    4.26    1.80
 -10 -10   1    0.11    2.54
 -10 -10   1    6.47    2.27
  10 -10  -1    7.08    2.58
 -10  10   1    7.22    2.37
  -9 -10   1   21.13    2.75
  -9  10   1   20.28    2.60
  -9  10   1   18.65    2.83
   9 -10  -1   19.67    3.01
   9  10  -1   19.78    2.83
  -9 -10   1   20.11    3.91
  -8 -10   1    0.15    0.98
  -8 -10   1    0.04    2.55
  -8 -10   1    2.32    1.70
  -8  10   1   -1.89    1.19
   8 -10  -1   -2.42    1.38
  -8  10   1    0.16    1.42
   8  10  -1    1.54    1.59
  -7 -10   1    2.92    1.16
  -7  10   1    2.61    1.63
  -7  10   1    2.65    1.45
   7 -10  -1    3.27    1.68
  -7 -10   1    3.15    1.57
   7  10  -1   -0.13    1.46
  -7 -10   1    0.37    2.49
   6 -10  -1    0.02    1.16
  -6 -10   1   -3.76    1.87
  -6 -10   1    0.82    0.95
   6  10  -1   -0.18    1.41
  -6  10   1    2.27    1.28
  -6 -10   1    1.64    1.26
  -6  10   1    1.00    1.13
  -5 -10   1   12.26    1.87
  -5 -10   1   14.15    1.47
  -5 -10   1   14.07    2.46
   5  10  -1   11.22    1.80
  -5  10   1   13.18    1.64
   5 -10  -1    8.46    1.67
  -4 -10   1   31.84    2.08
  -4 -10   1   25.37    2.20
   4 -10  -1   26.99    2.27
  -4 -10   1   29.64    2.78
  -4  10   1   31.10    2.20
   4  10  -1   25.26    2.17
   3 -10  -1    9.08    1.43
   3  10  -1    7.35    1.42
  -3 -10   1   10.67    1.64
  -3  10   1    7.95    1.28
  -3 -10   1    8.34    1.45
  -2 -10   1   52.02    2.82
   2 -10  -1   59.06    2.19
   2 -10  -1   54.66    2.78
  -2 -10   1   57.85    2.90
   2  10  -1   56.06    2.85
  -2  10   1   55.09    2.69
  -1 -10   1  222.38    6.18
  -1  10   1  220.11    6.17
  -1 -10   1  215.32    6.35
   1 -10  -1  217.49    6.34
   1  10  -1  217.56    6.23
   0  10   1  207.71    5.94
   0 -10   1  214.35    6.22
   0 -10  -1  205.32    6.10
   0  10  -1  209.71    6.05
  -1  10  -1    5.39    1.12
  -1 -10  -1    6.20    1.34
   1 -10   1    5.67    1.21
   1  10   1    4.29    1.11
   2  10   1  435.48   10.80
  -2 -10  -1  433.27   10.98
  -2  10  -1  443.98   10.86
  -2  10  -1  452.91   10.93
   2 -10   1  426.91   10.94
   3 -10   1    5.85    1.39
  -3  10  -1    5.61    1.25
   3  10   1    3.47    1.31
  -3 -10  -1    4.29    1.42
   4  10   1  154.76    5.56
  -4  10  -1  156.23    5.51
  -4  10  -1  159.01    5.22
  -4 -10  -1  164.14    5.75
   4 -10   1  153.92    5.69
  -5 -10  -1    1.93    0.85
   5 -10   1   -0.02    1.23
  -5 -10  -1    2.82    1.58
  -5  10  -1    3.62    1.40
   5  10   1    0.25    1.33
  -5  10  -1    1.01    1.27
  -6 -10  -1   52.03    2.20
  -6  10  -1   50.09    3.33
  -6 -10  -1   56.96    3.70
  -6  10  -1   45.48    3.37
   6  10   1   49.63    3.55
   6 -10   1   46.64    3.58
  -7  10  -1   52.73    3.83
  -7  10  -1   46.86    3.49
   7 -10   1   47.43    3.62
   7  10   1   52.63    3.77
  -7 -10  -1   55.38    3.87
   8  10   1   -1.72    1.31
  -8  10  -1    1.25    1.59
   8 -10   1    0.12    1.69
  -8  10  -1    0.28    1.66
  -8 -10  -1   -0.38    1.56
   9 -10   1    0.93    1.90
  -9 -10  -1   -0.58    1.64
  -9  10  -1    1.32    1.82
  -9  10  -1   -0.16    1.46
   9  10   1   -1.00    1.58
 -10 -10  -1    0.69    2.03
 -10 -10  -1   -2.75    2.95
  10 -10   1    3.11    2.27
 -10  10  -1    3.96    2.00
  10  10   1    7.03    2.56
 -10  10  -1    7.09    2.61
 -11 -10  -1   -2.62    1.78
  11  10   1   -2.76    1.97
  11 -10   1   -0.97    2.13
 -11  10  -1    2.06    2.37
 -11 -10  -1   -4.56    2.83
 -11  10  -1   -0.37    1.76
  12  11  -1    4.24    2.65
 -12 -11   1    0.42    2.10
  12 -11  -1    3.25    2.82
 -11 -11   1    3.83    2.12
 -11  11   1    3.64    1.95
  11  11  -1    5.25    2.57
 -11 -11   1    3.24    3.35
  11 -11  -1    2.78    2.43
 -10  11   1    5.57    2.19
 -10  11   1    6.67    2.04
  10  11  -1    2.37    2.22
 -10 -11   1    8.36    3.31
 -10 -11   1    4.69    2.06
  10 -11  -1    1.75    2.23
  -9 -11   1   -1.90    2.62
   9  11  -1   -0.62    1.69
   9 -11  -1    3.36    2.07
  -9  11   1    0.84    1.55
  -9 -11   1   -3.09    1.39
  -9  11   1    0.15    1.46
   8  11  -1    4.86    1.85
  -8 -11   1    8.33    2.14
  -8  11   1    7.89    1.92
  -8 -11   1    1.96    2.66
  -8  11   1    3.64    1.68
   8 -11  -1    5.79    2.06
  -7  11   1    0.39    1.18
   7  11  -1    4.55    1.82
  -7 -11   1    4.03    2.38
  -7 -11   1   -0.30    1.31
  -7 -11   1    1.52    1.07
   7 -11  -1    0.53    1.64
  -7  11   1    1.26    1.45
  -6  11   1   21.16    2.16
  -6 -11   1   18.84    3.15
  -6 -11   1   21.70    2.35
   6 -11  -1   18.72    2.38
   6  11  -1   19.00    2.32
  -6 -11   1   20.63    1.83
   5  11  -1    6.00    1.58
  -5  11   1    3.96    1.32
  -5 -11   1    5.30    1.24
  -5 -11   1    6.52    1.59
  -5 -11   1    8.22    2.26
   5 -11  -1    2.75    1.36
  -4  11   1    3.42    1.17
  -4 -11   1    2.86    1.16
   4  11  -1    4.19    1.40
  -4 -11   1    2.68    1.35
   4 -11  -1    3.49    1.28
  -4 -11   1    5.69    1.78
   3 -11  -1   -0.75    0.86
  -3 -11   1   -0.18    1.08
  -3 -11   1    0.29    1.27
  -3  11   1   -0.23    0.75
   3  11  -1   -0.35    0.94
   2 -11  -1   21.16    1.91
  -2 -11   1   21.49    1.99
  -2  11   1   23.70    1.92
   2 -11  -1   18.46    1.37
   2  11  -1   23.59    1.97
  -2 -11   1   20.70    1.99
  -1  11   1   12.06    1.43
   1  11  -1   11.54    1.55
   1 -11  -1   11.01    1.51
  -1 -11   1   10.90    1.56
  -1 -11   1   13.49    1.23
   0 -11   1   50.05    2.78
   0 -11  -1   43.34    2.65
   0  11   1   47.57    2.54
   0  11  -1   45.54    2.52
   1 -11   1    2.91    1.19
  -1  11  -1    3.43    1.08
  -1 -11  -1    3.34    1.18
   1  11   1    0.50    0.95
  -2  11  -1    4.85    1.31
  -2 -11  -1    3.37    1.36
  -2  11  -1    4.02    1.27
   2 -11   1    2.52    1.26
   2  11   1    2.75    1.14
   3  11   1  204.47    6.53
  -3 -11  -1  199.10    6.56
   3 -11   1  220.76    6.82
  -3  11  -1  211.76    6.49
  -4  11  -1   41.71    2.16
   4  11   1   38.54    2.87
  -4  11  -1   40.30    2.81
  -4 -11  -1   40.16    2.90
   4 -11   1   39.49    2.98
  -5 -11  -1   14.27    2.12
  -5  11  -1   13.37    1.66
  -5 -11  -1   12.05    1.35
   5 -11   1   13.58    2.11
  -5  11  -1   13.11    1.94
   5  11   1   11.41    2.00
  -6 -11  -1   11.59    2.15
  -6 -11  -1    8.26    1.21
  -6  11  -1   10.18    1.93
  -6  11  -1   11.17    1.89
   6  11   1   10.90    2.07
   6 -11   1    9.40    2.08
  -7  11  -1    1.96    1.60
  -7 -11  -1    5.15    1.99
   7  11   1    2.88    1.76
   7 -11   1    3.67    2.02
  -7  11  -1    5.58    1.79
   8  11   1    1.51    1.87
  -8  11  -1    9.89    2.27
  -8  11  -1    6.31    1.91
   8 -11   1    5.68    2.18
  -8 -11  -1    1.06    1.79
   9 -11   1    3.99    2.25
  -9  11  -1    3.85    2.00
   9  11   1   -1.19    1.67
  -9  11  -1    0.85    1.50
  -9 -11  -1   -0.33    1.75
  10  11   1    4.91    2.30
 -10  11  -1    3.63    1.96
 -10 -11  -1    1.37    1.86
 -10  11  -1    4.51    2.04
 -10 -11  -1    0.10    3.61
  10 -11   1    5.82    2.44
  11  11   1    5.26    2.62
 -11 -11  -1    0.20    3.69
 -11 -11  -1   -0.40    1.99
  11 -11   1    1.08    2.37
 -11  11  -1   -1.18    1.68
  11  12  -1    5.09    2.60
  11 -12  -1    3.85    2.39
 -11 -12   1    6.19    2.39
 -11 -12   1    7.36    3.50
 -10 -12   1    1.97    2.94
  10 -12  -1   -0.34    2.01
 -10 -12   1    1.71    1.93
 -10  12   1    1.56    1.69
  10  12  -1    1.33    2.06
  -9  12   1    1.54    1.54
  -9 -12   1   -1.35    2.47
   9  12  -1    0.36    1.58
  -9 -12   1    1.36    1.81
  -9  12   1    3.92    1.67
   9 -12  -1    4.28    2.09
  -8 -12   1    4.90    2.81
  -8 -12   1    5.82    2.02
   8  12  -1    7.26    2.24
   8 -12  -1    7.31    2.16
  -8  12   1    5.01    1.79
  -8  12   1   10.47    2.01
  -7 -12   1    2.89    1.71
  -7 -12   1    0.82    1.09
  -7 -12   1   -1.33    2.15
   7  12  -1   -0.05    1.48
  -7  12   1    0.84    1.32
   7 -12  -1    0.36    1.56
  -6 -12   1    1.37    1.44
  -6 -12   1    1.95    1.19
   6 -12  -1    5.10    1.79
  -6  12   1    3.34    1.38
   6  12  -1    2.32    1.57
  -6 -12   1    0.91    2.33
  -5 -12   1   28.81    2.62
  -5  12   1   22.98    2.20
   5 -12  -1   26.87    2.53
   5  12  -1   20.03    2.32
  -5 -12   1   25.13    3.08
  -5 -12   1   25.27    2.08
   4 -12  -1   11.05    1.78
  -4 -12   1   13.40    1.87
   4  12  -1   14.51    1.98
  -4 -12   1   12.40    2.10
  -4  12   1   12.08    1.62
   3  12  -1    7.66    1.53
  -3  12   1    7.60    1.37
  -3  12   1    8.36    1.44
  -3 -12   1    8.19    1.58
   3 -12  -1    8.61    1.61
  -3 -12   1    9.70    1.79
  -2 -12   1   -0.54    1.08
  -2 -12   1    1.13    1.04
   2  12  -1   -0.49    1.02
  -2  12   1    0.51    0.89
   2 -12  -1    3.15    1.29
   1 -12  -1   21.64    2.09
   1  12  -1   20.80    1.91
  -1 -12   1   20.05    1.98
  -1 -12   1   18.20    1.34
  -1  12   1   23.79    1.98
   0 -12   1    0.42    1.04
   0  12  -1    0.42    0.94
   0 -12  -1    0.80    1.12
   0  12   1   -0.21    0.90
   1 -12   1   53.88    3.12
  -1 -12  -1   56.61    3.05
   1  12   1   52.72    2.85
  -1  12  -1   51.97    2.85
  -2 -12  -1   86.54    3.95
  -2  12  -1   88.80    3.88
   2  12   1   86.35    3.84
  -2  12  -1   91.81    3.94
   2 -12   1   83.37    3.95
  -3 -12  -1    6.97    1.59
   3 -12   1    6.75    1.70
   3  12   1    6.21    1.60
  -3  12  -1    4.46    1.34
  -4 -12  -1   19.39    2.33
   4 -12   1   22.87    2.44
   4  12   1   18.19    2.23
  -4  12  -1   16.51    2.03
  -5 -12  -1   21.97    2.64
  -5 -12  -1   20.47    1.69
   5  12   1   19.10    2.40
  -5  12  -1   17.92    2.29
  -5  12  -1   22.64    1.96
   5 -12   1   16.99    2.37
  -6 -12  -1    8.04    2.18
   6 -12   1   10.47    2.22
  -6  12  -1   13.39    2.13
  -6 -12  -1   11.09    1.39
  -6  12  -1   10.49    1.71
   6  12   1    6.55    2.02
   7 -12   1    4.98    2.05
  -7  12  -1    2.82    1.60
  -7 -12  -1    7.43    2.21
   7  12   1    8.00    2.16
  -7  12  -1    3.59    1.61
   8 -12   1    8.35    2.54
  -8  12  -1   14.67    2.42
  -8  12  -1    7.79    2.11
  -8 -12  -1   17.44    2.79
   8  12   1    9.20    2.43
  -9 -12  -1   -4.42    2.67
   9  12   1   -1.23    1.91
  -9 -12  -1    2.46    2.09
   9 -12   1    5.35    2.47
  -9  12  -1    5.91    2.05
  -9  12  -1   -0.09    1.53
  10 -12   1    3.71    2.42
  10  12   1    0.90    2.22
 -10  12  -1    2.01    1.84
 -10 -12  -1    0.40    3.61
 -10 -12  -1    2.00    2.18
  11  12   1    4.81    2.69
  11 -12   1   -1.64    2.38
 -11 -12  -1   -0.71    3.91
 -11  12  -1    6.81    2.31
 -11 -12  -1    1.74    2.29
 -11 -13   1   11.38    3.89
  11 -13  -1   12.97    3.22
  11  13  -1    9.28    2.83
 -11 -13   1    5.79    2.52
 -10 -13   1    1.14    2.93
 -10 -13   1   -1.87    1.77
  10 -13  -1   -0.15    2.20
 -10  13   1    0.95    1.57
  10  13  -1    0.70    2.09
  -9 -13   1    2.36    2.77
  -9  13   1   -1.14    1.39
   9  13  -1    2.84    1.96
   9 -13  -1   -0.79    1.66
  -9 -13   1   -0.99    1.56
  -8  13   1    8.46    2.05
   8  13  -1   10.42    2.46
  -8 -13   1    7.10    2.95
  -8 -13   1    7.99    2.19
   8 -13  -1    7.86    2.28
  -7 -13   1   17.96    3.32
  -7 -13   1    9.59    2.19
  -7  13   1   15.90    2.22
  -7 -13   1   14.59    1.77
   7  13  -1   13.97    2.47
   7 -13  -1   14.87    2.52
  -6 -13   1    0.23    1.48
  -6 -13   1    3.41    2.31
   6  13  -1    0.63    1.38
  -6 -13   1    3.03    1.33
  -6  13   1    5.60    1.59
   6 -13  -1    3.34    1.77
   5 -13  -1    4.80    1.65
  -5  13   1    4.00    1.43
  -5 -13   1    4.26    1.39
  -5 -13   1    2.61    1.63
   5  13  -1    4.43    1.69
  -5 -13   1    3.20    2.17
  -4 -13   1    2.89    1.41
   4 -13  -1    1.23    1.41
   4  13  -1   -0.93    1.20
  -4  13   1    1.89    1.17
  -4 -13   1    0.85    1.61
  -3  13   1   -0.19    1.00
   3  13  -1    3.30    1.34
  -3  13   1   -0.65    0.93
  -3 -13   1   -0.35    1.17
  -3 -13   1    1.06    1.36
   3 -13  -1    0.36    1.19
   2  13  -1   23.10    2.18
  -2 -13   1   22.69    1.98
   2 -13  -1   22.13    2.17
  -2 -13   1   19.26    2.09
  -2  13   1   24.50    2.12
  -1 -13   1   47.99    2.94
   1 -13  -1   49.57    3.08
  -1  13   1   46.26    2.75
   1  13  -1   49.97    2.94
  -1 -13   1   47.78    1.99
   0 -13  -1   93.73    4.13
   0 -13   1   81.89    3.97
   0  13  -1   78.98    3.71
   0  13   1   92.66    3.85
   1 -13   1   80.03    3.86
  -1  13  -1   79.62    3.69
   1  13   1   81.93    3.72
  -1 -13  -1   77.93    3.81
   2 -13   1   57.67    3.44
  -2 -13  -1   61.14    3.39
  -2  13  -1   55.20    3.13
   2  13   1   57.73    3.22
  -2  13  -1   55.17    3.14
   3 -13   1   43.91    3.07
  -3  13  -1   42.43    2.93
  -3 -13  -1   37.12    3.02
   3  13   1   43.09    2.98
   4 -13   1   28.85    2.85
  -4 -13  -1   27.61    2.68
   4  13   1   24.43    2.59
  -4  13  -1   27.86    2.56
  -5 -13  -1    2.05    1.15
  -5 -13  -1    1.39    1.64
  -5  13  -1    1.05    1.42
   5 -13   1    1.68    1.62
   5  13   1    3.26    1.82
  -6 -13  -1   20.57    1.79
  -6  13  -1   17.79    2.42
  -6 -13  -1   14.11    2.51
  -6  13  -1   22.38    2.11
   6  13   1   17.69    2.60
   6 -13   1   17.45    2.69
  -7 -13  -1   -1.50    1.63
   7 -13   1   -0.39    1.70
  -7  13  -1   -0.04    1.31
   7  13   1    1.17    1.71
  -7  13  -1    2.15    1.36
   8 -13   1    3.74    2.22
  -8 -13  -1    4.98    2.18
  -8  13  -1    1.82    1.57
   8  13   1    5.55    2.19
  -9  13  -1   -0.60    1.55
   9  13   1   -0.58    1.97
  -9 -13  -1    2.43    2.10
  -9 -13  -1   -4.86    2.94
   9 -13   1   -1.39    1.98
 -10 -13  -1   -2.08    3.32
  10  13   1    4.84    2.46
  10 -13   1   -3.05    2.03
 -10  13  -1   -0.82    1.60
 -10 -13  -1   -1.44    1.89
  11 -13   1    0.34    2.50
  11  13   1   -2.35    2.12
 -11 -14   1    3.19    3.39
  11 -14  -1    0.40    2.52
 -11 -14   1    4.33    2.42
  11  14  -1    1.64    2.30
 -10 -14   1    1.59    2.09
 -10 -14   1    0.32    2.84
  10 -14  -1    0.80    2.30
  10  14  -1    0.25    2.12
   9 -14  -1   -0.87    1.99
  -9 -14   1    5.01    2.18
  -9  14   1    2.40    1.73
  -9 -14   1    2.91    2.74
   9  14  -1   -1.64    1.67
  -8 -14   1    1.95    1.77
  -8 -14   1   -0.56    2.38
  -8  14   1    0.20    1.50
   8 -14  -1   -0.14    1.79
   8  14  -1   -2.23    1.59
  -7 -14   1    2.19    1.76
  -7  14   1    4.67    1.65
  -7 -14   1    2.61    2.45
  -7 -14   1    3.93    1.43
   7 -14  -1    4.94    1.89
   7  14  -1    4.54    1.88
  -6 -14   1    2.12    1.71
   6 -14  -1    1.72    1.75
  -6 -14   1   -0.96    1.98
  -6  14   1    3.51    1.49
   6  14  -1   -0.10    1.46
  -6 -14   1    0.10    1.28
  -5  14   1   60.64    3.61
  -5 -14   1   66.63    4.60
  -5 -14   1   62.17    3.80
   5  14  -1   58.77    3.70
   5 -14  -1   64.97    4.03
  -5 -14   1   61.89    3.37
  -4 -14   1    0.83    1.58
  -4  14   1   -0.24    1.08
  -4 -14   1   -1.44    1.27
   4  14  -1   -1.31    1.06
   4 -14  -1   -0.16    1.37
  -3 -14   1   -0.08    1.25
  -3 -14   1    0.35    1.19
   3 -14  -1    0.30    1.39
   3  14  -1   -0.12    1.14
  -3  14   1    0.02    1.15
  -3  14   1    0.42    1.04
   2 -14  -1   28.41    2.52
  -2  14   1   29.00    2.33
  -2 -14   1   30.95    2.15
   2  14  -1   28.46    2.40
  -2 -14   1   28.50    2.60
  -1 -14   1   14.80    2.07
  -1  14   1   10.97    1.70
   1 -14  -1   11.11    1.90
   1  14  -1   11.71    1.81
  -1 -14   1   14.58    1.02
   0  14  -1   17.45    1.99
   0 -14  -1   19.69    2.19
   0 -14   1   21.41    2.32
   0  14   1   21.91    2.07
  -1 -14  -1   10.23    1.86
  -1  14  -1   10.54    1.81
   1 -14   1   12.68    2.03
   1  14   1   13.89    1.93
   2  14   1   52.37    3.31
  -2  14  -1   50.04    3.25
   2 -14   1   56.42    3.57
  -2  14  -1   52.88    3.20
  -2 -14  -1   52.85    3.45
   3 -14   1    5.06    1.76
  -3  14  -1    3.66    1.53
   3  14   1    3.19    1.54
  -3 -14  -1    3.66    1.64
  -4  14  -1    0.56    1.36
   4 -14   1    1.64    1.47
  -4 -14  -1   -1.91    1.37
   4  14   1   -0.95    1.44
   5 -14   1    5.09    2.00
  -5 -14  -1    3.36    1.30
  -5  14  -1    3.32    1.64
   5  14   1    4.78    1.88
  -5 -14  -1    2.49    1.66
   6 -14   1    1.16    1.69
  -6  14  -1    1.61    1.45
  -6 -14  -1    1.28    1.17
   6  14   1    3.16    1.88
  -6 -14  -1    2.07    1.68
  -7  14  -1    9.58    2.16
  -7 -14  -1    5.11    2.08
   7  14   1    7.42    2.28
   7 -14   1    8.16    2.40
  -8  14  -1    2.40    1.80
   8  14   1   -1.12    1.80
  -8 -14  -1    0.18    1.73
   8 -14   1   -1.48    1.77
   9 -14   1    5.73    2.56
  -9 -14  -1    1.28    2.16
  -9  14  -1    4.34    2.09
  -9 -14  -1    0.79    3.30
   9  14   1    2.06    2.16
  10 -14   1    0.88    2.43
 -10 -14  -1   -4.70    3.14
 -10  14  -1    2.61    1.85
 -10 -14  -1    2.96    2.29
  10  14   1    0.97    2.09
 -10 -15   1   -1.89    2.71
  10 -15  -1    4.86    2.55
 -10 -15   1   -1.68    1.93
  10  15  -1    0.82    2.22
  -9  15   1    6.28    2.02
  -9 -15   1    1.23    2.66
   9 -15  -1    1.74    2.03
  -9 -15   1    0.98    2.01
   9  15  -1    5.97    2.32
   8  15  -1    2.75    2.12
  -8  15   1    3.02    1.76
   8 -15  -1    0.76    1.96
  -8 -15   1    2.93    1.96
  -8 -15   1    4.74    2.73
  -7 -15   1    4.22    1.97
  -7 -15   1    2.55    2.32
   7 -15  -1    1.46    1.69
  -7 -15   1    1.86    1.45
  -7  15   1    4.48    1.72
   7  15  -1    3.42    1.90
   6 -15  -1   21.91    2.83
  -6 -15   1   26.00    2.42
  -6  15   1   20.37    2.46
  -6 -15   1   28.05    2.99
   6  15  -1   19.70    2.65
  -6 -15   1   25.70    3.29
  -5 -15   1    2.18    2.00
   5  15  -1    1.64    1.59
  -5 -15   1    3.76    1.73
   5 -15  -1    2.36    1.79
  -5  15   1    4.54    1.64
  -5 -15   1    4.17    1.57
  -4 -15   1   -0.24    1.31
   4  15  -1    1.05    1.28
  -4  15   1    0.08    1.14
   4 -15  -1    0.90    1.42
  -4 -15   1    0.06    1.43
  -3  15   1    0.59    1.32
   3  15  -1    0.89    1.33
   3 -15  -1    1.59    1.39
  -3 -15   1    1.55    1.35
  -3  15   1    0.99    1.26
  -3 -15   1    1.68    1.45
   2 -15  -1    3.54    1.55
  -2  15   1    3.98    1.46
   2  15  -1    1.02    1.27
  -2 -15   1    3.17    1.04
  -2 -15   1    4.20    1.63
  -1  15   1    1.95    1.20
  -1 -15   1    1.41    1.40
   1 -15  -1    1.90    1.56
   1  15  -1    0.12    1.21
   0 -15   1   29.79    2.67
   0 -15  -1   30.96    2.79
   0  15   1   29.17    2.54
   0  15  -1   27.13    2.49
  -1 -15  -1  168.81    6.21
   1 -15   1  156.16    6.16
   1  15   1  160.45    5.87
  -1  15  -1  158.98    5.92
   2 -15   1    1.63    1.68
  -2 -15  -1    4.94    1.72
  -2  15  -1    3.89    1.52
  -2  15  -1    1.62    1.33
   2  15   1    2.97    1.47
   3  15   1   -0.90    1.34
  -3 -15  -1    0.80    1.42
  -3  15  -1    1.38    1.30
   3 -15   1    2.06    1.65
   4 -15   1    7.13    2.12
   4  15   1    5.57    1.68
  -4  15  -1    4.63    1.75
  -4 -15  -1    5.11    1.89
  -5 -15  -1   49.40    3.82
  -5  15  -1   41.38    3.22
   5 -15   1   44.62    3.76
  -5 -15  -1   43.64    2.81
   5  15   1   39.89    3.46
  -6 -15  -1   13.66    2.57
  -6  15  -1    7.18    1.97
  -6 -15  -1   11.42    1.69
   6  15   1    8.37    2.27
   6 -15   1    9.37    2.44
  -7 -15  -1   -0.62    1.70
  -7  15  -1    2.26    1.56
   7 -15   1   -0.33    1.66
   7  15   1    2.37    1.91
  -8 -15  -1    0.45    1.97
   8  15   1    1.28    1.94
   8 -15   1    1.19    2.07
  -8  15  -1    0.89    1.70
  -8 -15  -1   -1.47    3.24
   9  15   1    3.77    2.15
  -9  15  -1    5.11    2.10
  -9 -15  -1    2.26    3.40
   9 -15   1    0.70    2.27
  -9 -15  -1    3.92    2.40
  10  15   1    0.97    2.52
 -10 -15  -1    2.26    2.41
 -10 -15  -1   -0.30    3.52
  10 -15   1    6.22    2.95
 -10  15  -1    1.03    1.94
 -10 -16   1   -1.42    1.90
  10  16  -1    2.99    2.43
 -10 -16   1    0.79    2.88
  10 -16  -1    0.21    2.30
  -9  16   1    1.35    1.62
   9 -16  -1   -0.62    1.93
  -9 -16   1    0.16    2.70
   9  16  -1   -2.77    1.77
  -9 -16   1    0.30    1.95
   8 -16  -1   -0.48    1.84
  -8 -16   1   -0.25    2.28
  -8  16   1    1.04    1.46
   8  16  -1    1.55    1.79
  -8 -16   1    0.51    1.80
   7 -16  -1    6.14    2.35
  -7 -16   1    8.95    2.32
  -7  16   1    5.99    1.81
  -7 -16   1    8.17    2.72
   7  16  -1    8.37    2.33
   6  16  -1    8.53    2.23
   6 -16  -1    8.45    2.36
  -6 -16   1   10.41    2.68
  -6 -16   1    7.97    1.82
  -6  16   1    9.22    2.00
  -6 -16   1    8.97    2.25
  -5  16   1   -2.05    1.14
  -5 -16   1    0.41    1.45
  -5 -16   1   -1.39    1.42
   5  16  -1   -1.19    1.28
  -5 -16   1    0.31    1.74
   5 -16  -1    1.62    1.73
  -4 -16   1   38.62    3.17
   4 -16  -1   28.30    2.92
  -4 -16   1   32.02    3.07
   4  16  -1   30.75    2.84
  -4  16   1   33.03    2.83
  -3 -16   1    1.98    1.21
   3  16  -1   -0.50    1.33
  -3  16   1    0.64    1.32
  -3  16   1    0.55    1.31
  -3 -16   1    0.44    1.46
   3 -16  -1   -0.51    1.27
  -2 -16   1   18.00    2.34
   2 -16  -1   14.56    2.27
  -2 -16   1   17.50    1.65
   2  16  -1   14.52    2.10
  -2  16   1   14.65    2.13
  -1 -16   1   -0.08    1.48
   1 -16  -1   -2.18    1.18
  -1  16   1   -0.88    1.26
   1  16  -1   -0.87    1.31
   0 -16  -1    3.88    1.75
   0  16  -1    2.32    1.42
   0 -16   1    3.61    1.61
   0  16   1    0.50    1.32
   1 -16   1    0.72    1.49
  -1  16  -1    0.47    1.24
  -1 -16  -1    1.80    1.63
   1  16   1   -0.01    1.35
   2 -16   1   -1.36    1.25
  -2  16  -1   -0.06    1.38
  -2  16  -1    0.22    1.40
   2  16   1   -1.48    1.29
  -2 -16  -1    0.18    1.53
  -3  16  -1   40.92    3.27
   3  16   1   46.84    3.24
   3 -16   1   42.73    3.46
  -3 -16  -1   45.70    3.58
  -4 -16  -1   -1.55    1.44
   4  16   1    0.35    1.46
   4 -16   1    1.18    1.62
  -4  16  -1    0.12    1.37
   5 -16   1    9.25    2.38
  -5  16  -1    4.64    1.86
   5  16   1    5.56    1.94
  -5 -16  -1    6.57    2.18
  -5 -16  -1    4.77    1.58
  -6 -16  -1    3.70    2.05
   6  16   1    5.00    1.98
   6 -16   1    1.56    2.02
  -6  16  -1    5.34    1.84
  -7 -16  -1    5.93    2.26
  -7 -16  -1   -0.07    2.87
  -7  16  -1    5.65    1.95
   7 -16   1    5.96    2.46
   7  16   1    6.75    2.28
   8  16   1    1.13    2.05
  -8 -16  -1   -3.42    2.96
   8 -16   1   -0.66    2.07
  -8  16  -1   -0.13    1.69
  -8 -16  -1    0.58    1.98
  -9  16  -1    3.79    2.08
   9  16   1    1.65    2.19
  -9 -16  -1    5.75    2.62
   9 -16   1   -0.05    2.39
  -9 -16  -1   -3.24    3.15
   9 -17  -1    2.94    2.40
  -9 -17   1    3.13    2.93
  -9 -17   1    6.11    2.40
   9  17  -1    0.09    2.30
  -8  17   1    6.78    2.10
   8 -17  -1    0.29    1.92
   8  17  -1    0.69    2.00
  -8 -17   1    2.13    1.93
  -8 -17   1    7.45    2.84
  -7 -17   1    5.28    2.29
  -7 -17   1    4.63    2.46
   7  17  -1    3.34    2.16
   7 -17  -1    5.69    2.23
  -7  17   1    3.48    1.81
   6  17  -1    5.64    2.18
  -6 -17   1    7.49    1.86
   6 -17  -1    4.41    2.31
  -6 -17   1    7.48    2.48
  -6  17   1    7.63    1.93
  -6 -17   1   10.81    2.41
  -5 -17   1    0.01    1.64
  -5  17   1    1.90    1.59
   5  17  -1    1.85    1.54
  -5 -17   1    1.86    1.92
  -5 -17   1    1.44    1.44
   5 -17  -1   -0.61    1.46
  -4 -17   1    1.75    1.42
  -4  17   1    3.34    1.54
   4  17  -1    5.51    1.90
   4 -17  -1    0.68    1.57
  -4 -17   1   -0.31    1.59
  -3 -17   1   35.06    3.19
  -3  17   1   30.50    2.87
  -3  17   1   38.01    3.10
  -3 -17   1   35.28    2.58
   3 -17  -1   32.81    3.18
   3  17  -1   37.79    3.15
  -2  17   1    8.00    1.83
   2 -17  -1    9.35    2.13
   2  17  -1    8.05    1.88
  -2 -17   1    8.89    2.14
  -1  17   1    3.14    1.62
   1  17  -1    2.47    1.53
   1 -17  -1    3.46    1.73
  -1 -17   1    2.68    1.78
   0 -17  -1    8.61    2.11
   0 -17   1    7.95    1.91
   0  17   1    6.43    1.74
   0  17  -1    6.10    1.76
   1 -17   1    4.82    1.78
  -1  17  -1    7.67    1.88
   1  17   1    3.60    1.69
  -1 -17  -1    3.38    1.71
  -2  17  -1    2.21    1.52
  -2 -17  -1   -1.67    1.54
  -2  17  -1    0.06    1.24
   2 -17   1    2.20    1.77
   2  17   1    1.24    1.50
   3  17   1   40.92    3.39
  -3  17  -1   45.46    3.41
   3 -17   1   44.08    3.61
  -3 -17  -1   36.00    3.32
   4  17   1    4.61    1.89
  -4 -17  -1    0.79    1.87
   4 -17   1    0.88    1.85
  -4  17  -1    4.00    1.67
   5  17   1    4.28    1.97
  -5 -17  -1    5.92    1.70
   5 -17   1    4.54    2.16
  -5 -17  -1    3.99    2.08
  -5  17  -1    2.15    1.63
   6  17   1   20.50    2.96
  -6  17  -1   23.18    2.81
  -6 -17  -1   10.52    3.46
   6 -17   1   16.13    2.99
  -6 -17  -1   18.80    3.07
  -7  17  -1    0.89    1.52
  -7 -17  -1   -3.33    2.69
   7  17   1    3.47    2.08
  -7 -17  -1    0.55    1.95
   7 -17   1    3.50    2.17
   8 -17   1   -1.07    1.81
   8  17   1    1.28    2.15
  -8 -17  -1   -1.59    2.98
  -8  17  -1    1.61    1.66
  -8 -17  -1    0.75    2.10
   9  17   1    2.80    2.49
  -9 -17  -1    1.44    2.31
  -9 -17  -1    0.33    3.23
  -9  17  -1    2.13    2.08
   9 -17   1    2.43    2.66
  -9 -18   1    0.97    2.53
  -9 -18   1   -0.91    1.97
   9  18  -1    4.36    2.59
   9 -18  -1    1.55    2.10
  -8 -18   1   -2.44    1.67
  -8  18   1    0.56    1.61
   8 -18  -1   -2.31    1.92
   8  18  -1   -0.47    1.94
  -8 -18   1    0.01    2.54
   7  18  -1   -0.66    1.74
  -7 -18   1   -1.07    2.10
   7 -18  -1    1.88    2.16
  -7  18   1    0.67    1.51
  -7 -18   1   -0.35    1.74
  -6  18   1   -1.37    1.34
   6 -18  -1    0.85    2.02
  -6 -18   1    0.19    1.95
   6  18  -1   -1.65    1.59
  -6 -18   1   -1.05    1.64
  -6 -18   1    0.74    1.36
  -5 -18   1    6.97    2.12
   5 -18  -1    9.05    2.45
  -5 -18   1   10.29    2.42
   5  18  -1    9.68    2.19
  -5 -18   1    4.92    1.79
  -5  18   1    2.99    1.66
   4  18  -1   17.68    2.66
   4 -18  -1   13.72    2.65
  -4 -18   1   15.86    2.63
  -4  18   1   14.91    2.25
   3 -18  -1    5.65    2.08
   3  18  -1    7.14    2.09
  -3  18   1    8.07    1.95
  -3 -18   1    7.61    2.05
  -3  18   1    5.44    1.83
   2 -18  -1    4.67    1.98
  -2  18   1    3.49    1.54
  -2  18   1    4.27    1.72
  -2 -18   1    6.59    2.04
   2  18  -1    5.90    1.80
  -1 -18   1    0.22    1.51
  -1  18   1    1.37    1.46
   1 -18  -1   -2.14    1.22
   1  18  -1    0.12    1.41
   0  18   1   21.77    2.58
   0 -18   1   18.26    2.53
   0  18  -1   19.09    2.45
   0 -18  -1   21.00    2.76
  -1 -18  -1    6.88    2.20
   1 -18   1    6.31    2.06
   1  18   1    7.61    1.91
  -1  18  -1    4.96    1.70
   2 -18   1   19.11    2.77
  -2 -18  -1   20.11    2.84
  -2  18  -1   22.78    2.60
  -2  18  -1   21.28    2.54
   2  18   1   21.78    2.65
  -3 -18  -1   24.68    2.92
   3  18   1   24.66    2.77
  -3 -18  -1   26.34    3.10
  -3  18  -1   23.68    2.65
   3 -18   1   25.09    3.13
   4  18   1    1.06    1.58
  -4 -18  -1   -4.88    2.15
  -4 -18  -1    2.97    1.75
   4 -18   1    1.01    1.94
  -4  18  -1   -0.43    1.50
  -5 -18  -1   -3.01    1.61
   5 -18   1    1.92    1.92
  -5 -18  -1   -5.67    2.24
  -5 -18  -1   -0.54    1.42
   5  18   1    0.92    1.74
  -5  18  -1    1.37    1.48
  -6  18  -1    2.56    1.61
  -6 -18  -1    1.41    2.11
   6  18   1    2.81    1.97
  -6 -18  -1   -3.22    2.62
   6 -18   1    4.18    2.40
   7  18   1    0.11    1.70
  -7  18  -1    0.37    1.55
  -7 -18  -1   -1.49    1.86
  -7 -18  -1   -6.00    2.68
   7 -18   1    4.26    2.38
  -8 -18  -1    0.73    3.24
  -8  18  -1   -2.72    1.51
   8 -18   1    2.04    2.45
   8  18   1   -0.55    2.14
  -8 -18  -1   -1.52    2.06
   8 -19  -1    4.70    2.58
   8  19  -1   -2.02    1.97
  -8 -19   1    1.83    2.14
  -7 -19   1   -0.01    1.68
  -7  19   1    1.86    1.65
   7 -19  -1   -0.80    1.88
   7  19  -1   -1.04    1.96
   6 -19  -1    1.26    2.02
  -6  19   1    1.44    1.60
   6  19  -1    6.39    2.23
  -6 -19   1    1.89    1.67
  -6 -19   1    1.14    2.01
   5  19  -1    4.39    2.18
  -5  19   1    7.31    2.11
  -5 -19   1    9.20    2.35
  -5 -19   1    8.54    2.08
   5 -19  -1    8.16    2.40
   4  19  -1   -1.27    1.51
  -4 -19   1    0.54    1.65
   4 -19  -1    0.72    1.68
  -4  19   1    1.38    1.51
   3  19  -1    4.32    1.85
  -3 -19   1   10.15    2.37
   3 -19  -1    9.81    2.33
  -3  19   1    9.80    2.05
  -3  19   1    4.09    1.76
  -2  19   1    3.02    1.70
  -2 -19   1    1.73    1.91
   2  19  -1   -0.06    1.55
   2 -19  -1    4.90    1.95
  -2  19   1    3.23    1.60
   1 -19  -1    1.32    1.77
  -1  19   1   -0.58    1.35
   1  19  -1    0.54    1.50
  -1 -19   1   -1.94    1.58
   0 -19   1   -0.11    1.60
   0  19   1   -0.27    1.39
   0 -19  -1    0.10    1.48
   0  19  -1    0.50    1.39
   1  19   1    0.21    1.37
  -1 -19  -1    0.80    1.84
   1 -19   1    1.54    1.70
  -1  19  -1    3.66    1.73
  -2  19  -1    8.75    2.09
  -2  19  -1    6.33    1.90
   2 -19   1    2.47    1.93
   2  19   1    8.00    2.08
  -2 -19  -1    4.75    2.11
  -3 -19  -1    6.45    2.31
   3  19   1   10.72    2.35
  -3  19  -1   10.69    2.26
   3 -19   1    8.90    2.53
   4  19   1    5.71    2.09
  -4 -19  -1    6.11    2.29
   4 -19   1    3.65    2.34
  -4  19  -1    6.26    2.02
  -5 -19  -1    1.59    2.00
  -5  19  -1   -1.05    1.51
  -5 -19  -1   -0.64    1.40
   5  19   1   -2.38    1.32
   5 -19   1   -0.26    1.95
  -6  19  -1    0.04    1.62
   6  19   1    0.11    1.85
  -6 -19  -1   -0.23    1.82
  -6 -19  -1   -2.94    2.57
   6 -19   1    1.61    2.04
  -7 -19  -1   -0.11    2.91
  -7 -19  -1    0.64    2.06
   7 -19   1   -0.26    2.24
   7  19   1    5.21    2.39
  -7  19  -1    3.42    1.96
   8 -19   1    1.50    2.50
  -8  19  -1    0.13    1.79
   8  19   1    0.03    2.24
  -8 -19  -1   -1.98    2.02
  -7  20   1    3.19    1.86
   7 -20  -1    5.06    2.46
   7  20  -1    4.11    2.38
  -7 -20   1    3.68    2.29
  -6  20   1    1.13    1.60
   6  20  -1    1.10    2.00
  -6 -20   1    1.58    1.97
  -6 -20   1   -1.10    1.44
   6 -20  -1   -1.39    1.86
  -5  20   1   16.68    2.61
  -5 -20   1   19.11    2.94
   5 -20  -1   16.21    3.12
   5  20  -1   14.62    2.76
  -5 -20   1   18.36    2.57
  -4  20   1    1.34    1.52
   4  20  -1   -0.84    1.44
   4 -20  -1   -0.55    1.91
  -4 -20   1    1.11    1.78
  -3  20   1   16.05    2.48
   3 -20  -1   15.20    2.71
   3  20  -1   16.77    2.70
  -3  20   1   21.01    2.76
  -3 -20   1   17.64    2.78
  -2  20   1    2.15    1.71
  -2 -20   1    0.59    1.87
   2  20  -1    0.90    1.57
   2 -20  -1    3.90    2.10
  -2  20   1   -0.43    1.45
   1  20  -1   -1.40    1.50
  -1 -20   1   -0.08    1.66
   1 -20  -1    3.37    2.00
  -1  20   1   -0.41    1.61
   0 -20  -1   15.48    2.73
   0 -20   1   21.60    2.97
   0  20  -1   22.93    2.86
   0  20   1   19.31    2.66
   1  20   1    8.59    2.16
  -1 -20  -1   11.22    2.51
  -1  20  -1   11.57    2.37
   1 -20   1    7.84    2.33
  -2  20  -1   -0.39    1.53
  -2 -20  -1    2.01    2.00
   2  20   1   -1.81    1.30
   2 -20   1    1.88    2.04
  -2  20  -1    1.75    1.70
   3  20   1    1.78    1.73
  -3  20  -1   -1.25    1.47
   3 -20   1    0.92    1.97
  -3 -20  -1    2.24    2.02
   4 -20   1    0.17    2.05
  -4  20  -1   -2.60    1.13
   4  20   1    3.41    1.95
  -4 -20  -1    0.81    2.07
  -5  20  -1    3.82    2.06
  -5 -20  -1    3.02    2.21
   5  20   1    5.07    2.25
   5 -20   1    6.47    2.63
  -6 -20  -1    2.55    2.34
  -6  20  -1    1.43    1.78
   6 -20   1    2.73    2.48
   6  20   1    0.31    1.98
  -7  20  -1    2.12    1.80
  -7 -20  -1   -0.07    2.31
   7 -20   1   -2.06    2.04
   7  20   1    2.04    2.06
  -7 -21   1   -0.62    2.12
   7  21  -1    2.47    2.30
   7 -21  -1   -0.47    1.89
  -6  21   1    1.61    1.69
  -6 -21   1    1.25    2.26
   6 -21  -1   -1.69    1.97
   6  21  -1    0.18    1.87
   5  21  -1   -1.02    1.84
  -5 -21   1   -2.31    1.57
  -5  21   1   -0.28    1.52
   5 -21  -1   -1.36    1.98
  -5 -21   1    3.71    2.29
   4 -21  -1    0.89    2.10
   4  21  -1   -2.17    1.36
  -4  21   1   -0.51    1.47
  -4 -21   1   -4.39    1.53
   3 -21  -1   28.01    3.49
  -3  21   1   25.23    2.94
  -3 -21   1   24.36    3.35
   3  21  -1   21.87    2.98
   2 -21  -1    6.03    2.42
   2  21  -1    7.74    2.29
  -2 -21   1    9.00    2.59
  -2  21   1    9.15    2.21
  -2  21   1   13.38    2.39
   1 -21  -1    1.31    2.00
  -1  21   1   -0.42    1.60
  -1 -21   1    2.76    2.00
   1  21  -1    1.61    1.81
   0 -21   1    3.15    2.12
   0 -21  -1    2.56    2.09
   0  21   1    5.33    1.93
   0  21  -1    1.11    1.86
   1 -21   1    1.08    1.95
  -1  21  -1    4.36    1.94
   1  21   1    4.15    2.06
  -1 -21  -1    2.02    1.86
  -2  21  -1    1.51    1.83
  -2 -21  -1    5.61    2.43
   2 -21   1    8.15    2.57
   2  21   1    1.73    1.81
  -2  21  -1    3.40    1.86
  -3  21  -1    1.80    1.67
  -3 -21  -1    3.17    2.11
   3 -21   1    6.64    2.48
   3  21   1    1.21    1.75
  -4 -21  -1   11.20    2.72
  -4  21  -1   23.69    3.08
   4  21   1   30.35    3.45
   4 -21   1   16.42    3.16
   5 -21   1   10.20    2.91
  -5 -21  -1   11.64    2.98
  -5  21  -1    4.38    2.09
   5  21   1    9.00    2.61
   6 -21   1    9.69    3.08
  -6  21  -1    3.01    2.02
  -6 -21  -1   11.12    2.85
   6  21   1    4.82    2.34
   6 -22  -1    1.58    2.50
   6  22  -1    1.37    2.16
  -5 -22   1    0.32    1.85
   5  22  -1    2.56    2.18
  -5  22   1   -1.52    1.59
  -5 -22   1    3.35    2.26
   5 -22  -1   -1.27    1.96
   4  22  -1    3.62    2.14
  -4  22   1    9.68    2.30
   4 -22  -1    7.88    2.80
  -4 -22   1   10.83    2.79
   3 -22  -1    0.10    1.95
  -3  22   1    0.98    1.62
   3  22  -1    0.55    1.63
  -3 -22   1    0.71    2.00
   2 -22  -1    2.67    2.07
  -2 -22   1    7.62    2.53
  -2  22   1    5.73    2.11
   2  22  -1    6.24    2.23
  -2  22   1    3.71    1.86
   1  22  -1    6.93    2.25
  -1 -22   1    8.09    2.54
  -1  22   1    8.99    2.32
   1 -22  -1    8.96    2.63
   0  22  -1   -2.08    1.43
   0 -22  -1    3.73    2.12
   0 -22   1    3.70    2.36
   0  22   1    1.33    1.81
  -1  22  -1    2.16    1.90
  -1 -22  -1    2.80    2.14
   1  22   1    2.37    1.95
   1 -22   1   -0.13    1.95
   2  22   1   -1.36    1.63
  -2  22  -1    0.12    1.74
  -2 -22  -1   -0.83    2.00
   2 -22   1    3.35    2.25
  -2  22  -1    2.02    1.84
   3  22   1   -0.26    1.81
  -3 -22  -1    2.30    2.09
   3 -22   1    1.78    2.23
  -3  22  -1    5.93    2.04
   4 -22   1   -0.99    1.99
  -4 -22  -1    1.33    2.04
   4  22   1    2.24    2.05
  -4  22  -1   -1.02    1.60
  -5  22  -1    0.12    1.76
  -5 -22  -1    2.66    2.41
   5 -22   1    1.69    2.45
   5  22   1   -2.52    1.76
   4  23  -1    1.38    1.97
  -4 -23   1    1.58    1.99
   4 -23  -1   -0.42    2.12
  -4  23   1    1.14    1.75
  -4 -23   1   -0.19    2.25
   3  23  -1    2.32    2.04
  -3  23   1    0.20    1.57
   3 -23  -1   -4.21    1.90
  -3 -23   1    0.40    2.06
  -2  23   1    0.18    1.75
  -2 -23   1    1.99    2.27
  -2  23   1    3.02    1.93
   2 -23  -1    5.73    2.41
   2  23  -1    4.54    2.05
   1  23  -1    3.89    2.08
  -1  23   1   10.25    2.47
   1 -23  -1    5.00    2.49
  -1 -23   1    7.96    2.57
   0  23  -1   -0.80    1.83
   0 -23   1   -1.04    2.02
   0 -23  -1   -1.25    1.91
   0  23   1    0.87    1.82
   1  23   1    1.59    1.80
  -1  23  -1    0.88    1.91
  -1 -23  -1    0.90    2.14
   1 -23   1    2.30    2.07
  -1  23  -1    1.50    1.92
  -2  23  -1   -0.94    1.77
  -2 -23  -1   -0.71    2.11
   2  23   1   -4.60    1.51
  -2  23  -1    0.28    1.68
   2 -23   1   -2.01    1.96
  -3  23  -1    4.20    2.24
   3 -23   1    8.06    2.86
   3  23   1    8.87    2.48
  -3 -23  -1    5.20    2.71
   4  23   1    8.26    2.50
  -4  23  -1    7.27    2.32
   4 -23   1   11.96    3.14
  -4 -23  -1    5.88    2.76
   3  24  -1    0.65    2.09
  -2  24   1    2.91    1.84
  -2  24   1    3.31    1.94
  -2 -24   1   -1.38    2.13
   2  24  -1    0.76    1.97
   2 -24  -1    4.68    2.53
  -1 -24   1    1.78    2.38
  -1  24   1    1.91    1.99
   1  24  -1    4.48    2.17
   1 -24  -1    1.27    2.06
  -1  24   1    2.64    2.04
   0 -24   1   -1.22    1.88
   0 -24  -1   -3.88    1.74
   0  24   1   -1.76    1.70
   0  24  -1   -1.46    1.59
   1  24   1    9.77    2.59
  -1  24  -1   16.02    2.96
   1 -24   1    8.41    2.63
  -1  24  -1   19.63    3.17
  -1 -24  -1   13.47    3.22
   2 -24   1    2.18    2.33
   2  24   1    0.69    2.06
  -2  24  -1    1.66    2.08
  -2 -24  -1    1.84    2.39
  -2  24  -1   -0.81    1.82
 -13   0   2    1.20    2.72
  13   0  -2    1.53    2.52
  12   0  -2    2.57    2.34
 -12   0   2    1.70    2.79
 -12   0   2    4.98    1.82
 -12   0   2    4.71    2.37
  11   0  -2   -1.16    1.78
 -11   0   2    0.24    1.71
 -11   0   2   -0.23    2.34
 -11   0   2    0.29    1.53
 -10   0   2  102.94    5.04
 -10   0   2  101.24    6.85
 -10   0   2  111.30    4.71
  10   0  -2   96.14    5.32
  -9   0   2   -2.65    1.22
  -9   0   2    0.00    2.02
   9   0  -2   -0.01    1.62
  -9   0   2   -1.12    1.20
  -8   0   2   39.34    2.70
  -8   0   2   43.21    2.73
   8   0  -2   35.65    2.86
  -8   0   2   42.51    3.95
  -7   0   2    0.97    1.00
  -7   0   2    0.58    0.94
   7   0  -2   -1.62    0.96
  -7   0   2    0.39    1.60
  -6   0   2   17.60    2.32
  -6   0   2   17.34    1.54
  -6   0   2   12.49    1.37
   6   0  -2   16.48    1.68
  -5   0   2    0.62    0.71
  -5   0   2   -0.31    0.63
   5   0  -2   -0.24    0.75
  -5   0   2    0.98    1.31
  -4   0   2  589.34   16.40
  -4   0   2  598.32   13.39
  -4   0   2  608.01   13.36
  -4   0   2  609.55   13.11
   4   0  -2  615.73   13.31
  -3   0   2   -0.45    0.45
   3   0  -2   -1.05    0.44
   3   0  -2   -0.89    0.86
  -3   0   2   -0.85    0.40
  -3   0   2   -0.35    0.47
  -3   0   2   -1.52    0.75
  -2   0   2  225.05    6.64
  -2   0   2  233.20    5.56
   2   0  -2  240.13    5.24
   2   0  -2  240.66    5.57
   2   0  -2  224.06    6.65
   2   0  -2  246.84    5.21
  -2   0   2  233.87    5.58
  -1   0   2   -0.01    0.21
   1   0  -2   -0.02    0.19
  -1   0   2    0.52    0.24
   0   0  -2   34.84    1.02
   0   0   2   34.73    1.13
   0   0  -2   33.85    1.05
   0   0   2   32.29    1.02
   0   0  -2   31.97    1.05
   0   0   2   32.63    1.05
   0   0  -2   32.48    1.10
  -1   0  -2   -0.69    0.35
   1   0   2    0.05    0.26
   1   0   2   -0.53    0.43
   2   0   2    2.66    0.75
  -2   0  -2    2.14    0.64
   3   0   2    0.15    0.71
  -3   0  -2    0.19    0.71
   4   0   2  642.67   14.96
  -4   0  -2  654.87   14.88
  -5   0  -2   -1.09    0.96
   5   0   2   -0.48    0.99
  -6   0  -2   49.16    3.25
   6   0   2   47.82    3.18
  -7   0  -2   -0.37    1.16
   7   0   2   -0.39    1.48
  -8   0  -2  125.18    5.67
  -8   0  -2  124.41    4.42
   8   0   2  124.15    5.74
  -9   0  -2   -0.09    1.20
  -9   0  -2   -1.12    1.40
   9   0   2    0.65    1.69
 -10   0  -2    1.67    1.87
 -10   0  -2    1.16    1.34
  10   0   2   -2.94    1.74
  11   0   2    2.34    2.36
 -11   0  -2   -4.27    3.08
 -11   0  -2    0.37    1.71
  12   0   2   29.84    4.25
 -12   0  -2   24.78    5.11
 -12   0  -2   22.08    3.54
 -13   1   2    3.49    3.06
  13   1  -2    2.35    2.57
 -13  -1   2    6.57    3.47
  13  -1  -2    2.16    2.61
 -13  -1   2    2.87    1.75
 -12   1   2   16.38    3.80
 -12   1   2   17.13    2.83
 -12  -1   2   21.62    2.66
 -12  -1   2   19.15    2.95
 -12   1   2   16.54    2.37
  12  -1  -2   20.11    3.40
 -12  -1   2   22.78    4.14
  12   1  -2   21.48    3.47
 -11   1   2    2.12    1.83
 -11  -1   2   -1.07    2.50
 -11   1   2   -1.79    2.04
 -11   1   2    1.75    1.55
  11  -1  -2    2.72    2.22
  11   1  -2   -0.34    1.91
 -11  -1   2   -0.39    1.56
 -11  -1   2   -1.46    1.52
 -10  -1   2   25.15    2.79
  10  -1  -2   22.45    2.97
  10   1  -2   24.40    3.10
 -10  -1   2   25.03    2.59
 -10   1   2   25.10    2.48
 -10   1   2   21.97    2.65
 -10   1   2   26.70    3.79
 -10  -1   2   21.15    3.77
   9  -1  -2   22.96    2.77
   9   1  -2   26.67    2.82
  -9   1   2   21.95    2.21
  -9  -1   2   18.02    2.16
  -9   1   2   16.64    2.21
  -9  -1   2   17.99    2.26
  -9   1   2   24.03    3.43
  -9  -1   2   22.16    3.36
   8   1  -2   18.90    2.18
  -8   1   2   21.90    2.98
  -8  -1   2   22.97    2.18
  -8   1   2   21.08    1.93
  -8  -1   2   19.92    2.96
  -8  -1   2   19.64    2.00
   8  -1  -2   20.81    2.34
  -8   1   2   21.76    2.18
  -7   1   2    0.09    0.98
  -7   1   2    1.66    1.08
  -7  -1   2    1.58    1.09
  -7  -1   2    1.72    1.70
   7   1  -2    0.39    1.09
  -7  -1   2    2.33    1.12
  -7   1   2    1.34    1.77
   7  -1  -2    1.11    1.09
   6   1  -2   31.24    2.10
  -6   1   2   31.10    2.00
  -6  -1   2   30.65    2.97
  -6  -1   2   29.13    1.98
  -6  -1   2   32.05    2.08
  -6   1   2   34.95    3.02
   6  -1  -2   27.40    2.08
  -6   1   2   33.27    1.96
  -5   1   2   66.46    2.65
   5  -1  -2   64.10    2.75
  -5  -1   2   59.66    3.62
  -5   1   2   66.49    3.68
  -5  -1   2   68.99    2.67
  -5   1   2   61.85    2.53
  -5  -1   2   63.46    2.46
   5   1  -2   64.70    2.76
  -5  -1   2   60.75    2.64
  -4   1   2   90.23    2.92
  -4   1   2   80.74    3.82
  -4   1   2   90.93    2.88
  -4  -1   2   88.76    4.02
   4  -1  -2   90.07    2.98
   4   1  -2   85.09    2.96
  -4  -1   2   90.14    2.88
  -4  -1   2   87.82    2.83
  -4  -1   2   92.14    3.10
  -3  -1   2  525.44   11.82
   3   1  -2  513.89   14.23
  -3   1   2  517.41   14.15
  -3  -1   2  519.50   14.24
  -3   1   2  548.05   11.74
  -3   1   2  559.17   11.39
  -3  -1   2  536.28   11.37
   3  -1  -2  548.42   11.49
   3  -1  -2  526.85   14.15
  -3   1   2  544.38   11.84
   3   1  -2  535.22   11.53
  -3  -1   2  533.69   11.75
  -2   1   2  421.83   11.41
   2  -1  -2  425.31   11.38
  -2   1   2  429.93    9.64
  -2   1   2  437.51    9.56
   2   1  -2  437.51    9.25
  -2  -1   2  432.29    9.14
  -2  -1   2  429.57    9.63
   2  -1  -2  451.91    9.22
  -2  -1   2  416.83   11.42
  -2  -1   2  430.95    9.61
   2  -1  -2  447.04    9.54
   2  -1  -2  449.84    9.15
   2   1  -2  449.02    9.19
   2   1  -2  434.54   11.45
  -1   1   2 1072.09   22.42
   1   1  -2 1099.08   22.37
   1  -1  -2 1090.77   22.34
   1   1  -2 1080.60   22.39
  -1  -1   2 1094.09   22.66
   1   1  -2 1100.44   22.67
  -1   1   2 1072.56   22.61
  -1  -1   2 1074.78   22.46
   0   1   2  258.27    5.78
   0   1  -2  269.54    5.88
   0  -1  -2  268.17    5.80
   0   1  -2  281.21    5.88
   0  -1   2  276.09    5.94
   0  -1   2  274.11    5.89
   0   1   2  266.15    5.97
   0  -1  -2  269.13    5.95
   0  -1  -2  268.91    5.86
   0   1  -2  271.13    6.06
   0  -1   2  265.33    6.08
   0   1  -2  267.07    5.82
  -1  -1  -2 2801.24   56.48
   1   1   2 2860.32   59.90
   1  -1   2 2857.28   56.52
  -1  -1  -2 2780.46   59.22
  -1   1  -2 2797.83   59.32
   1   1   2 2871.22   56.51
  -1   1  -2 2795.41   56.40
  -2  -1  -2    4.91    0.81
   2   1   2    6.68    0.91
   2  -1   2    3.56    0.79
   2   1   2    5.50    0.38
  -2   1  -2    4.57    0.76
  -3   1  -2  204.25    5.52
  -3  -1  -2  201.67    5.57
   3  -1   2  195.53    5.57
   3   1   2  196.87    5.56
   4   1   2  267.63    5.84
   4   1   2  265.34    7.30
  -4  -1  -2  263.72    7.24
   4  -1   2  260.61    7.30
  -4   1  -2  254.29    7.13
  -5  -1  -2  100.37    4.05
   5  -1   2   98.14    4.11
  -5   1  -2  100.67    4.02
   5   1   2   96.37    4.13
  -6  -1  -2  374.01   10.21
  -6   1  -2  375.14   10.24
   6  -1   2  356.84   10.27
   6   1   2  360.13   10.23
   7   1   2    7.91    2.01
  -7   1  -2    9.13    1.87
   7  -1   2    6.32    1.96
  -7   1  -2    9.12    1.24
  -7  -1  -2   10.33    1.91
   8   1   2    0.77    1.72
  -8   1  -2    3.92    1.84
   8  -1   2    5.05    2.06
  -8  -1  -2    0.79    1.67
  -8   1  -2    0.96    1.03
  -9   1  -2   10.75    2.28
  -9  -1  -2   11.91    2.42
   9  -1   2   11.03    2.61
   9   1   2   10.25    2.40
  -9  -1  -2   14.12    1.94
  -9   1  -2   10.68    1.59
 -10  -1  -2    0.53    1.71
 -10  -1  -2   -0.08    1.47
 -10   1  -2    1.71    1.78
  10  -1   2    0.01    1.94
  10   1   2   -2.29    1.81
 -11  -1  -2    0.30    1.94
 -11   1  -2    0.00    1.98
  11  -1   2    3.83    2.50
 -11   1  -2    4.41    3.42
 -11  -1  -2   -2.13    3.32
  11   1   2    3.83    2.49
 -12  -1  -2    4.28    2.54
  12  -1   2    6.44    2.87
  12   1   2    1.11    2.47
 -12   1  -2    3.10    2.30
 -12  -1  -2   -0.81    3.54
 -12   1  -2    1.57    3.54
 -13  -2   2   11.48    2.47
  13   2  -2   12.69    3.37
 -13   2   2    9.59    3.69
 -13  -2   2   14.03    4.10
  13  -2  -2   14.56    3.32
 -12  -2   2    1.51    2.04
  12  -2  -2    6.97    2.66
 -12   2   2    1.97    2.50
 -12   2   2    3.86    1.63
 -12  -2   2    4.42    1.88
  12   2  -2    2.14    2.41
 -12  -2   2    5.17    2.90
  11   2  -2    8.74    2.55
 -11  -2   2    8.73    2.18
 -11  -2   2   10.26    3.33
 -11   2   2    5.28    1.64
 -11   2   2   11.68    3.24
  11  -2  -2    3.44    2.31
 -11  -2   2    3.94    1.83
 -11   2   2    6.33    2.05
  10  -2  -2    1.04    1.93
 -10  -2   2    0.35    1.44
  10   2  -2    2.60    1.95
 -10   2   2   -0.33    1.43
 -10  -2   2    3.48    1.76
 -10  -2   2    4.18    2.82
 -10   2   2    3.13    2.51
 -10   2   2    0.07    1.55
   9   2  -2   26.55    2.81
  -9  -2   2   23.98    2.37
  -9  -2   2   21.81    3.37
   9  -2  -2   22.99    2.83
  -9   2   2   23.11    2.21
  -9   2   2   25.46    3.56
  -9   2   2   24.20    2.47
  -9  -2   2   26.80    2.56
  -8   2   2    0.59    1.18
   8  -2  -2    2.38    1.46
  -8  -2   2    7.41    2.50
  -8  -2   2    3.40    1.36
  -8  -2   2    3.26    1.37
  -8   2   2    1.20    1.13
  -8   2   2    2.00    1.89
   8   2  -2    3.66    1.54
  -7   2   2    4.02    1.14
  -7   2   2    4.89    1.96
  -7  -2   2    4.27    1.92
   7  -2  -2    4.67    1.48
  -7   2   2    3.25    1.24
  -7  -2   2    4.19    1.28
  -7  -2   2    4.83    1.31
   7   2  -2    5.94    1.45
  -6   2   2   29.08    1.86
  -6   2   2   34.86    2.11
  -6  -2   2   26.79    1.72
  -6  -2   2   30.12    2.98
  -6  -2   2   28.69    2.11
  -6  -2   2   31.15    2.04
   6   2  -2   28.00    2.02
  -6   2   2   28.11    2.78
   6  -2  -2   30.32    2.15
  -5   2   2   28.74    2.65
   5  -2  -2   30.18    1.94
  -5  -2   2   28.44    1.65
  -5   2   2   29.72    1.74
  -5   2   2   30.85    1.81
  -5  -2   2   35.97    3.03
  -5  -2   2   31.68    1.89
   5   2  -2   28.55    1.84
  -4  -2   2    5.87    0.87
   4   2  -2    5.35    0.91
  -4   2   2    5.65    0.79
  -4  -2   2    5.31    0.80
  -4  -2   2    6.99    1.43
   4  -2  -2    4.67    0.92
  -4   2   2    4.55    0.79
  -4   2   2    4.61    1.29
   3  -2  -2   92.81    2.69
  -3   2   2   90.60    2.72
   3   2  -2   90.08    2.76
  -3   2   2   87.96    2.56
  -3  -2   2   88.66    2.75
  -3  -2   2   82.07    3.58
  -3  -2   2   89.18    2.61
  -3   2   2   88.88    3.46
   3  -2  -2   91.89    3.58
   2   2  -2  725.81   15.06
  -2   2   2  724.89   15.36
  -2  -2   2  730.39   15.54
  -2   2   2  720.21   14.95
   2  -2  -2  717.39   18.26
   2  -2  -2  754.64   14.92
   2  -2  -2  723.15   14.98
  -2  -2   2  706.16   18.39
   2  -2  -2  749.28   15.36
  -2  -2   2  723.92   14.99
   2   2  -2  717.67   18.36
   1   2  -2 2030.50   40.56
   1   2  -2 2016.90   40.32
   1  -2  -2 2020.43   41.09
  -1  -2   2 1951.14   40.49
  -1  -2   2 2043.24   41.47
   1  -2  -2 2007.95   40.71
   1  -2  -2 2032.96   40.89
   0  -2   2 1751.71   36.44
   0  -2  -2 1782.38   35.47
   0   2   2 1763.09   35.64
   0  -2  -2 1763.93   35.71
   0  -2  -2 1814.82   36.31
   0  -2   2 1764.66   35.61
   0   2  -2 1741.90   35.56
   1  -2   2 1067.21   24.44
  -1   2  -2 1059.65   22.11
   1   2   2 1063.81   22.11
   1  -2   2 1085.42   22.22
  -1  -2  -2 1095.26   22.72
  -1  -2  -2 1095.37   22.22
  -2   2  -2 1801.34   35.99
   2  -2   2 1787.86   36.09
   2   2   2 1746.93   36.00
  -2  -2  -2 1730.99   36.02
  -3   2  -2  174.57    4.99
  -3  -2  -2  178.38    5.10
   3   2   2  171.74    5.03
   3  -2   2  173.26    5.13
  -4   2  -2   -1.08    0.85
   4  -2   2   -0.48    0.99
  -4  -2  -2   -0.79    0.93
   4   2   2   -0.45    0.89
  -5  -2  -2   53.11    2.97
  -5   2  -2   54.76    1.97
   5  -2   2   53.00    3.10
   5   2   2   52.85    2.96
  -5   2  -2   54.89    2.93
   6   2   2   85.78    4.23
  -6  -2  -2   90.50    4.25
   6   2   2   95.40    2.45
   6  -2   2   86.47    4.23
  -6   2  -2   84.22    4.08
  -6   2  -2   90.51    2.91
  -7  -2  -2   61.84    3.63
  -7   2  -2   62.24    3.76
   7   2   2   60.88    3.72
   7  -2   2   59.75    3.88
  -7   2  -2   64.32    2.54
  -8   2  -2   -0.80    0.86
   8   2   2    1.37    1.62
  -8   2  -2   -0.17    1.39
   8  -2   2   -2.30    1.50
  -8  -2  -2   -1.57    1.46
  -9   2  -2    0.54    1.03
   9  -2   2   -0.55    1.58
  -9  -2  -2    0.68    1.68
   9   2   2   -1.05    1.64
  -9   2  -2    0.33    1.62
 -10  -2  -2    1.05    1.74
 -10  -2  -2    1.43    1.37
  10  -2   2   -0.49    2.05
 -10   2  -2   -3.79    2.47
 -10   2  -2    1.75    1.89
  10   2   2    0.37    1.95
  11   2   2    1.37    2.21
 -11  -2  -2   -1.94    1.83
 -11  -2  -2   -5.66    3.06
 -11   2  -2   -1.26    1.85
  11  -2   2   -2.29    1.79
 -11   2  -2   -2.42    3.02
 -12   2  -2    7.76    2.63
 -12  -2  -2    0.29    3.68
 -12  -2  -2    4.14    2.61
  12  -2   2    1.82    2.64
  12   2   2    6.70    2.81
 -12   2  -2    8.91    4.09
 -13  -3   2    6.38    3.49
  13   3  -2    6.49    3.00
  13  -3  -2    5.10    2.92
 -13   3   2   13.04    3.67
 -13  -3   2    4.90    2.17
 -12  -3   2   11.17    3.42
 -12  -3   2   10.56    2.38
 -12  -3   2    9.24    2.36
  12   3  -2    8.42    2.70
 -12   3   2   12.68    3.45
  12  -3  -2    5.01    2.60
 -11  -3   2   24.18    2.71
 -11  -3   2   22.24    4.11
 -11   3   2   18.82    2.69
 -11  -3   2   27.49    2.99
  11   3  -2   25.91    3.37
  11  -3  -2   26.89    3.35
 -11   3   2   29.11    4.14
 -11   3   2   20.42    2.20
 -10   3   2   20.68    3.50
 -10  -3   2   20.66    3.77
  10  -3  -2   19.46    2.90
 -10  -3   2   19.93    2.58
  10   3  -2   20.02    2.89
 -10   3   2   26.23    2.33
 -10  -3   2   22.36    2.60
 -10   3   2   18.52    2.44
   9   3  -2   46.94    3.47
  -9  -3   2   48.03    3.30
  -9   3   2   49.30    3.46
  -9   3   2   46.49    4.33
  -9  -3   2   50.98    4.78
  -9   3   2   54.94    3.08
  -9  -3   2   48.72    3.32
   9  -3  -2   50.70    3.78
  -8  -3   2   29.05    3.63
  -8  -3   2   29.62    2.50
  -8   3   2   28.56    3.27
  -8  -3   2   30.43    2.47
  -8   3   2   30.85    2.47
  -8   3   2   31.93    2.21
   8  -3  -2   28.79    2.68
   8   3  -2   26.85    2.58
  -7   3   2   77.59    3.50
   7  -3  -2   73.48    3.70
  -7   3   2   75.06    3.10
   7   3  -2   83.04    3.82
  -7  -3   2   74.47    3.00
  -7  -3   2   82.10    3.58
  -7  -3   2   75.79    4.91
  -7   3   2   82.90    4.74
  -6   3   2   67.49    2.72
  -6  -3   2   68.84    2.65
  -6  -3   2   70.53    3.07
  -6   3   2   61.80    2.89
  -6  -3   2   62.23    4.10
   6  -3  -2   67.87    3.18
   6   3  -2   70.47    3.22
  -6   3   2   64.80    3.96
  -5  -3   2    1.20    0.71
   5  -3  -2    0.88    0.83
  -5   3   2    0.24    1.19
  -5   3   2    0.57    0.64
   5   3  -2    2.45    0.89
  -5  -3   2    1.29    0.81
  -5  -3   2    1.48    1.43
  -5   3   2    0.51    0.73
  -4  -3   2  280.76    8.96
   4  -3  -2  283.99    7.06
   4   3  -2  287.76    7.17
  -4  -3   2  285.23    6.96
  -4   3   2  289.81    8.73
  -4   3   2  290.08    6.94
  -4  -3   2  285.83    6.98
  -4   3   2  287.96    6.91
  -3   3   2   10.86    1.22
   3   3  -2    9.34    0.92
  -3  -3   2   11.24    0.94
  -3   3   2   10.08    0.85
   3  -3  -2    7.35    0.83
   3  -3  -2    9.79    1.33
  -3   3   2    9.11    0.81
  -3  -3   2    8.43    1.33
  -3  -3   2    8.84    0.85
  -2  -3   2  372.86    8.52
   2  -3  -2  369.45    9.92
  -2   3   2  382.07    8.05
  -2  -3   2  366.84   10.05
   2  -3  -2  380.79    8.13
   2   3  -2  371.67    8.24
  -2   3   2  365.27    8.32
  -2  -3   2  381.25    8.21
   2   3  -2  381.24   10.14
   1   3  -2  395.84   10.45
  -1  -3   2  403.90    9.14
   1  -3  -2  411.76    8.70
  -1   3   2  405.09    8.59
   1  -3  -2  425.80    8.64
   1   3  -2  405.47    8.75
  -1  -3   2  408.10    8.77
   0   3  -2 1507.92   30.30
   0  -3   2 1483.39   30.29
   0  -3  -2 1506.12   30.32
   0   3   2 1495.73   30.20
  -1   3  -2 4105.88   81.34
   1   3   2 4065.15   81.32
   1  -3   2 4091.18   81.42
  -1  -3  -2 4102.13   81.46
  -2   3  -2  159.21    4.38
   2   3   2  160.49    4.45
   2  -3   2  153.92    4.46
  -2  -3  -2  161.20    4.47
   3  -3   2  487.79   11.43
  -3   3  -2  495.59   11.32
   3   3   2  479.97   11.32
  -3  -3  -2  482.31   11.37
  -4   3  -2   -0.45    0.36
   4  -3   2   -2.83    0.85
  -4   3  -2   -0.90    0.86
   4   3   2    0.92    1.06
  -4  -3  -2    0.12    0.84
  -5   3  -2   24.75    1.20
   5  -3   2   25.05    2.27
  -5   3  -2   26.97    2.22
   5   3   2   25.31    2.18
  -5  -3  -2   22.32    2.05
  -6  -3  -2    1.66    1.44
   6   3   2   -0.71    1.19
  -6   3  -2    0.04    0.62
   6  -3   2   -1.11    1.29
  -6   3  -2    1.28    1.34
  -7  -3  -2    2.48    1.47
   7  -3   2    3.23    1.77
   7   3   2    4.61    1.84
  -7   3  -2    2.49    0.82
  -7   3  -2    3.80    1.62
   8   3   2   35.81    3.31
  -8   3  -2   38.41    3.33
  -8  -3  -2   31.45    3.02
  -8   3  -2   34.79    1.97
   8  -3   2   36.95    3.46
  -9  -3  -2   -0.96    1.45
  -9   3  -2    2.75    1.64
   9  -3   2   -1.18    1.76
   9   3   2    0.25    1.85
  10   3   2    2.45    1.99
 -10  -3  -2    0.75    1.89
 -10   3  -2   -0.99    2.87
  10  -3   2    3.84    2.34
 -10   3  -2    3.58    1.91
 -11  -3  -2    1.81    2.15
 -11   3  -2   -2.49    2.92
 -11   3  -2    1.53    1.80
  11  -3   2   -1.89    2.06
  11   3   2    1.43    2.09
 -11  -3  -2   -3.09    3.33
 -11  -3  -2    0.05    1.47
  12  -3   2   -0.07    2.59
 -12   3  -2    0.81    3.16
  12   3   2   -0.94    2.51
 -12  -3  -2   -2.70    3.51
 -12   3  -2    3.16    2.33
 -12  -3  -2   -2.87    1.92
 -13  -4   2    1.55    2.68
 -13  -4   2    0.88    1.94
  13  -4  -2    3.27    2.65
  13   4  -2    0.95    2.47
 -13   4   2    5.40    2.99
 -12   4   2    0.38    2.47
  12  -4  -2    1.92    2.32
 -12  -4   2    2.42    1.96
 -12  -4   2    6.39    3.13
  12   4  -2    0.86    2.25
 -12  -4   2    0.23    1.70
 -11  -4   2    5.57    1.95
 -11  -4   2    4.97    2.93
 -11   4   2    7.34    2.07
 -11   4   2    6.18    2.76
 -11  -4   2    0.15    1.86
  11   4  -2    3.53    2.33
 -11   4   2    4.40    1.55
  11  -4  -2    1.72    2.04
 -10   4   2   -0.43    1.21
 -10  -4   2   -0.12    1.53
 -10   4   2   -0.44    1.37
 -10  -4   2   -0.44    1.58
  10  -4  -2    0.31    1.66
  10   4  -2   -3.08    1.63
 -10  -4   2    0.16    2.38
 -10   4   2   -0.91    2.04
  -9   4   2  177.72    6.54
  -9  -4   2  176.17    6.65
  -9   4   2  185.13    5.86
  -9  -4   2  183.63    8.81
  -9  -4   2  186.89    6.64
  -9   4   2  172.25    8.23
   9  -4  -2  181.30    7.10
   9   4  -2  185.02    7.02
  -8   4   2   -1.10    1.23
  -8   4   2   -0.17    0.99
   8  -4  -2    1.53    1.52
   8   4  -2    0.23    1.36
  -8  -4   2    1.63    2.23
  -8  -4   2    2.59    1.34
  -8   4   2    0.14    1.78
  -7   4   2    2.38    1.15
   7   4  -2    1.46    1.19
   7  -4  -2   -0.14    1.21
  -7   4   2    0.32    0.88
  -7   4   2    2.40    1.66
  -7  -4   2    1.70    1.21
  -7  -4   2    0.85    1.88
  -7  -4   2    0.88    0.90
  -6  -4   2  110.65    4.06
  -6   4   2  107.91    3.59
   6   4  -2  108.18    4.20
  -6  -4   2  108.67    5.39
   6  -4  -2  104.49    4.13
  -6  -4   2  106.30    3.55
  -6   4   2  103.93    4.97
  -6   4   2  109.25    3.93
   5  -4  -2  136.56    4.40
  -5   4   2  128.23    3.88
  -5   4   2  138.35    5.41
  -5  -4   2  133.35    4.27
  -5  -4   2  128.00    5.70
  -5   4   2  133.31    4.16
   5   4  -2  133.62    4.41
  -5  -4   2  131.83    3.96
  -4  -4   2   71.40    2.70
  -4   4   2   74.86    2.64
  -4   4   2   73.68    3.41
  -4   4   2   71.53    2.51
  -4  -4   2   73.54    3.69
   4  -4  -2   72.84    2.76
  -4  -4   2   68.76    2.57
   4   4  -2   73.95    2.84
  -3   4   2   18.52    1.54
  -3   4   2   17.57    1.12
  -3  -4   2   17.48    1.20
  -3  -4   2   18.85    1.26
   3   4  -2   20.34    1.33
   3  -4  -2   17.76    1.62
   3  -4  -2   19.60    1.29
  -3  -4   2   16.42    1.69
  -3   4   2   17.48    1.13
  -2  -4   2   31.79    1.87
   2   4  -2   32.48    1.48
  -2  -4   2   33.82    1.58
  -2   4   2   36.29    1.38
   2   4  -2   38.95    2.22
  -2  -4   2   34.42    1.51
   2  -4  -2   33.28    1.73
   2  -4  -2   33.77    1.41
   1   4  -2  608.56   15.29
  -1  -4   2  600.45   12.89
  -1   4   2  608.83   12.70
   1  -4  -2  619.01   12.84
   1   4  -2  605.28   12.88
   0   4   2    3.53    0.54
   0  -4   2    3.95    0.64
   0  -4  -2    3.68    0.61
   0   4  -2    4.24    0.61
   1   4   2 2583.74   51.45
  -1  -4  -2 2576.63   51.57
  -1   4  -2 2577.64   51.48
  -1   4  -2 2570.07   51.49
   1  -4   2 2514.51   51.50
  -2  -4  -2 1154.31   24.14
  -2   4  -2 1152.78   24.02
   2   4   2 1158.82   24.05
   2  -4   2 1131.36   24.13
   3  -4   2   24.64    1.94
  -3   4  -2   26.83    1.78
   3   4   2   21.81    1.82
  -3  -4  -2   22.67    1.76
  -4   4  -2  545.31   12.89
   4  -4   2  525.19   12.97
   4   4   2  545.68   12.98
  -4  -4  -2  549.95   12.98
   5   4   2  165.64    5.71
  -5  -4  -2  176.48    5.86
  -5   4  -2  166.58    5.70
   5  -4   2  162.12    5.78
  -5   4  -2  176.36    3.98
  -6   4  -2  170.69    6.04
  -6   4  -2  176.92    4.21
   6   4   2  162.53    6.06
   6  -4   2  163.82    6.16
  -6  -4  -2  173.13    6.16
   7  -4   2    4.00    1.84
  -7   4  -2    6.10    0.86
  -7   4  -2    6.62    1.81
   7   4   2    7.99    1.89
  -7  -4  -2    6.73    1.81
  -8   4  -2    2.80    0.87
  -8   4  -2    2.81    1.68
  -8  -4  -2    2.63    1.65
   8   4   2    3.47    1.96
   8  -4   2    2.19    1.88
  -9   4  -2    2.76    1.71
   9  -4   2   -1.01    1.84
   9   4   2    0.21    1.92
  -9  -4  -2   -1.88    1.59
  -9   4  -2    1.36    2.81
 -10  -4  -2    2.05    2.01
 -10   4  -2    0.15    1.57
  10   4   2   -0.65    1.96
  10  -4   2    2.09    2.12
 -10   4  -2   -1.28    2.83
 -11  -4  -2   -2.70    3.29
 -11  -4  -2    1.26    1.76
 -11   4  -2   -3.27    2.85
  11  -4   2   -0.17    2.21
 -11   4  -2   -2.21    1.60
  11   4   2    0.72    2.29
 -11  -4  -2   -0.63    1.95
  12  -4   2    3.93    2.77
  12   4   2    3.88    2.85
 -12  -4  -2    2.42    2.30
 -12   4  -2    2.89    2.33
 -12   4  -2   -2.02    3.02
 -12  -4  -2   -1.20    3.26
 -13  -5   2    7.52    3.80
 -13   5   2    6.30    2.85
  13  -5  -2    3.56    2.70
 -13  -5   2    4.90    2.23
  13   5  -2    2.22    2.82
  12   5  -2    3.53    2.29
 -12  -5   2   -2.12    1.57
 -12  -5   2    0.86    2.80
 -12  -5   2    3.14    2.04
  12  -5  -2    0.63    1.98
 -12   5   2    3.29    2.56
 -11   5   2    4.61    1.51
 -11  -5   2    6.40    2.10
 -11  -5   2    0.07    1.82
 -11  -5   2    7.41    3.37
 -11   5   2    5.55    2.04
  11   5  -2    5.25    2.43
 -11   5   2    6.97    2.83
  11  -5  -2    1.92    2.11
 -10   5   2   11.09    1.68
 -10   5   2   10.63    2.02
 -10  -5   2    6.95    2.04
 -10  -5   2    8.01    3.23
 -10   5   2   13.64    3.01
 -10  -5   2    9.19    2.19
  10  -5  -2   10.71    2.48
  10   5  -2    9.05    2.44
   9  -5  -2   40.04    3.49
  -9   5   2   42.81    4.27
  -9   5   2   43.08    2.63
  -9  -5   2   46.40    3.35
  -9  -5   2   38.23    4.55
  -9   5   2   39.19    3.20
   9   5  -2   41.02    3.51
   8   5  -2    4.05    1.67
  -8   5   2    6.98    1.32
   8  -5  -2    3.39    1.61
  -8  -5   2    5.85    1.23
  -8   5   2    4.11    1.50
  -8  -5   2    6.36    2.55
  -8   5   2    3.39    2.00
  -8  -5   2    5.43    1.60
  -7   5   2   -1.56    1.37
  -7  -5   2    0.95    2.08
  -7   5   2    0.43    1.01
   7   5  -2   -0.29    1.12
   7  -5  -2   -0.99    1.12
  -7   5   2   -0.72    0.76
  -7  -5   2    0.92    0.86
  -7  -5   2   -0.38    1.04
  -6  -5   2    8.32    1.41
  -6   5   2    6.84    1.08
  -6   5   2    5.57    1.68
   6   5  -2    6.56    1.42
   6  -5  -2    7.38    1.46
  -6  -5   2    7.61    1.14
  -6  -5   2    8.64    2.17
  -6   5   2    5.54    1.19
  -5  -5   2   62.14    3.94
   5   5  -2   65.21    2.97
  -5   5   2   65.44    3.52
  -5  -5   2   66.47    2.86
  -5  -5   2   61.90    2.54
  -5   5   2   61.56    2.69
   5  -5  -2   69.18    2.98
  -5   5   2   65.47    2.49
   4   5  -2  510.22   11.87
   4  -5  -2  526.52   11.82
  -4  -5   2  505.06   14.45
  -4  -5   2  504.08   11.72
  -4   5   2  519.22   11.57
  -4   5   2  507.66   14.00
  -4   5   2  523.98   11.51
  -4  -5   2  517.92   11.71
  -3   5   2   30.35    1.54
   3   5  -2   30.12    1.65
   3  -5  -2   28.31    1.61
  -3  -5   2   28.42    2.27
   3  -5  -2   30.21    2.03
  -3  -5   2   31.95    1.70
  -3  -5   2   30.99    1.65
   2  -5  -2    0.24    0.50
  -2  -5   2    0.02    0.74
   2   5  -2    0.51    0.53
   2  -5  -2    0.34    0.59
  -2  -5   2    0.85    0.56
  -2  -5   2    1.82    0.64
  -2   5   2    0.76    0.47
   1   5  -2   27.00    1.36
   1   5  -2   27.77    1.59
  -1  -5   2   30.49    1.50
  -1   5   2   26.66    1.26
   1  -5  -2   28.82    1.40
   0  -5   2   52.01    2.03
   0   5  -2   57.43    2.06
   0  -5  -2   52.47    2.03
   0   5   2   50.45    1.88
  -1   5  -2    5.46    0.83
   1  -5   2    6.01    0.89
  -1  -5  -2    6.32    0.90
  -1   5  -2    6.51    0.91
   1   5   2    5.76    0.88
  -2   5  -2  152.27    4.44
   2   5   2  153.08    4.44
  -2  -5  -2  154.70    4.58
   2  -5   2  147.84    4.51
   3   5   2 1509.55   31.93
  -3   5  -2 1534.45   31.94
  -3  -5  -2 1554.85   32.10
   3  -5   2 1520.31   32.11
  -3  -5  -2 1526.72   31.88
  -4   5  -2  305.92    8.15
   4  -5   2  296.71    8.31
   4   5   2  306.14    8.24
  -4  -5  -2  300.36    8.25
  -5  -5  -2   69.74    3.51
   5   5   2   70.53    3.60
  -5   5  -2   71.61    3.55
   5  -5   2   71.80    3.72
   6  -5   2    0.71    1.55
  -6   5  -2    2.88    1.38
  -6  -5  -2    1.38    1.45
   6   5   2    0.51    1.35
  -7  -5  -2    4.83    1.82
  -7   5  -2    3.91    0.66
   7   5   2    4.97    1.89
   7  -5   2    5.99    2.10
  -7   5  -2    4.85    1.62
  -8  -5  -2    2.36    1.65
  -8   5  -2    0.06    1.49
   8  -5   2    0.56    1.82
   8   5   2    3.75    1.81
   9  -5   2    1.27    1.84
   9   5   2    0.09    1.79
  -9   5  -2    4.20    2.99
  -9   5  -2    3.36    1.73
  -9  -5  -2    1.25    1.59
 -10  -5  -2    2.43    2.13
  10   5   2   -1.93    1.80
 -10   5  -2    0.88    1.55
  10  -5   2   -2.06    1.60
 -10   5  -2   -2.09    2.73
  11  -5   2   -1.37    1.93
 -11   5  -2    3.42    2.15
 -11  -5  -2   -0.06    3.21
 -11   5  -2   -1.55    2.78
  11   5   2    4.37    2.36
 -11  -5  -2   -3.46    1.78
  12   5   2    1.49    2.51
 -12  -5  -2   -2.32    3.24
 -12   5  -2   -0.23    2.10
  12  -5   2    5.93    3.00
 -12  -5  -2    1.40    2.33
 -12   5  -2   -1.88    2.88
  13   6  -2    0.76    2.58
 -13  -6   2    2.84    3.39
 -13  -6   2    3.93    2.20
  13  -6  -2    3.91    2.79
 -13   6   2    3.79    2.70
  12   6  -2   -1.15    2.12
 -12   6   2    0.20    2.14
 -12  -6   2    2.84    2.05
 -12  -6   2    2.41    2.86
  12  -6  -2   -3.38    1.95
 -12  -6   2   -1.96    1.52
  11   6  -2   10.41    2.62
  11  -6  -2   14.20    2.94
 -11  -6   2   10.63    3.54
 -11   6   2    9.28    2.26
 -11   6   2   16.95    3.23
 -11  -6   2   12.48    2.44
 -11  -6   2   13.08    2.48
  10  -6  -2   15.46    2.74
  10   6  -2   16.13    2.68
 -10  -6   2   14.27    2.43
 -10   6   2   19.91    3.32
 -10   6   2   12.76    2.20
 -10   6   2   18.54    1.93
 -10  -6   2   15.35    3.47
  -9  -6   2   11.65    3.28
   9   6  -2   11.89    2.29
  -9   6   2   14.40    2.84
   9  -6  -2   11.14    2.38
  -9   6   2   12.43    2.09
  -9  -6   2   12.71    2.23
  -9   6   2   13.83    1.70
  -8   6   2   23.31    2.31
  -8  -6   2   24.24    2.40
  -8  -6   2   29.10    2.07
  -8  -6   2   22.23    3.45
  -8   6   2   25.94    2.00
  -8   6   2   29.62    3.25
   8   6  -2   21.59    2.54
   8  -6  -2   27.02    2.73
  -7  -6   2    2.02    1.18
  -7   6   2   -0.34    0.99
  -7  -6   2    1.45    0.93
   7  -6  -2   -2.30    1.12
  -7   6   2   -1.33    1.32
  -7  -6   2   -0.77    1.83
   7   6  -2   -0.75    1.13
  -7   6   2   -0.43    0.78
  -6  -6   2    1.48    1.03
   6   6  -2   -0.39    1.06
   6  -6  -2   -0.52    1.05
  -6  -6   2    1.68    1.65
  -6   6   2    1.15    1.30
  -6   6   2    1.69    0.83
  -6   6   2    1.11    0.95
  -6  -6   2    1.63    0.91
  -5  -6   2   19.29    1.68
  -5  -6   2   21.06    1.58
   5  -6  -2   20.26    1.78
  -5  -6   2   24.31    2.58
  -5   6   2   19.30    1.62
   5   6  -2   24.31    1.87
  -5   6   2   20.98    2.07
  -4   6   2    1.49    0.97
  -4  -6   2    2.19    1.32
  -4  -6   2    1.65    0.89
   4   6  -2    4.50    1.04
   4  -6  -2    2.17    0.87
  -4   6   2    2.55    0.77
  -4  -6   2    2.07    0.81
   3   6  -2    9.85    1.13
   3  -6  -2   12.28    1.17
  -3  -6   2   11.46    1.22
  -3   6   2   11.65    1.07
   3  -6  -2   12.59    1.36
  -3  -6   2   11.96    1.62
  -3  -6   2   11.45    1.15
   2  -6  -2  154.75    4.33
   2   6  -2  158.46    4.42
  -2   6   2  159.76    4.19
  -2  -6   2  154.07    4.99
  -2  -6   2  160.94    4.46
  -2   6   2  159.71    4.20
   1   6  -2   38.29    1.80
  -1  -6   2   37.97    1.84
  -1   6   2   37.26    1.63
   1  -6  -2   36.99    1.76
   0  -6   2   83.60    2.78
   0   6  -2   75.91    2.34
   0   6   2   75.34    2.53
   0   6  -2   73.55    2.66
   0  -6  -2   78.42    2.67
  -1   6  -2  224.76    5.82
  -1  -6  -2  221.85    5.86
   1  -6   2  227.00    5.88
   1   6   2  219.81    5.69
  -1   6  -2  224.33    5.81
   2  -6   2  179.92    5.13
  -2   6  -2  169.53    4.96
   2   6   2  168.70    4.95
  -2  -6  -2  178.48    5.11
   3   6   2  280.09    7.36
  -3  -6  -2  260.30    7.32
   3  -6   2  272.99    7.40
  -3   6  -2  270.19    7.26
  -4   6  -2    0.02    0.91
   4  -6   2    0.48    1.15
  -4  -6  -2    1.89    1.24
   4   6   2    1.54    1.22
  -5   6  -2    2.40    1.27
  -5  -6  -2    0.90    1.35
   5   6   2    3.60    1.55
   5  -6   2    2.76    1.50
   6  -6   2   23.28    2.60
   6   6   2   23.04    2.43
  -6   6  -2   21.54    2.35
  -6  -6  -2   25.66    2.54
  -7  -6  -2    9.75    2.00
  -7   6  -2    8.45    1.91
   7  -6   2    4.92    1.92
   7   6   2    7.25    2.00
  -8   6  -2   22.87    2.79
  -8   6  -2   19.40    3.52
  -8  -6  -2   23.05    2.87
   8   6   2   29.02    3.12
   8  -6   2   25.57    3.14
   9  -6   2   -3.26    1.59
  -9  -6  -2   -1.19    1.51
  -9   6  -2    0.05    2.64
   9   6   2   -0.36    1.81
  -9   6  -2    0.29    1.59
  10   6   2   10.60    2.61
 -10  -6  -2   12.48    2.74
  10  -6   2    5.54    2.55
 -10   6  -2    8.03    2.42
 -10   6  -2    6.20    3.19
  11  -6   2   -1.02    2.16
 -11   6  -2   -3.05    1.66
 -11  -6  -2    0.67    1.81
 -11   6  -2   -0.89    2.73
 -11  -6  -2   -4.96    3.07
  11   6   2   -0.45    2.21
 -12  -6  -2   -2.53    3.84
 -12   6  -2    2.72    2.30
 -12  -6  -2    0.20    1.88
 -12   6  -2    4.99    3.54
  12   6   2    7.11    3.07
 -12  -6  -2    6.22    2.62
  12  -6   2    4.94    2.96
 -13  -7   2   10.72    4.09
  13  -7  -2    9.81    3.15
  13   7  -2   10.09    3.18
 -13  -7   2   11.95    2.73
 -12  -7   2    1.42    2.99
 -12  -7   2    6.54    2.28
 -12  -7   2    4.57    2.33
  12  -7  -2    5.55    2.70
 -12   7   2    2.87    2.49
  12   7  -2    2.26    2.45
 -11  -7   2   -1.18    2.59
 -11   7   2    4.00    2.37
 -11  -7   2    0.54    1.58
  11  -7  -2    0.88    2.03
 -11  -7   2    3.33    1.99
  11   7  -2    1.59    2.06
 -11   7   2    2.65    1.84
 -10   7   2    8.00    2.56
 -10  -7   2    4.85    1.94
  10   7  -2    4.93    2.08
  10  -7  -2    0.14    1.85
 -10   7   2    5.45    1.35
 -10  -7   2    3.20    2.85
 -10   7   2    3.76    1.78
   9  -7  -2   17.44    2.70
  -9  -7   2   22.14    3.80
  -9   7   2   14.45    2.14
   9   7  -2   19.05    2.73
  -9   7   2   20.50    1.84
  -9  -7   2   22.12    1.82
  -9   7   2   24.08    3.19
  -9  -7   2   16.67    2.37
   8  -7  -2   30.30    2.96
  -8  -7   2   29.96    3.80
  -8   7   2   25.29    3.13
   8   7  -2   25.46    2.80
  -8  -7   2   25.83    2.49
  -8  -7   2   29.01    2.08
  -8   7   2   23.65    2.38
  -7  -7   2   61.05    4.92
   7  -7  -2   66.14    3.67
  -7   7   2   64.88    4.14
  -7  -7   2   68.54    2.92
   7   7  -2   71.48    3.77
  -7  -7   2   63.00    3.45
  -7   7   2   58.84    3.21
   6  -7  -2   50.20    2.96
  -6   7   2   52.55    2.77
  -6  -7   2   54.54    2.51
   6   7  -2   48.26    2.88
  -6  -7   2   52.64    2.92
  -6  -7   2   52.79    4.16
  -6   7   2   49.54    3.27
  -5   7   2   49.61    2.93
  -5  -7   2   45.68    3.50
   5   7  -2   49.67    2.73
  -5   7   2   48.26    2.42
  -5  -7   2   49.63    2.64
   5  -7  -2   36.80    2.42
  -5  -7   2   42.49    2.23
  -4   7   2   11.10    1.19
  -4  -7   2    9.83    1.16
  -4  -7   2   13.63    1.45
   4   7  -2   13.12    1.45
   4  -7  -2   12.26    1.38
  -4  -7   2   11.82    1.81
  -3  -7   2  410.84    9.85
  -3  -7   2  416.15   11.62
   3  -7  -2  414.41    9.74
   3   7  -2  397.01    9.80
  -3  -7   2  403.86    9.78
  -3   7   2  414.11    9.58
   3  -7  -2  419.42   11.15
  -2   7   2    0.46    0.61
  -2   7   2    0.77    0.58
  -2  -7   2   -0.03    0.78
  -2  -7   2    1.02    0.79
   2   7  -2    1.67    0.77
   2  -7  -2    1.92    0.75
  -1   7   2  135.69    3.82
   1  -7  -2  130.50    3.94
   1   7  -2  130.95    3.96
  -1  -7   2  126.47    3.95
   0  -7  -2  403.93    9.47
   0  -7   2  406.45    9.55
   0   7  -2  400.30    9.48
   0   7   2  392.61    9.26
   0   7  -2  417.36   10.56
  -1   7  -2   10.14    1.15
   1  -7   2    6.97    1.02
   1   7   2    6.50    0.96
  -1  -7  -2    6.95    1.06
   2  -7   2  219.30    6.19
   2   7   2  225.56    6.13
  -2  -7  -2  217.21    6.19
  -2   7  -2  218.53    6.05
   3  -7   2   22.65    0.96
   3   7   2   20.22    1.86
  -3  -7  -2   20.44    1.95
  -3   7  -2   19.20    1.74
   3  -7   2   20.41    1.92
   4   7   2  268.00    7.65
   4  -7   2  255.73    7.69
  -4   7  -2  264.23    7.53
  -4  -7  -2  262.05    6.02
  -4  -7  -2  269.19    7.71
   5   7   2   53.73    3.17
  -5  -7  -2   50.09    3.21
  -5   7  -2   49.31    3.04
   5  -7   2   55.50    3.34
  -6  -7  -2    4.90    1.70
   6  -7   2    5.71    1.79
   6   7   2    4.17    1.68
  -6   7  -2    5.69    1.66
  -7  -7  -2   38.45    3.26
  -7   7  -2   35.79    2.98
   7  -7   2   34.15    3.21
  -7   7  -2   31.33    3.57
   7   7   2   39.58    3.31
   8   7   2    1.12    1.70
  -8   7  -2    1.11    2.42
  -8  -7  -2    1.09    1.71
   8  -7   2   -1.24    1.71
  -8   7  -2    2.00    1.72
   9  -7   2    3.38    2.29
  -9   7  -2    3.82    1.77
  -9  -7  -2    5.31    2.17
   9   7   2    2.18    1.85
  -9   7  -2    3.84    2.66
 -10  -7  -2    0.47    1.79
 -10   7  -2    4.17    2.78
 -10   7  -2    2.44    1.94
  10   7   2    2.10    2.22
  10  -7   2    1.44    2.31
 -11   7  -2    5.65    3.05
  11   7   2   -3.04    2.10
 -11  -7  -2    1.45    2.21
 -11  -7  -2   -7.17    3.32
 -11   7  -2   -1.75    1.62
  11  -7   2    1.73    2.28
 -12   7  -2   -1.97    1.86
  12  -7   2    0.73    2.49
 -12  -7  -2    0.06    2.18
 -12   7  -2    0.75    2.77
 -12  -7  -2   -7.85    3.21
  12   7   2   -2.76    2.11
 -13  -8   2   -0.95    2.03
  13   8  -2    0.56    2.53
 -12  -8   2   -1.11    1.71
 -12   8   2    3.03    2.21
 -12  -8   2   -2.45    1.71
  12  -8  -2   -1.69    2.21
 -12  -8   2   -0.11    2.76
  12   8  -2   -3.89    1.76
  11  -8  -2   -2.14    1.82
 -11  -8   2    2.00    1.82
 -11   8   2    1.60    1.98
  11   8  -2    1.31    2.13
 -11  -8   2    0.09    2.84
  10  -8  -2   18.47    2.97
 -10   8   2   20.15    3.20
 -10  -8   2   16.96    3.78
 -10   8   2   13.80    2.30
 -10  -8   2   12.91    2.45
  10   8  -2   14.12    2.70
   9  -8  -2    0.11    1.56
  -9  -8   2    2.89    1.75
  -9  -8   2    5.35    2.64
  -9  -8   2    3.41    1.24
   9   8  -2    1.47    1.66
  -9   8   2    6.16    2.13
  -9   8   2    0.95    1.43
  -8   8   2    1.65    1.81
  -8  -8   2    0.05    2.41
   8   8  -2    3.26    1.82
  -8   8   2    1.69    1.30
  -8  -8   2    1.40    1.12
   8  -8  -2    5.84    1.88
  -8  -8   2    0.82    1.45
   7  -8  -2   28.87    2.69
  -7  -8   2   32.73    3.58
  -7   8   2   34.77    2.71
  -7  -8   2   35.64    2.79
  -7  -8   2   36.63    2.31
   7   8  -2   34.08    2.87
  -7   8   2   40.52    3.27
  -6  -8   2   47.16    2.45
  -6   8   2   48.61    3.22
  -6  -8   2   43.42    2.71
  -6   8   2   41.41    2.59
  -6  -8   2   41.84    3.72
   6   8  -2   48.85    2.93
   6  -8  -2   43.48    2.89
  -5   8   2    4.35    1.08
   5  -8  -2    4.92    1.29
  -5  -8   2    6.37    1.17
  -5  -8   2    4.50    1.78
   5   8  -2    5.48    1.31
  -5  -8   2    4.25    1.22
  -4   8   2    5.10    0.99
   4   8  -2    4.46    1.15
  -4  -8   2    4.27    1.04
   4  -8  -2    5.64    1.16
  -4  -8   2    4.18    1.09
  -4  -8   2    4.35    1.47
  -3   8   2    1.35    0.70
  -3  -8   2   -0.12    0.81
  -3  -8   2    0.94    1.07
   3   8  -2    1.66    0.96
  -3  -8   2    1.35    0.90
   3  -8  -2    2.25    0.91
   3  -8  -2    1.07    0.82
   2  -8  -2   83.72    3.14
  -2   8   2   83.08    2.95
   2   8  -2   78.68    3.06
  -2  -8   2   85.50    3.29
  -2  -8   2   83.90    3.21
  -1   8   2  193.38    5.20
   1   8  -2  187.11    5.32
   1  -8  -2  188.33    5.35
  -1  -8   2  195.32    5.44
   0   8  -2   76.79    2.97
   0  -8   2   80.30    3.11
   0  -8  -2   79.43    3.07
   0   8   2   80.62    2.89
   1   8   2   84.50    3.17
  -1   8  -2   92.50    3.36
   1  -8   2   89.68    3.35
  -1  -8  -2   90.41    3.39
   2  -8   2   24.49    2.00
  -2   8  -2   22.11    1.75
   2   8   2   24.83    1.86
  -2  -8  -2   21.72    1.81
   3  -8   2   36.33    2.53
   3   8   2   36.57    2.42
  -3   8  -2   36.91    2.36
  -3  -8  -2   35.39    2.40
   4   8   2   -2.32    0.98
   4  -8   2    0.82    0.39
  -4  -8  -2   -0.93    1.04
  -4  -8  -2    0.07    0.60
   4  -8   2    0.43    1.25
  -4   8  -2    0.52    1.05
  -5  -8  -2  103.58    2.75
   5   8   2   98.47    4.46
  -5   8  -2  101.29    4.42
   5  -8   2  101.06    4.62
  -5  -8  -2  103.21    4.61
   6   8   2    1.27    1.44
   6  -8   2    0.55    1.67
  -6  -8  -2    3.60    1.71
  -6   8  -2    0.36    1.23
  -6   8  -2    1.03    1.95
  -7   8  -2    2.83    2.36
   7  -8   2    2.32    1.88
  -7  -8  -2    0.08    1.67
  -7   8  -2    3.31    1.64
   7   8   2    3.53    1.75
   8  -8   2    2.36    2.08
  -8   8  -2    4.78    2.46
  -8   8  -2    2.99    1.78
  -8  -8  -2    2.77    1.83
   8   8   2    2.30    1.70
  -9   8  -2    1.60    1.61
   9   8   2    0.38    1.85
  -9   8  -2   -0.35    2.33
  -9  -8  -2    1.37    1.91
   9  -8   2    3.63    2.04
  10  -8   2    3.54    2.27
 -10   8  -2    3.75    2.66
  10   8   2    0.66    2.13
 -10   8  -2    0.92    1.75
 -10  -8  -2    2.48    2.20
 -11   8  -2    2.09    2.68
  11   8   2   -0.27    2.02
 -11  -8  -2   -9.58    3.39
  11  -8   2    4.75    2.72
 -11   8  -2    3.37    2.17
 -11  -8  -2   -0.10    2.11
  12  -8   2    4.76    2.92
  12   8   2   -5.53    2.04
  12  -9  -2   -0.54    2.31
 -12  -9   2    1.94    2.29
 -12   9   2    4.95    2.54
 -12  -9   2    2.42    2.06
  12   9  -2    3.74    2.25
 -12  -9   2    4.12    3.43
 -11  -9   2   14.23    3.96
  11   9  -2   23.66    3.46
  11  -9  -2   19.34    3.14
 -11  -9   2   16.99    2.83
 -11   9   2   16.92    3.16
 -10  -9   2    2.72    1.90
 -10   9   2    5.18    1.89
 -10   9   2    4.91    2.21
  10   9  -2    5.77    2.19
 -10  -9   2    6.51    3.15
  10  -9  -2    5.32    2.30
  -9   9   2    8.65    1.93
  -9   9   2   12.29    2.46
  -9  -9   2   10.35    3.16
  -9  -9   2   10.43    1.55
  -9  -9   2   11.29    2.21
   9  -9  -2    9.55    2.31
   9   9  -2   11.77    2.43
  -8  -9   2   -1.37    1.36
  -8   9   2   -0.64    1.50
  -8  -9   2   -0.91    0.99
  -8   9   2    0.74    1.23
  -8  -9   2    0.70    2.42
   8   9  -2    0.84    1.54
   8  -9  -2    1.49    1.60
  -7  -9   2   11.33    1.94
  -7  -9   2    9.73    1.50
   7  -9  -2    9.37    1.97
   7   9  -2   10.14    2.06
  -7   9   2    7.71    1.64
  -7  -9   2    5.25    2.53
  -7   9   2    8.74    1.98
  -6   9   2    5.12    1.32
  -6   9   2    6.84    1.59
   6  -9  -2    4.53    1.52
  -6  -9   2    8.03    1.65
  -6  -9   2    2.99    1.91
  -6  -9   2    4.04    1.20
   6   9  -2    5.69    1.61
   5  -9  -2   17.91    1.92
  -5  -9   2   24.75    2.66
   5   9  -2   22.80    2.15
  -5  -9   2   21.67    1.81
  -5  -9   2   19.75    1.99
  -5   9   2   22.31    1.86
   4   9  -2   78.86    3.50
  -4  -9   2   69.25    3.28
  -4   9   2   75.56    3.16
  -4  -9   2   76.34    3.99
  -4  -9   2   83.84    3.27
   4  -9  -2   82.24    3.40
  -3  -9   2   66.18    3.36
   3  -9  -2   71.25    2.99
   3   9  -2   72.57    3.08
  -3   9   2   65.08    2.77
  -3  -9   2   70.41    3.10
   3  -9  -2   64.12    2.91
  -2  -9   2   -0.59    0.74
  -2   9   2    1.55    0.79
   2   9  -2    1.78    0.95
  -2  -9   2   -0.07    0.84
   2  -9  -2   -1.48    0.71
   2  -9  -2    1.18    0.60
   1   9  -2    6.55    1.16
  -1  -9   2    5.47    1.08
  -1   9   2    3.52    0.83
   1  -9  -2    6.45    1.12
   0   9  -2    0.43    0.75
   0  -9  -2   -0.63    0.74
   0  -9   2    0.58    0.86
   0   9   2    1.50    0.77
   1   9   2  172.91    5.13
  -1  -9  -2  176.31    5.33
   1  -9   2  169.46    5.31
  -1   9  -2  177.15    5.30
  -2  -9  -2    4.59    1.29
  -2   9  -2    4.51    0.70
  -2   9  -2    3.18    1.09
  -2   9  -2    3.57    1.11
   2   9   2    2.32    1.08
   2  -9   2    4.78    1.19
  -3   9  -2    0.04    1.00
   3   9   2    0.69    1.14
  -3   9  -2    0.36    0.88
  -3  -9  -2   -1.01    0.93
   3  -9   2    0.14    1.07
   4   9   2    0.37    1.17
  -4  -9  -2    2.32    1.29
  -4   9  -2    0.28    1.10
   4  -9   2    0.97    0.48
  -4   9  -2   -1.18    1.34
   4  -9   2    0.03    1.20
   5  -9   2   54.06    3.55
  -5  -9  -2   54.26    2.01
  -5   9  -2   55.24    3.33
   5   9   2   50.87    3.25
  -5  -9  -2   61.23    3.64
  -5   9  -2   56.05    3.54
  -6   9  -2  140.03    6.07
   6  -9   2  127.53    5.75
  -6  -9  -2  132.68    5.67
  -6   9  -2  130.29    5.42
   6   9   2  136.57    5.61
  -7   9  -2   16.43    2.42
   7  -9   2    9.77    2.35
  -7   9  -2   12.80    2.64
   7   9   2   18.35    2.65
  -7  -9  -2   18.98    2.69
   8  -9   2    6.30    2.44
  -8   9  -2    8.70    2.56
  -8   9  -2    8.07    2.13
   8   9   2    7.89    2.21
  -8  -9  -2    7.54    2.29
  -9  -9  -2    0.38    1.77
   9  -9   2    1.43    2.16
  -9   9  -2   -2.77    1.90
   9   9   2    1.93    2.00
  -9   9  -2   -3.55    1.25
 -10   9  -2   -1.04    2.37
 -10  -9  -2    0.85    2.11
  10   9   2   -0.08    2.05
 -10   9  -2    2.06    1.78
  10  -9   2    1.60    2.23
 -11  -9  -2   -9.93    3.25
 -11  -9  -2   -1.94    1.99
  11  -9   2    1.32    2.25
  11   9   2    0.26    1.93
 -11   9  -2    1.64    2.60
 -11   9  -2   -0.12    1.83
 -12  10   2    4.64    2.40
  12 -10  -2    0.22    2.41
 -12 -10   2    3.02    3.41
  12  10  -2    0.56    2.22
  11 -10  -2    2.73    2.12
 -11 -10   2    1.61    2.85
  11  10  -2    0.00    2.06
 -11 -10   2    2.58    1.99
 -11  10   2    2.43    2.06
 -10  10   2    8.51    2.00
  10  10  -2    9.26    2.44
  10 -10  -2    8.89    2.66
 -10  10   2   13.85    2.66
 -10 -10   2    7.60    2.25
 -10 -10   2    8.38    3.02
  -9 -10   2   11.18    3.21
   9 -10  -2   11.45    2.55
  -9  10   2    8.69    2.27
   9  10  -2    9.67    2.29
  -9  10   2    8.31    1.95
  -9 -10   2   11.75    2.27
  -8 -10   2   -0.06    1.42
  -8 -10   2    1.52    1.18
  -8  10   2    0.88    1.28
  -8 -10   2    2.85    2.51
   8 -10  -2   -0.06    1.36
  -8  10   2    0.63    1.37
   8  10  -2    2.80    1.77
  -7 -10   2    1.61    2.14
  -7  10   2    1.24    1.46
   7  10  -2    0.40    1.41
  -7 -10   2   -0.40    1.06
  -7 -10   2    3.08    1.55
  -7  10   2   -0.60    1.05
   7 -10  -2    1.46    1.45
  -6 -10   2   12.95    1.92
  -6 -10   2    9.43    2.49
  -6  10   2   12.03    1.70
   6 -10  -2   13.08    1.90
  -6 -10   2    9.30    1.50
   6  10  -2   11.98    1.94
   5 -10  -2   14.48    1.83
  -5 -10   2   11.06    2.13
  -5  10   2   11.13    1.52
  -5 -10   2   13.56    1.60
  -5 -10   2   10.18    1.69
   5  10  -2   14.64    1.93
  -4 -10   2  206.81    7.35
  -4 -10   2  205.45    6.39
   4  10  -2  211.15    6.45
  -4  10   2  201.79    6.07
   4 -10  -2  207.71    6.37
  -4 -10   2  213.19    6.24
  -3 -10   2   57.08    2.94
   3  10  -2   61.55    3.02
  -3  10   2   59.40    2.74
  -3 -10   2   58.48    3.14
   3 -10  -2   60.89    2.74
   3 -10  -2   58.36    2.94
   2  10  -2  367.25    9.44
  -2 -10   2  362.72    9.50
  -2 -10   2  365.53   10.22
   2 -10  -2  372.80    9.50
  -2  10   2  374.51    9.24
   2 -10  -2  399.98   10.05
  -1 -10   2  113.61    4.16
   1 -10  -2  112.02    4.05
  -1  10   2  110.01    3.82
   1  10  -2  111.99    4.07
   0  10  -2   14.54    1.58
   0  10   2   13.32    1.42
   0 -10   2   12.87    1.55
   0 -10  -2   14.94    1.59
   1 -10   2   85.09    3.54
  -1 -10  -2   86.00    3.59
   1  10   2   86.60    3.39
  -1  10  -2   82.64    3.47
   2 -10   2    0.56    0.97
  -2  10  -2    0.74    0.89
   2  10   2    0.94    0.99
  -2 -10  -2    1.75    1.16
  -2  10  -2    1.14    0.94
  -3  10  -2    8.66    1.11
   3  10   2    4.96    1.34
   3 -10   2   11.62    1.73
  -3  10  -2    5.54    1.34
  -3 -10  -2    6.73    1.51
   4  10   2    9.98    1.78
  -4  10  -2    6.43    1.41
   4 -10   2   12.70    1.92
  -4 -10  -2    4.06    1.60
  -4  10  -2    8.14    1.57
  -5 -10  -2   75.93    2.60
  -5  10  -2   76.52    3.89
   5 -10   2   66.04    3.88
   5  10   2   69.13    3.81
  -5 -10  -2   69.73    3.93
  -5  10  -2   75.71    3.94
  -6 -10  -2   61.94    2.12
   6  10   2   57.79    3.91
  -6  10  -2   58.17    3.64
  -6  10  -2   68.86    4.13
  -6 -10  -2   60.53    4.02
   6 -10   2   61.35    4.07
   7  10   2   29.68    3.12
   7 -10   2   31.78    3.40
  -7  10  -2   25.61    2.78
  -7 -10  -2   31.36    3.09
  -7  10  -2   29.45    3.14
  -8 -10  -2   -2.34    1.69
  -8  10  -2    1.90    1.76
   8  10   2   -3.17    1.54
   8 -10   2    0.75    1.97
  -8  10  -2   -1.18    1.85
  -9  10  -2    5.83    2.50
   9  10   2   -0.16    1.84
  -9  10  -2    2.78    1.86
  -9 -10  -2    3.57    2.19
   9 -10   2    4.32    2.32
 -10  10  -2    3.67    2.39
  10 -10   2    2.62    2.37
 -10 -10  -2    2.40    1.92
  10  10   2   -2.10    1.96
 -10  10  -2    2.10    1.81
  11  10   2   -1.12    2.30
 -11 -10  -2   -8.05    3.15
 -11  10  -2    0.10    1.81
 -11  10  -2    2.35    2.17
  11 -10   2    1.67    2.45
 -11 -10  -2   -0.87    2.00
 -12 -11   2    6.58    3.70
  12 -11  -2   10.97    3.22
  12  11  -2    9.20    2.91
 -12  11   2   17.13    3.27
 -11 -11   2   18.66    3.00
 -11 -11   2   16.63    4.02
 -11  11   2   25.74    3.48
  11 -11  -2   22.24    3.58
  11  11  -2   15.54    3.16
 -10  11   2    8.46    2.33
 -10 -11   2    7.04    2.99
  10  11  -2   12.90    2.79
  10 -11  -2    5.06    2.28
 -10 -11   2   10.27    2.36
 -10  11   2    7.52    2.12
  -9 -11   2   -0.11    2.42
  -9  11   2   -0.03    1.34
   9  11  -2   -1.58    1.56
   9 -11  -2   -1.23    1.58
  -9  11   2    1.34    1.57
  -9 -11   2    0.62    1.65
  -8 -11   2   -0.04    1.18
   8 -11  -2    0.46    1.52
  -8 -11   2   -0.70    1.47
   8  11  -2   -1.13    1.43
  -8  11   2   -0.18    1.35
  -8 -11   2    1.07    2.28
  -7 -11   2   -1.45    2.00
  -7  11   2   -3.58    0.94
  -7 -11   2   -1.37    1.32
   7  11  -2    0.98    1.45
  -7 -11   2   -1.77    1.05
   7 -11  -2    1.23    1.59
   6 -11  -2   20.87    2.40
  -6 -11   2   27.52    2.53
  -6  11   2   27.61    2.31
  -6 -11   2   23.88    2.12
   6  11  -2   26.32    2.65
  -6 -11   2   19.46    2.97
  -5 -11   2   47.34    2.73
  -5 -11   2   47.71    2.95
  -5  11   2   43.49    2.73
   5  11  -2   54.38    3.23
  -5 -11   2   49.25    3.69
   5 -11  -2   53.97    3.24
  -4 -11   2    2.79    1.23
   4 -11  -2    0.00    1.06
  -4 -11   2    1.66    1.33
  -4 -11   2    1.27    1.19
  -4  11   2    0.86    0.98
   4  11  -2   -0.22    1.10
  -3 -11   2    0.93    1.09
   3  11  -2   -0.13    1.03
  -3  11   2    0.67    0.89
  -3  11   2    0.50    0.88
   3 -11  -2    0.53    1.00
   3 -11  -2    2.54    0.96
  -3 -11   2    0.30    0.97
   2  11  -2   15.97    1.76
   2 -11  -2   19.44    1.37
  -2 -11   2   14.31    1.66
  -2  11   2   12.73    1.49
  -2 -11   2   17.87    1.62
   2 -11  -2   15.60    1.66
  -1  11   2  196.26    5.75
   1 -11  -2  181.19    5.81
  -1 -11   2  187.57    5.96
   1  11  -2  190.11    5.86
   0  11   2   73.91    3.21
   0 -11  -2   76.13    3.39
   0 -11   2   80.16    3.53
   0  11  -2   79.47    3.42
  -1  11  -2   56.24    2.89
   1  11   2   55.69    2.75
  -1 -11  -2   57.69    3.05
   1 -11   2   54.35    3.01
  -2  11  -2    7.01    1.38
   2 -11   2    8.06    1.61
   2  11   2    5.52    1.27
  -2 -11  -2    4.94    1.44
  -2  11  -2    5.11    1.27
  -3 -11  -2   11.53    1.85
   3 -11   2   13.28    1.96
  -3  11  -2   14.63    1.11
  -3  11  -2    9.68    1.56
   3  11   2   11.11    1.68
  -4 -11  -2   33.64    2.75
  -4  11  -2   31.33    2.55
   4 -11   2   33.72    2.85
  -4  11  -2   34.71    2.16
   4  11   2   35.73    2.73
  -5  11  -2   49.54    3.32
   5  11   2   51.03    3.34
  -5  11  -2   46.83    3.01
  -5 -11  -2   47.19    2.17
  -5 -11  -2   48.08    3.54
   5 -11   2   44.09    3.34
  -6  11  -2    3.77    1.71
   6 -11   2   -0.35    1.49
  -6 -11  -2    2.44    1.83
  -6  11  -2    2.42    1.54
   6  11   2    1.70    1.77
  -7  11  -2   57.09    4.02
   7 -11   2   55.02    4.22
  -7 -11  -2   46.57    3.91
  -7  11  -2   51.19    3.82
   7  11   2   53.12    3.96
   8  11   2    1.89    1.77
  -8  11  -2   -0.35    1.49
  -8 -11  -2   -2.41    1.60
  -8  11  -2    0.17    1.70
   8 -11   2    3.37    2.17
   9  11   2    3.16    2.11
   9 -11   2    3.01    2.17
  -9  11  -2    5.17    2.27
  -9  11  -2    7.04    2.13
  -9 -11  -2    3.08    2.08
  10 -11   2    1.78    2.42
  10  11   2   -2.06    1.93
 -10 -11  -2    2.48    2.14
 -10  11  -2    6.24    2.47
 -10  11  -2    0.85    1.83
  11 -11   2    2.66    2.47
  11  11   2    5.96    2.76
 -11  11  -2    1.26    1.88
 -11 -11  -2   -2.52    4.10
 -11 -11  -2    3.18    2.52
  12 -12  -2    4.51    2.75
  12  12  -2    7.22    2.75
  11  12  -2    2.80    2.42
  11 -12  -2    0.09    2.36
 -11 -12   2    6.39    2.44
 -11 -12   2    6.42    3.38
  10 -12  -2   -0.37    2.00
 -10 -12   2    0.46    1.79
  10  12  -2    1.99    2.04
 -10 -12   2    2.15    2.77
   9 -12  -2   -0.47    1.73
  -9  12   2    1.15    1.47
  -9 -12   2    0.44    1.46
   9  12  -2    2.33    1.80
  -9 -12   2    1.20    2.55
  -8 -12   2    9.05    2.07
  -8  12   2    6.37    1.79
  -8 -12   2    7.61    1.59
   8  12  -2    7.24    2.02
   8 -12  -2    9.28    2.33
  -8 -12   2    8.81    2.87
  -7  12   2    5.61    1.61
  -7 -12   2    2.89    1.60
  -7 -12   2    4.21    2.29
   7 -12  -2    4.87    1.79
  -7 -12   2    7.51    1.60
   7  12  -2    7.79    1.97
  -6 -12   2   21.47    2.07
   6  12  -2   24.04    2.54
  -6 -12   2   20.79    2.31
  -6 -12   2   21.34    2.92
  -6  12   2   24.88    2.28
   6 -12  -2   21.46    2.53
  -5 -12   2   -0.57    1.17
  -5 -12   2   -1.25    1.47
   5  12  -2    0.32    1.23
  -5  12   2   -0.01    0.99
  -5 -12   2    0.01    1.24
   5 -12  -2   -1.09    1.22
   4  12  -2   68.82    3.55
   4 -12  -2   74.12    3.69
  -4 -12   2   70.32    3.94
  -4  12   2   68.61    3.33
  -4 -12   2   70.58    3.47
  -4 -12   2   72.67    3.68
  -3 -12   2    0.42    1.16
   3 -12  -2    0.12    1.06
  -3 -12   2    1.52    1.12
   3  12  -2    0.46    1.07
  -3  12   2   -0.06    0.89
  -3  12   2    1.65    0.99
   3 -12  -2    0.44    0.89
   2 -12  -2   32.32    2.32
   2  12  -2   32.21    2.33
  -2 -12   2   34.55    2.00
   2 -12  -2   35.44    1.80
  -2  12   2   32.94    2.23
  -2 -12   2   32.61    2.38
  -1 -12   2   10.33    1.56
  -1  12   2    7.55    1.34
   1 -12  -2   11.82    1.57
   1  12  -2   11.18    1.54
   0  12   2   43.30    2.54
   0  12  -2   47.75    2.75
   0 -12   2   48.36    2.82
   0 -12  -2   46.59    2.77
   1  12   2    1.23    1.09
   1 -12   2    1.43    1.14
  -1 -12  -2    2.03    1.27
  -1  12  -2    0.30    0.96
  -2  12  -2    2.99    1.23
  -2  12  -2    2.37    1.17
   2  12   2   -0.19    0.99
   2 -12   2   -0.43    1.22
  -2 -12  -2    3.36    1.44
   3  12   2    0.70    1.26
   3 -12   2   -0.15    1.19
  -3 -12  -2   -2.19    1.18
  -3  12  -2   -1.60    1.02
  -4 -12  -2   21.11    2.58
  -4  12  -2   25.90    2.51
   4 -12   2   23.39    2.68
   4  12   2   24.40    2.53
  -4  12  -2   30.42    1.81
  -5 -12  -2    9.02    2.17
  -5  12  -2    7.07    1.84
   5  12   2    7.58    1.98
   5 -12   2   10.32    2.07
  -5 -12  -2   11.23    1.31
  -5  12  -2   14.60    1.71
  -6 -12  -2   47.79    3.80
   6 -12   2   54.45    4.03
   6  12   2   51.77    3.77
  -6  12  -2   47.46    3.23
  -6  12  -2   47.89    3.58
  -7  12  -2    6.05    1.88
  -7  12  -2    3.79    1.72
   7 -12   2    3.21    2.04
  -7 -12  -2    4.02    2.08
   7  12   2    5.71    2.05
   8  12   2   15.80    2.87
  -8  12  -2   14.59    2.46
   8 -12   2   14.09    2.94
  -8  12  -2   12.69    2.49
  -8 -12  -2   19.24    2.99
   9  12   2    2.45    2.11
  -9  12  -2    6.24    2.23
   9 -12   2    3.46    2.48
  -9 -12  -2    2.87    2.17
  10  12   2    6.10    2.53
 -10  12  -2    1.23    1.90
  10 -12   2    6.17    2.84
 -10 -12  -2    6.70    2.63
  11  12   2    1.17    2.49
 -11 -12  -2    6.05    2.78
  11 -12   2    3.86    2.65
 -11 -13   2   12.51    2.87
 -11 -13   2    9.15    3.68
  11  13  -2    8.75    2.92
  11 -13  -2   10.58    3.24
 -10 -13   2   -0.92    1.80
 -10 -13   2    0.01    2.38
  10  13  -2   -0.42    1.96
  10 -13  -2    1.27    2.10
   9  13  -2    1.01    1.80
   9 -13  -2    0.36    1.85
  -9  13   2    0.43    1.57
  -9 -13   2   -0.80    1.45
  -9 -13   2   -0.31    2.40
  -8 -13   2    8.32    1.66
  -8 -13   2    8.98    2.79
  -8  13   2    9.21    2.02
   8  13  -2    7.29    2.14
   8 -13  -2    7.80    2.29
  -8 -13   2    8.41    2.15
  -7 -13   2   20.82    2.10
   7 -13  -2   21.65    2.77
  -7 -13   2   24.92    3.35
  -7  13   2   22.90    2.40
  -7 -13   2   25.51    2.78
   7  13  -2   29.54    3.03
  -6 -13   2    4.04    2.04
  -6 -13   2    0.38    1.26
  -6 -13   2   -0.20    1.33
   6  13  -2    1.64    1.48
  -6  13   2    0.04    1.17
   6 -13  -2    0.02    1.45
  -5 -13   2   12.24    2.02
   5  13  -2    9.83    1.90
  -5 -13   2    8.97    1.78
  -5  13   2    8.93    1.61
  -5 -13   2   10.98    2.13
   5 -13  -2   13.03    2.11
   4  13  -2    3.96    1.56
  -4 -13   2    2.70    1.45
  -4  13   2    4.00    1.28
  -4 -13   2    5.99    1.62
  -4 -13   2    4.30    1.48
   4 -13  -2    4.27    1.52
  -3 -13   2   56.64    3.08
   3  13  -2   56.00    3.17
   3 -13  -2   53.37    2.70
  -3  13   2   62.18    3.15
   3 -13  -2   61.08    3.40
  -3 -13   2   65.15    3.48
  -3  13   2   56.09    3.03
  -2 -13   2    3.73    1.32
   2 -13  -2    6.22    0.84
   2 -13  -2    4.58    1.42
  -2  13   2    3.64    1.14
  -2 -13   2    5.51    0.97
   2  13  -2    3.89    1.32
  -1 -13   2    9.45    1.61
  -1  13   2    7.79    1.43
   1  13  -2    6.77    1.51
   1 -13  -2    6.63    1.58
   0  13  -2   31.22    2.46
   0 -13  -2   28.23    2.35
   0 -13   2   26.72    2.40
   0  13   2   28.85    2.25
  -1  13  -2   11.65    1.77
   1  13   2   10.21    1.55
   1 -13   2   11.46    1.87
  -1 -13  -2   14.70    1.99
   2  13   2    2.41    1.25
  -2  13  -2    3.54    1.32
  -2  13  -2    3.73    1.33
   2 -13   2    3.06    1.54
  -2 -13  -2    2.45    1.44
   3 -13   2  163.59    6.17
  -3 -13  -2  159.57    6.13
  -3  13  -2  169.07    5.99
   3  13   2  160.94    5.93
  -4  13  -2   37.63    2.90
  -4 -13  -2   36.41    3.17
   4 -13   2   40.18    3.20
   4  13   2   45.80    3.13
  -5  13  -2    9.11    1.36
  -5 -13  -2    7.95    2.16
  -5 -13  -2    8.34    1.36
   5 -13   2    7.52    2.08
   5  13   2    7.96    2.07
  -5  13  -2    7.36    1.84
   6  13   2    7.59    2.17
  -6  13  -2    8.99    2.00
  -6  13  -2   10.75    1.69
   6 -13   2    9.86    2.39
  -6 -13  -2    8.48    2.27
   7 -13   2   27.90    3.40
   7  13   2   26.15    3.17
  -7 -13  -2   22.06    3.13
  -7  13  -2   24.11    2.82
   8  13   2   -0.72    1.81
  -8 -13  -2    1.08    2.04
   8 -13   2    1.23    2.13
  -8  13  -2   -0.83    1.58
  -9 -13  -2    1.06    2.04
  -9  13  -2    0.32    1.59
   9 -13   2    3.67    2.42
   9  13   2    3.68    2.37
 -10 -13  -2   -6.61    3.56
  10  13   2    0.95    2.06
  10 -13   2   -1.81    2.20
 -10  13  -2    2.81    1.88
 -10 -13  -2   -0.60    1.84
 -11 -14   2   10.83    3.63
  11  14  -2    9.58    2.92
  11 -14  -2    8.19    3.04
 -11 -14   2    7.39    2.69
 -10 -14   2   18.88    3.03
 -10 -14   2   21.03    4.04
  10 -14  -2   21.76    3.62
  10  14  -2   19.86    3.26
  -9 -14   2   -0.60    1.69
   9 -14  -2    3.22    2.13
   9  14  -2    2.48    2.00
  -9  14   2    5.51    1.99
  -9 -14   2    3.49    2.77
  -8  14   2   14.78    2.35
   8  14  -2   19.40    2.87
   8 -14  -2   11.13    2.48
  -8 -14   2   10.09    2.97
  -8 -14   2   14.29    2.47
   7  14  -2    2.29    1.80
  -7 -14   2    1.11    1.35
   7 -14  -2    3.93    1.89
  -7  14   2    3.12    1.43
  -7 -14   2    2.59    2.23
  -7 -14   2    1.78    1.67
   6  14  -2   21.62    2.69
  -6 -14   2   20.62    2.47
  -6 -14   2   19.01    2.91
  -6 -14   2   20.86    2.25
   6 -14  -2   21.83    2.66
  -6  14   2   22.50    2.36
  -5 -14   2    5.18    1.78
  -5  14   2    5.44    1.56
   5 -14  -2    3.98    1.76
  -5 -14   2    3.85    1.59
   5  14  -2    8.11    1.80
  -5 -14   2    6.16    1.89
  -4 -14   2    0.68    1.34
  -4 -14   2   -0.77    1.41
  -4  14   2   -1.05    0.99
   4 -14  -2   -0.09    1.29
   4  14  -2    0.05    1.10
  -4 -14   2    1.25    1.32
  -3  14   2    6.76    1.50
  -3 -14   2    8.75    1.82
  -3 -14   2    7.80    1.42
   3  14  -2    7.97    1.81
   3 -14  -2    3.32    1.50
  -3  14   2    5.99    1.43
   2 -14  -2    3.11    0.73
  -2  14   2    2.36    1.20
   2 -14  -2    3.96    1.39
  -2 -14   2    4.07    1.55
   2  14  -2    0.11    1.16
  -2 -14   2    1.90    0.79
   1  14  -2    5.07    1.40
  -1 -14   2    3.57    1.47
  -1  14   2    7.09    1.46
   1 -14  -2    7.46    1.67
   0 -14   2   11.51    1.95
   0  14  -2   10.09    1.75
   0  14   2    8.81    1.58
   0 -14  -2    9.16    1.82
  -1  14  -2   36.59    2.71
  -1 -14  -2   34.18    2.74
   1  14   2   33.93    2.61
   1 -14   2   34.83    2.91
  -2  14  -2    7.46    1.73
   2 -14   2    6.59    1.78
  -2  14  -2    6.03    1.66
   2  14   2    6.34    1.66
  -2 -14  -2    4.14    1.73
  -3 -14  -2    2.80    1.66
  -3  14  -2    6.05    1.60
   3 -14   2    2.91    1.76
   3  14   2    2.25    1.58
   4  14   2   44.95    3.22
  -4 -14  -2   40.15    3.39
   4 -14   2   38.89    3.24
  -4  14  -2   41.55    3.24
  -5  14  -2   11.89    2.09
   5 -14   2   10.09    2.27
   5  14   2    8.19    2.08
  -5 -14  -2    6.98    2.18
  -5 -14  -2   10.20    1.57
  -6  14  -2   30.57    3.10
  -6 -14  -2   32.03    3.44
   6 -14   2   29.66    3.28
   6  14   2   32.34    3.14
   7 -14   2   -2.04    1.73
   7  14   2    3.16    2.01
  -7  14  -2    0.38    1.51
  -7 -14  -2   -1.94    1.62
  -8  14  -2   12.98    2.66
   8 -14   2   15.37    3.14
  -8 -14  -2   19.23    3.03
   8  14   2   17.34    2.99
  -9 -14  -2    2.97    2.38
   9 -14   2    1.93    2.26
   9  14   2    3.21    2.38
  -9  14  -2    1.57    1.98
  10  14   2   -0.89    2.11
  10 -14   2    1.42    2.53
 -10 -14  -2   -6.75    3.62
 -10  14  -2   -0.75    1.79
 -10 -14  -2   -1.30    1.77
  10 -15  -2    4.33    2.64
  10  15  -2    1.92    2.30
 -10 -15   2    3.62    2.16
 -10 -15   2   -0.88    2.53
   9  15  -2    6.85    2.48
  -9 -15   2   10.98    3.31
   9 -15  -2    7.81    2.60
  -9 -15   2    9.56    2.50
  -8 -15   2    2.19    2.48
   8  15  -2    1.71    1.81
  -8  15   2    4.73    1.83
   8 -15  -2    4.67    2.20
  -8 -15   2    3.90    1.80
  -7 -15   2    4.26    2.28
   7 -15  -2    0.97    1.65
   7  15  -2    3.92    1.97
  -7 -15   2    3.07    1.65
  -7 -15   2    5.48    2.00
  -7  15   2    4.31    1.66
   6  15  -2   20.11    2.62
  -6 -15   2   17.52    2.78
  -6  15   2   24.75    2.49
   6 -15  -2   23.00    2.76
  -6 -15   2   12.64    2.31
  -6 -15   2   20.35    2.31
  -5  15   2   -0.43    1.23
  -5 -15   2    0.54    1.54
  -5 -15   2    0.85    1.47
   5 -15  -2    0.29    1.42
   5  15  -2    0.34    1.42
  -5 -15   2    2.47    1.65
  -4  15   2    2.33    1.40
   4 -15  -2    5.06    1.80
  -4 -15   2    3.68    1.59
   4  15  -2    6.90    1.74
  -4 -15   2    4.49    1.57
  -3 -15   2    2.16    1.08
   3 -15  -2    2.37    1.48
  -3  15   2    1.93    1.28
  -3  15   2    0.88    1.23
   3  15  -2    0.88    1.31
  -3 -15   2    1.79    1.49
  -2 -15   2  106.45    4.85
   2  15  -2  105.29    4.73
   2 -15  -2  111.65    4.87
  -2  15   2   95.06    4.32
  -1 -15   2   31.64    2.80
   1  15  -2   35.00    2.72
  -1  15   2   33.38    2.57
   1 -15  -2   30.56    2.71
   0 -15   2   14.62    2.19
   0  15  -2   13.74    1.95
   0 -15  -2   11.52    1.98
   0  15   2   15.23    2.00
  -1 -15  -2   24.27    2.62
   1 -15   2   19.71    2.38
   1  15   2   19.04    2.21
  -1  15  -2   19.05    2.22
  -2  15  -2   14.62    2.16
  -2 -15  -2   10.55    2.03
   2  15   2   12.78    2.03
  -2  15  -2   14.43    2.13
   2 -15   2   14.47    2.29
  -3 -15  -2    3.11    1.85
   3  15   2    7.85    1.94
  -3  15  -2    6.40    1.74
   3 -15   2    7.89    2.08
   4  15   2    1.82    1.55
   4 -15   2    1.71    1.71
  -4 -15  -2    0.78    1.56
  -4  15  -2    0.47    1.25
   5  15   2    0.56    1.68
  -5 -15  -2    0.74    1.23
  -5 -15  -2    5.92    2.02
  -5  15  -2    0.55    1.52
   5 -15   2    1.35    1.74
   6  15   2   -0.51    1.53
  -6 -15  -2    2.19    1.91
   6 -15   2    0.32    1.72
  -6  15  -2    0.11    1.47
   7  15   2    1.17    1.82
  -7  15  -2   -0.33    1.56
   7 -15   2   -2.20    1.84
  -7 -15  -2   -1.62    1.82
   8  15   2    6.31    2.41
  -8  15  -2    7.08    2.29
  -8 -15  -2    7.18    2.54
   8 -15   2   12.21    3.10
   9  15   2   -0.68    2.15
   9 -15   2   -2.38    2.13
  -9 -15  -2   -0.21    2.18
  -9  15  -2   -0.53    1.78
  10 -16  -2   14.92    3.42
 -10 -16   2   18.08    3.77
  10  16  -2   12.16    2.99
 -10 -16   2   12.51    2.90
   9 -16  -2    0.75    2.20
  -9 -16   2    1.82    2.40
  -9 -16   2    0.82    1.94
   9  16  -2    2.34    2.11
   8 -16  -2   10.84    2.72
   8  16  -2   12.39    2.83
  -8 -16   2   10.19    2.86
  -8 -16   2   13.37    2.57
  -8  16   2   11.22    2.33
  -7 -16   2   21.40    3.20
  -7 -16   2   19.01    2.77
  -7  16   2   20.88    2.56
   7 -16  -2   22.55    3.14
  -7 -16   2   25.65    2.63
   7  16  -2   18.52    2.81
  -6  16   2    1.46    1.40
   6 -16  -2   -1.88    1.48
  -6 -16   2   -0.40    1.45
   6  16  -2    1.33    1.68
  -6 -16   2    0.35    1.75
  -6 -16   2   -0.60    1.27
  -5 -16   2   16.32    2.48
   5 -16  -2   18.89    2.61
  -5  16   2   15.29    2.19
   5  16  -2   19.63    2.59
  -5 -16   2   17.82    2.26
  -5 -16   2   18.32    2.52
  -4  16   2    2.20    1.38
  -4 -16   2   -0.12    1.32
   4 -16  -2    3.21    1.73
   4  16  -2    2.25    1.55
  -4 -16   2    2.91    1.35
   3  16  -2    4.21    1.61
  -3  16   2    1.51    1.38
   3 -16  -2   -0.40    1.40
  -3 -16   2    1.47    1.56
  -3  16   2    3.00    1.44
  -3 -16   2    4.52    1.14
  -2  16   2   16.43    2.12
  -2 -16   2   22.22    2.55
   2  16  -2   21.09    2.31
   2 -16  -2   20.48    2.49
   1 -16  -2   30.41    2.86
  -1 -16   2   21.66    2.51
  -1  16   2   26.24    2.47
   1  16  -2   23.11    2.50
   0 -16   2   17.34    2.36
   0  16  -2   21.32    2.32
   0 -16  -2   20.54    2.49
   0  16   2   16.06    2.16
   1 -16   2    5.70    1.90
   1  16   2    6.89    1.67
  -1 -16  -2    5.20    1.84
  -1  16  -2    6.92    1.77
   2  16   2   65.94    3.85
  -2 -16  -2   65.04    4.08
  -2  16  -2   65.65    3.85
   2 -16   2   63.49    4.10
  -2  16  -2   67.71    3.94
  -3  16  -2   -2.70    1.14
  -3 -16  -2   -1.46    1.52
   3  16   2    1.40    1.48
   3 -16   2   -0.77    1.49
   4 -16   2   24.54    3.02
  -4  16  -2   27.43    2.83
  -4 -16  -2   20.06    2.74
   4  16   2   22.64    2.71
  -5  16  -2   37.97    3.34
   5  16   2   28.05    3.00
  -5 -16  -2   30.89    2.51
   5 -16   2   36.29    3.58
  -5 -16  -2   25.06    3.06
  -6  16  -2    4.10    1.79
   6  16   2    2.12    1.75
  -6 -16  -2   -0.66    1.80
   6 -16   2    1.49    2.00
  -7  16  -2   -0.09    1.65
   7 -16   2    6.12    2.43
   7  16   2    8.50    2.33
  -7 -16  -2    2.75    1.99
  -8 -16  -2    5.26    2.44
   8 -16   2    5.37    2.55
  -8  16  -2    2.43    2.00
   8  16   2    8.01    2.65
  -9  16  -2    6.00    2.34
   9  16   2    9.51    2.97
  -9 -16  -2   -3.11    3.64
  -9 -16  -2    4.69    2.66
   9 -16   2    8.72    3.16
  -9 -17   2   11.52    2.75
  -9 -17   2   14.87    3.36
   9  17  -2   15.69    3.16
   9 -17  -2   11.89    3.17
   8 -17  -2    2.71    2.22
  -8 -17   2    4.60    2.48
   8  17  -2    3.50    2.31
  -8 -17   2    2.53    2.11
  -7  17   2    6.51    1.86
  -7 -17   2    5.77    2.37
   7  17  -2    3.49    2.07
  -7 -17   2    2.93    1.59
  -7 -17   2    7.49    2.28
   7 -17  -2    1.69    2.04
  -6  17   2    0.22    1.49
  -6 -17   2    0.73    1.80
   6 -17  -2   -0.35    1.62
  -6 -17   2   -0.64    1.56
  -6 -17   2   -1.83    1.29
   6  17  -2    0.29    1.68
  -5  17   2    6.61    1.81
  -5 -17   2   13.20    2.41
  -5 -17   2    9.75    1.93
   5  17  -2   11.09    2.30
   5 -17  -2   11.12    2.41
  -5 -17   2    9.56    1.98
   4 -17  -2   10.16    2.18
  -4 -17   2   11.30    2.17
  -4 -17   2   10.68    1.78
  -4  17   2    4.95    1.72
   4  17  -2    8.21    2.07
  -3  17   2    1.75    1.48
   3  17  -2   -0.69    1.35
   3 -17  -2    0.41    1.55
  -3  17   2    0.38    1.33
  -3 -17   2    0.70    1.41
  -2 -17   2    4.53    1.69
   2 -17  -2    2.66    1.60
  -2  17   2    5.21    1.67
   2  17  -2    3.51    1.70
  -1  17   2   65.97    3.84
  -1 -17   2   67.88    4.04
   1 -17  -2   66.84    4.06
   1  17  -2   72.01    4.11
   0 -17   2    2.88    1.76
   0  17   2    2.84    1.53
   0 -17  -2    1.43    1.51
   0  17  -2    2.21    1.46
   1 -17   2   35.60    3.24
  -1  17  -2   31.27    2.84
  -1 -17  -2   29.33    3.09
   1  17   2   31.84    2.89
  -2  17  -2  152.28    6.23
   2  17   2  146.28    5.95
  -2  17  -2  155.36    6.25
   2 -17   2  148.43    6.46
  -2 -17  -2  148.82    6.34
   3  17   2   -1.36    1.41
  -3 -17  -2   -0.61    1.53
  -3  17  -2    0.80    1.51
   3 -17   2   -1.51    1.46
   4 -17   2    5.10    1.98
  -4 -17  -2    2.35    1.88
   4  17   2    8.69    2.13
  -4  17  -2    5.38    1.91
  -5 -17  -2   -1.24    1.39
   5  17   2   -0.79    1.53
   5 -17   2   -3.15    1.62
  -5  17  -2    0.98    1.69
  -5 -17  -2   -0.50    1.73
  -6 -17  -2   -2.88    1.62
   6 -17   2    0.74    1.84
  -6  17  -2    2.03    1.67
   6  17   2   -0.73    1.58
   7 -17   2   -2.06    1.81
  -7  17  -2    1.26    1.75
  -7 -17  -2    0.70    1.92
   7  17   2    0.03    1.85
  -8 -17  -2    1.91    2.22
  -8 -17  -2   -8.13    3.06
   8 -17   2    3.90    2.64
   8  17   2    4.14    2.29
  -8  17  -2    2.61    2.01
   9 -17   2   14.26    3.52
   9  17   2   10.37    2.94
  -9 -18   2    1.68    2.38
   9 -18  -2   -2.28    2.20
  -9 -18   2   -3.39    1.72
   9  18  -2    0.82    2.22
   8 -18  -2    1.14    2.13
  -8 -18   2    9.31    2.71
   8  18  -2    3.20    2.19
  -8 -18   2    7.73    2.51
   7 -18  -2    4.48    2.22
  -7 -18   2    2.57    1.66
  -7 -18   2    0.99    1.88
  -7  18   2   -1.00    1.35
   7  18  -2    4.57    2.20
  -7 -18   2    1.47    2.01
   6 -18  -2    0.59    1.71
  -6 -18   2    4.45    2.11
  -6 -18   2   -0.35    1.69
   6  18  -2   -1.35    1.72
  -6  18   2    0.80    1.45
  -6 -18   2    3.40    1.69
  -5 -18   2    0.24    1.75
  -5 -18   2   -1.73    1.28
   5  18  -2   -1.44    1.39
   5 -18  -2   -0.56    1.67
  -5  18   2    0.76    1.48
   4  18  -2   -0.79    1.47
  -4 -18   2    2.12    1.76
   4 -18  -2   -1.08    1.49
  -4  18   2    0.06    1.34
  -3  18   2    4.42    1.73
   3  18  -2    4.44    1.69
   3 -18  -2    3.03    1.80
  -3 -18   2    5.60    1.94
  -3  18   2    5.33    1.72
   2 -18  -2   13.86    2.37
  -2 -18   2   14.42    2.46
   2  18  -2   17.02    2.39
  -2  18   2   23.36    2.57
   1 -18  -2   18.78    2.63
  -1  18   2   18.59    2.40
  -1 -18   2   19.90    2.57
   1  18  -2   19.52    2.49
   0  18   2    4.07    1.75
   0 -18   2    2.63    1.72
   0  18  -2    3.58    1.69
   0 -18  -2    2.33    1.70
   1 -18   2   -0.42    1.61
   1  18   2    0.27    1.46
  -1  18  -2    3.05    1.66
  -1 -18  -2    0.54    1.67
  -2  18  -2   17.78    2.44
   2 -18   2   19.04    2.74
   2  18   2   19.19    2.43
  -2  18  -2   19.49    2.59
  -2 -18  -2   23.70    3.00
  -3  18  -2    6.38    1.94
   3  18   2    5.60    1.90
  -3 -18  -2    6.28    2.18
   3 -18   2    1.66    1.89
  -4  18  -2    6.76    1.97
   4 -18   2    7.98    2.35
   4  18   2    8.79    2.20
  -4 -18  -2    8.59    2.41
  -5 -18  -2    5.30    2.33
   5 -18   2    5.67    2.40
   5  18   2   -0.28    1.64
  -5  18  -2    5.24    1.87
   6  18   2   -0.07    1.76
  -6 -18  -2    1.94    2.19
   6 -18   2    2.34    2.04
  -6  18  -2    2.70    1.94
   7  18   2    1.43    2.03
  -7 -18  -2    1.62    2.04
  -7 -18  -2   -5.97    2.97
   7 -18   2    2.01    2.23
  -7  18  -2   -1.01    1.49
  -8 -18  -2    4.01    2.48
   8  18   2    2.08    2.33
   8 -18   2   -4.01    2.09
  -8  18  -2    0.50    1.96
  -8 -18  -2   -7.48    3.43
  -8 -19   2    3.64    2.25
   8 -19  -2    5.47    2.55
   8  19  -2    2.89    2.19
   7  19  -2    0.24    1.88
  -7 -19   2   -1.47    1.67
   7 -19  -2    2.23    1.94
  -6  19   2   -0.42    1.45
  -6 -19   2    1.07    1.68
   6  19  -2    0.71    1.89
   6 -19  -2   -0.29    1.70
  -6 -19   2    3.09    2.01
  -5 -19   2    0.55    1.76
  -5 -19   2   -2.69    1.28
   5 -19  -2    1.04    1.72
   5  19  -2    2.38    1.94
  -5  19   2    0.32    1.41
  -4  19   2    1.55    1.49
   4 -19  -2    0.79    1.76
  -4 -19   2    2.85    1.88
   4  19  -2    3.95    1.96
   3  19  -2   18.44    2.59
  -3  19   2   19.47    2.47
  -3  19   2   20.72    2.54
   3 -19  -2   20.56    2.80
  -3 -19   2   18.98    2.83
  -2  19   2    4.49    1.68
   2  19  -2    3.16    1.68
   2 -19  -2    3.05    1.81
  -2 -19   2    1.44    1.83
  -1  19   2    0.34    1.40
   1  19  -2    1.76    1.69
   1 -19  -2    1.07    1.75
  -1 -19   2    3.09    1.84
   0 -19   2   -0.69    1.44
   0 -19  -2    1.68    1.85
   0  19  -2    1.54    1.58
   0  19   2    0.39    1.43
  -1 -19  -2    4.41    1.94
   1  19   2   -0.08    1.42
   1 -19   2    1.16    1.85
  -1  19  -2    2.78    1.68
  -2 -19  -2    6.69    2.25
   2 -19   2    5.04    2.10
  -2  19  -2    8.21    2.07
  -2  19  -2    3.81    1.75
   2  19   2    4.84    1.71
   3  19   2    7.71    2.13
  -3  19  -2    4.88    1.89
  -3 -19  -2    3.93    2.04
   3 -19   2    3.83    1.97
   4 -19   2    8.90    2.65
   4  19   2    7.58    2.13
  -4  19  -2    5.77    2.00
  -4 -19  -2    7.59    2.40
   5  19   2    7.48    2.25
   5 -19   2    0.02    2.08
  -5 -19  -2    7.60    2.40
  -5  19  -2    2.46    1.82
  -6 -19  -2    6.84    2.54
   6 -19   2    9.00    2.83
   6  19   2    6.63    2.35
  -6  19  -2    7.55    2.25
  -6 -19  -2   -7.27    2.92
   7  19   2   -1.65    1.70
  -7 -19  -2   -0.11    2.08
  -7 -19  -2   -6.46    3.25
   7 -19   2   -1.16    2.23
  -7  19  -2    0.29    1.76
   8 -20  -2   13.63    3.22
   8  20  -2   13.05    3.00
   7 -20  -2    6.86    2.62
   7  20  -2   13.02    2.81
  -7 -20   2    9.34    2.67
   6 -20  -2   -1.95    1.72
   6  20  -2    0.39    1.75
  -6  20   2    0.36    1.65
  -6 -20   2    0.34    1.63
  -6 -20   2    2.47    2.05
   5  20  -2    7.72    2.22
  -5 -20   2    9.00    2.34
  -5 -20   2    7.93    2.08
  -5  20   2   10.96    2.22
   5 -20  -2    4.03    2.16
   4  20  -2    5.24    2.09
   4 -20  -2    0.46    1.82
  -4  20   2    4.66    1.69
  -4 -20   2   10.20    2.47
   3 -20  -2    3.38    1.97
   3  20  -2    3.15    1.84
  -3  20   2   -0.46    1.50
  -3  20   2    1.98    1.59
  -3 -20   2    0.21    1.76
   2 -20  -2   13.26    2.54
  -2  20   2    9.77    2.13
   2  20  -2    8.63    2.22
  -2  20   2   14.06    2.35
  -2 -20   2    7.45    2.27
   1 -20  -2    2.42    1.87
  -1 -20   2    5.89    2.28
  -1  20   2    5.87    1.89
   1  20  -2    3.70    1.83
   0 -20   2    5.57    2.20
   0  20   2    8.10    2.07
   0 -20  -2    6.07    2.26
   0  20  -2    8.82    2.28
   1 -20   2    5.10    2.16
  -1 -20  -2    4.76    2.22
   1  20   2    5.66    1.99
  -1  20  -2   10.00    2.31
   2  20   2    2.20    1.63
  -2  20  -2    2.25    1.72
   2 -20   2    1.67    2.08
  -2  20  -2    0.50    1.65
  -2 -20  -2    0.92    1.96
   3 -20   2   40.63    4.03
  -3 -20  -2   38.77    3.77
  -3  20  -2   41.12    3.68
   3  20   2   38.27    3.58
   4  20   2   22.19    3.08
  -4 -20  -2   20.48    3.27
   4 -20   2   26.67    3.58
  -4  20  -2   17.34    2.84
   5  20   2    0.02    1.95
  -5 -20  -2    2.98    2.23
   5 -20   2    0.23    2.11
  -5  20  -2    0.18    1.75
   6  20   2    2.93    2.13
   6 -20   2    4.86    2.67
  -6 -20  -2   -0.08    2.09
  -6  20  -2    0.31    1.78
   7 -20   2    4.45    2.57
  -7 -20  -2   -1.70    2.26
   7  20   2   -0.97    1.89
  -7 -21   2   -1.18    1.91
   7  21  -2   -0.20    2.12
   7 -21  -2    1.71    2.46
  -6 -21   2   -0.67    1.67
   6  21  -2    0.26    1.94
  -6 -21   2    0.78    2.04
   6 -21  -2    1.66    2.14
  -5 -21   2    2.12    2.15
  -5 -21   2    0.23    1.80
   5  21  -2    1.48    1.86
   5 -21  -2   -1.04    1.79
  -5  21   2    1.46    1.66
   4 -21  -2    5.80    2.42
  -4  21   2    4.43    1.82
  -4 -21   2    0.94    1.86
   4  21  -2    1.35    1.94
  -4 -21   2    8.19    2.53
  -3 -21   2    4.00    2.19
  -3  21   2    4.21    1.87
   3  21  -2    4.39    1.95
   3 -21  -2    3.99    2.20
  -3  21   2    3.32    1.94
  -2  21   2    4.52    1.84
   2  21  -2    4.14    1.98
  -2 -21   2    3.90    2.23
  -2  21   2    5.38    1.91
   2 -21  -2    4.00    2.17
  -1 -21   2    1.80    1.93
   1  21  -2    3.61    2.00
   1 -21  -2    1.12    2.00
  -1  21   2    1.78    1.80
   0  21   2   15.84    2.47
   0 -21  -2    9.88    2.69
   0 -21   2   21.01    3.12
   0  21  -2   19.66    2.88
  -1 -21  -2    1.36    2.06
  -1  21  -2    0.72    1.75
  -1  21  -2   -0.43    1.63
   1 -21   2   -1.65    1.71
   1  21   2    1.57    1.71
   2  21   2    3.49    1.89
  -2  21  -2    0.50    1.67
  -2  21  -2    2.27    1.89
   2 -21   2    1.44    2.07
  -2 -21  -2    3.01    2.02
  -3  21  -2   10.08    2.42
  -3 -21  -2    9.39    2.61
   3  21   2    7.64    2.27
   3 -21   2    7.14    2.53
   4 -21   2   -1.20    2.02
  -4  21  -2    1.40    1.93
  -4 -21  -2    1.19    2.23
   4  21   2    4.05    1.92
  -5 -21  -2    9.41    2.79
  -5  21  -2    9.80    2.55
   5 -21   2   12.52    3.12
   5  21   2    9.88    2.62
   6 -21   2    0.82    2.38
   6  21   2   -0.79    1.99
  -6  21  -2    0.29    1.80
  -6 -21  -2   -0.40    2.30
   6 -22  -2   -0.73    2.13
   6  22  -2   -3.86    1.73
  -6 -22   2   -0.75    1.99
  -5 -22   2    2.78    2.00
   5 -22  -2   -1.35    1.97
  -5  22   2    1.21    1.76
  -5 -22   2    0.66    2.14
   5  22  -2    2.34    2.09
  -4 -22   2    1.36    2.10
  -4 -22   2   -2.30    1.74
   4 -22  -2    2.34    2.09
   4  22  -2   -1.91    1.63
  -4  22   2    0.44    1.51
   3  22  -2    1.23    1.88
   3 -22  -2    1.39    1.83
  -3  22   2    1.40    1.53
  -3 -22   2    3.08    2.13
  -2  22   2    6.58    2.06
   2  22  -2    6.37    2.30
  -2 -22   2    4.78    2.35
   2 -22  -2    7.88    2.59
  -2  22   2    7.48    2.13
  -1 -22   2   14.71    2.89
  -1  22   2   11.93    2.45
   1  22  -2   14.24    2.67
   1 -22  -2   17.07    3.00
   0  22  -2    1.62    1.82
   0  22   2   -0.08    1.67
   0 -22   2    0.87    1.93
   0 -22  -2    3.62    2.27
  -1  22  -2    4.27    2.07
  -1 -22  -2    2.50    2.28
  -1  22  -2    3.45    1.82
   1  22   2    1.35    1.80
   1 -22   2    4.02    2.04
  -2  22  -2   -0.29    1.55
  -2  22  -2   -0.56    1.76
   2  22   2    1.01    1.63
  -2 -22  -2    1.07    2.06
   2 -22   2   -0.06    1.78
  -3 -22  -2    1.82    2.22
   3 -22   2    0.45    2.01
  -3  22  -2    1.72    1.82
   3  22   2    0.43    1.61
  -4 -22  -2    6.40    2.82
  -4  22  -2    5.30    2.30
   4  22   2    4.47    2.22
   4 -22   2    5.45    2.65
  -5  22  -2    0.87    1.76
  -5 -22  -2    4.10    2.68
   5  22   2   -0.42    1.98
   5 -22   2   -0.08    2.37
   4  23  -2    2.25    2.14
  -4  23   2    3.91    1.92
   4 -23  -2   -0.22    2.12
  -4 -23   2   -0.47    1.79
  -4 -23   2   -0.09    1.98
  -3 -23   2    4.41    2.39
   3 -23  -2   -0.75    1.98
   3  23  -2    0.59    1.97
  -3  23   2    0.85    1.68
   2 -23  -2   -2.79    1.79
   2  23  -2    1.21    1.90
  -2  23   2   -1.38    1.62
  -2  23   2    1.73    1.77
  -2 -23   2    0.57    1.97
  -1 -23   2    0.20    2.01
   1 -23  -2    2.41    2.33
   1  23  -2    1.82    1.95
  -1  23   2    0.24    1.68
   0  23  -2    3.19    2.02
   0  23   2    1.66    1.89
   0 -23  -2   -0.95    2.03
   0 -23   2    2.22    2.23
  -1 -23  -2    2.55    2.28
   1  23   2    0.00    1.70
  -1  23  -2    1.28    1.92
   1 -23   2   -0.23    2.04
  -1  23  -2    1.11    1.86
   2  23   2    0.71    1.99
  -2 -23  -2    5.17    2.67
  -2  23  -2    3.44    2.22
   2 -23   2    0.84    2.32
  -2  23  -2    1.13    2.00
  -3 -23  -2    1.09    2.08
  -3  23  -2   -0.12    1.75
   3  23   2    0.87    1.92
   3 -23   2    0.19    2.11
   4  23   2    0.87    2.04
   2  24  -2    2.62    2.13
  -2 -24   2    1.03    2.13
  -2  24   2   -0.32    1.70
  -2  24   2    3.32    1.88
   2 -24  -2    2.20    2.38
  -1 -24   2    2.50    2.20
   1 -24  -2    2.35    2.29
   1  24  -2   -0.25    1.88
  -1  24   2    3.76    2.10
   0 -24  -2    2.40    2.45
   0  24   2    3.34    2.02
   0 -24   2   -2.09    2.07
   0  24  -2   -0.37    1.89
  -1  24  -2    1.47    1.93
   1 -24   2   -0.23    2.24
  -1 -24  -2    1.23    2.29
   1  24   2    1.16    2.00
  -1  24  -2    2.76    1.94
   2  24   2   -0.33    1.87
  13   0  -3    6.43    2.84
 -13   0   3   12.43    3.91
 -13   0   3    7.30    2.17
  12   0  -3    1.76    2.20
 -12   0   3    2.45    1.73
 -12   0   3    2.57    2.50
 -11   0   3  130.10    5.86
  11   0  -3  142.66    6.63
 -11   0   3  148.42    8.41
 -11   0   3  144.53    5.87
 -10   0   3   -2.49    2.24
 -10   0   3   -1.28    1.46
  10   0  -3   -1.45    1.75
 -10   0   3   -1.58    1.34
  -9   0   3    5.23    1.66
  -9   0   3    2.80    1.62
   9   0  -3    4.60    1.93
  -9   0   3   10.50    2.64
  -8   0   3    0.78    1.83
   8   0  -3    0.20    1.21
  -8   0   3   -0.69    1.03
  -8   0   3   -1.66    0.91
  -7   0   3    2.03    1.07
   7   0  -3    1.07    1.13
  -7   0   3    1.72    1.05
  -7   0   3    1.36    1.59
   6   0  -3   -0.37    0.84
  -6   0   3   -0.17    0.81
  -6   0   3   -0.38    1.30
  -6   0   3   -0.93    0.69
  -5   0   3   73.89    2.62
  -5   0   3   69.90    2.85
   5   0  -3   76.52    2.89
  -5   0   3   71.16    3.83
  -5   0   3   73.37    2.83
   4   0  -3    0.35    0.61
  -4   0   3   -0.23    0.46
  -4   0   3    0.19    0.54
  -4   0   3   -0.31    0.52
  -4   0   3   -1.43    0.81
  -3   0   3  504.12   11.42
   3   0  -3  520.68   10.86
   3   0  -3  541.17   10.82
  -3   0   3  503.26   11.47
  -3   0   3  482.71   13.62
  -2   0   3   -0.62    0.31
   2   0  -3    0.01    0.20
   2   0  -3    0.06    0.24
  -2   0   3   -0.80    0.35
   1   0  -3 2079.61   41.49
  -1   0   3 2016.25   41.97
  -1   0   3 2023.48   41.61
   0   0  -3    0.36    0.37
   0   0  -3   -0.34    0.26
   0   0   3   -0.17    0.30
   0   0  -3    0.04    0.28
   0   0   3   -0.28    0.26
   0   0   3    0.02    0.33
   1   0   3 1887.59   38.20
  -1   0  -3 1901.12   38.19
   1   0   3 1881.05   38.91
  -2   0  -3   -0.49    0.58
   2   0   3    0.59    0.39
   2   0   3   -0.95    0.64
   3   0   3  163.12    4.95
  -3   0  -3  158.16    4.82
   4   0   3   -0.21    0.86
  -4   0  -3   -0.85    0.80
   5   0   3  218.94    7.05
  -5   0  -3  236.15    7.11
  -6   0  -3   -2.22    1.03
   6   0   3   -2.73    1.03
   7   0   3  102.24    5.08
  -7   0  -3   95.80    4.71
   8   0   3   -1.56    1.69
  -8   0  -3   -1.90    1.48
   9   0   3    0.85    1.86
  -9   0  -3   -0.83    1.14
  -9   0  -3   -0.24    1.65
 -10   0  -3    0.42    1.88
  10   0   3   -0.39    2.08
  11   0   3   -0.87    1.97
 -11   0  -3    3.38    2.19
 -12   0  -3   -4.80    3.30
  12   0   3    1.31    2.73
 -12   0  -3   -0.33    2.02
 -13   1   3   12.69    3.75
 -13  -1   3    8.33    3.50
  13  -1  -3    7.86    2.93
  13   1  -3    8.85    2.92
 -13  -1   3   10.79    2.39
 -12   1   3    6.61    3.21
  12   1  -3    6.94    2.49
  12  -1  -3    6.10    2.56
 -12  -1   3    5.15    3.05
 -12  -1   3    7.00    2.03
 -12   1   3    5.56    1.87
 -11  -1   3    2.11    1.70
 -11   1   3    2.68    1.63
 -11  -1   3    3.26    1.76
 -11   1   3    1.25    1.81
  11  -1  -3    1.19    2.03
 -11  -1   3    2.62    2.60
  11   1  -3    0.65    2.09
 -11   1   3    6.01    2.78
  10  -1  -3   59.03    4.20
 -10   1   3   58.10    3.61
 -10  -1   3   52.63    4.94
 -10   1   3   63.09    3.76
 -10  -1   3   63.43    3.72
 -10   1   3   63.57    5.42
  10   1  -3   53.36    4.04
 -10  -1   3   55.55    3.60
   9  -1  -3  147.02    6.05
   9   1  -3  149.16    6.04
  -9  -1   3  151.93    5.64
  -9   1   3  144.00    7.47
  -9  -1   3  143.91    7.63
  -9   1   3  158.03    5.55
  -9  -1   3  153.62    5.76
  -9   1   3  158.12    5.62
   8   1  -3    5.47    1.55
  -8   1   3   -0.19    1.13
  -8  -1   3    4.36    2.17
  -8   1   3    2.19    1.74
  -8  -1   3    2.22    1.25
   8  -1  -3    2.16    1.42
  -8  -1   3    3.08    1.29
  -8   1   3    2.25    1.23
  -7  -1   3    2.26    1.14
  -7   1   3    2.11    1.02
   7  -1  -3    2.30    1.21
   7   1  -3    1.37    1.19
  -7   1   3    1.59    1.61
  -7   1   3    1.95    1.04
  -7  -1   3    0.57    1.45
  -7  -1   3    2.98    1.12
   6  -1  -3   47.34    2.50
  -6   1   3   47.75    3.50
  -6  -1   3   49.64    2.36
  -6   1   3   47.28    2.30
   6   1  -3   43.72    2.45
  -6   1   3   45.56    2.39
  -6  -1   3   45.76    3.40
  -6  -1   3   47.80    2.30
  -6  -1   3   47.66    2.58
  -5   1   3    0.63    1.06
   5   1  -3    1.29    0.80
   5  -1  -3    0.80    0.77
  -5  -1   3    1.47    0.74
  -5   1   3    0.74    0.64
  -5  -1   3    1.12    0.70
  -5  -1   3   -1.06    1.04
  -5  -1   3    0.61    0.79
  -5   1   3    0.56    0.67
  -4  -1   3  388.59    9.46
   4  -1  -3  403.05    9.04
  -4   1   3  397.53    9.46
  -4   1   3  403.55   11.51
  -4  -1   3  409.65    8.86
  -4  -1   3  399.28    9.41
  -4  -1   3  385.50   11.50
  -4   1   3  404.82    8.80
   4   1  -3  397.10    9.09
  -4   1   3  399.93    9.41
   3   1  -3  268.06    6.08
  -3  -1   3  259.41    6.57
   3  -1  -3  283.33    5.99
  -3   1   3  264.01    6.52
  -3   1   3  258.34    6.54
  -3  -1   3  255.17    7.85
  -3  -1   3  263.54    6.56
  -3  -1   3  267.76    5.87
   3   1  -3  280.92    6.08
   3  -1  -3  268.24    5.99
  -2  -1   3  223.60    5.67
   2  -1  -3  232.37    5.14
   2   1  -3  234.51    5.01
   2   1  -3  228.36    6.70
  -2  -1   3  219.69    5.55
   2   1  -3  233.06    5.07
  -2   1   3  232.23    5.60
   2  -1  -3  234.30    5.11
  -2   1   3  231.09    5.67
  -1   1   3  872.12   18.64
  -1  -1   3  865.16   18.47
   1   1  -3  884.39   18.40
  -1  -1   3  881.65   18.70
   1   1  -3  888.90   18.09
   1   1  -3  913.38   18.27
  -1   1   3  865.40   18.46
   0  -1  -3  340.07    7.22
   0   1   3  328.70    7.43
   0   1   3  327.77    7.14
   0  -1   3  330.62    7.57
   0  -1   3  320.83    7.28
   0   1  -3  345.52    7.24
   0   1  -3  336.22    7.30
   0  -1  -3  329.01    7.21
   0  -1   3  331.33    7.26
  -1   1  -3 1010.77   20.54
   1  -1   3  990.34   20.91
   1   1   3 1009.57   20.85
  -1   1  -3  989.28   20.62
  -1  -1  -3  965.20   20.61
   1   1   3 1001.53   20.64
   1  -1   3  995.07   20.70
  -1  -1  -3 1010.77   20.71
   2  -1   3  552.34   12.52
  -2   1  -3  557.05   12.43
  -2  -1  -3  556.06   12.46
   2   1   3  571.39   11.95
   2   1   3  559.54   12.45
  -3   1  -3  203.14    5.73
   3   1   3  204.37    5.80
  -3  -1  -3  202.08    5.82
   3   1   3  201.81    4.62
   3  -1   3  209.55    5.92
  -4  -1  -3   37.87    2.33
   4   1   3   38.22    2.44
   4  -1   3   35.86    2.42
  -4   1  -3   39.80    2.43
  -5  -1  -3    0.08    1.15
   5   1   3    2.68    0.52
   5   1   3    0.13    1.16
   5  -1   3    1.35    1.23
  -5   1  -3    1.67    1.18
  -6   1  -3   57.99    3.50
   6   1   3   54.76    3.39
   6  -1   3   52.35    3.39
  -6  -1  -3   66.55    3.68
  -7  -1  -3    2.70    1.67
   7  -1   3    2.48    1.83
  -7   1  -3    0.61    1.50
   7   1   3    0.32    1.67
  -8   1  -3   -1.41    1.35
   8  -1   3   -2.70    1.50
   8   1   3   -3.23    1.43
  -8  -1  -3   -2.01    1.48
  -8   1  -3   -1.72    0.94
   9  -1   3    3.07    1.95
   9   1   3   -1.24    1.51
  -9  -1  -3    2.46    1.82
  -9   1  -3    0.09    1.62
  -9   1  -3   -0.71    1.05
  10   1   3   -1.28    1.99
 -10   1  -3   -3.16    1.57
  10  -1   3    0.57    2.06
 -10  -1  -3   -2.28    1.67
 -11  -1  -3   -0.71    1.93
  11  -1   3   -0.68    2.20
 -11   1  -3    0.50    2.02
  11   1   3   -1.74    2.12
 -11   1  -3   -3.59    3.13
  12   1   3    2.90    2.88
 -12   1  -3   -4.56    3.40
 -12  -1  -3   -2.12    2.12
  12  -1   3    2.67    2.84
 -12   1  -3   -0.35    2.21
 -12  -1  -3   -2.77    3.41
 -13  -2   3    9.52    2.34
 -13  -2   3    9.76    3.71
  13   2  -3    4.44    2.62
  13  -2  -3    5.47    2.78
 -13   2   3    5.02    2.84
  12  -2  -3   21.76    3.44
 -12   2   3   19.34    2.48
 -12  -2   3   24.72    2.87
  12   2  -3   21.04    3.23
 -12   2   3   22.36    4.10
 -12  -2   3   21.33    4.15
 -11   2   3    0.70    2.35
 -11  -2   3   -0.35    1.41
 -11  -2   3    0.30    1.60
  11   2  -3    0.33    2.02
 -11   2   3   -1.66    1.32
 -11  -2   3    4.27    2.70
 -11   2   3    0.58    1.71
  11  -2  -3   -1.39    1.83
 -10   2   3   24.17    3.79
 -10  -2   3   19.06    2.55
  10   2  -3   22.08    2.94
 -10  -2   3   24.10    3.85
 -10   2   3   19.21    2.45
 -10   2   3   20.04    2.32
 -10  -2   3   22.07    2.56
  10  -2  -3   21.43    2.88
   9  -2  -3   -1.02    1.69
  -9  -2   3    3.86    1.60
  -9  -2   3    0.27    2.14
  -9   2   3    5.28    2.47
   9   2  -3    1.30    1.78
  -9   2   3    1.42    1.42
  -9  -2   3    3.43    1.59
  -9   2   3    2.26    1.40
   8  -2  -3   16.96    2.12
  -8   2   3   14.91    1.81
  -8   2   3   19.91    2.92
  -8  -2   3   14.92    2.73
   8   2  -3   18.49    2.14
  -8   2   3   17.13    1.82
  -8  -2   3   16.64    1.99
  -8  -2   3   17.96    1.89
  -7   2   3  131.95    4.56
  -7   2   3  130.12    6.16
   7  -2  -3  136.19    4.92
  -7   2   3  130.57    4.53
  -7  -2   3  135.59    4.85
  -7  -2   3  128.25    6.31
   7   2  -3  141.27    4.97
  -7  -2   3  135.29    4.47
  -7  -2   3  131.72    4.54
   6   2  -3    1.75    0.98
  -6   2   3    3.93    0.99
  -6  -2   3    3.29    1.17
  -6  -2   3    5.15    1.06
   6  -2  -3    3.11    1.06
  -6  -2   3    4.16    0.97
  -6   2   3    4.10    1.53
  -6   2   3    4.96    1.05
  -6  -2   3    4.34    1.60
  -5  -2   3    6.70    0.97
  -5  -2   3    7.42    1.65
  -5  -2   3    7.69    1.03
  -5  -2   3    5.61    1.12
   5   2  -3    4.73    1.03
  -5   2   3    7.46    1.52
   5  -2  -3    7.03    1.09
  -5   2   3    6.13    0.91
  -5   2   3    6.21    0.99
  -4  -2   3    1.34    0.70
  -4  -2   3    1.88    0.80
  -4  -2   3    2.96    0.65
  -4  -2   3    1.42    1.01
  -4   2   3    2.70    0.70
   4  -2  -3    1.83    0.66
  -4   2   3    0.33    0.87
  -4   2   3    2.03    0.58
   4   2  -3   -0.52    0.55
   3  -2  -3    4.78    0.60
  -3   2   3    3.51    0.65
  -3  -2   3    4.20    0.59
   3  -2  -3    4.52    0.57
  -3  -2   3    3.10    0.93
  -3  -2   3    3.65    0.75
  -3   2   3    2.77    0.45
   3   2  -3    3.53    0.63
  -3  -2   3    3.48    0.73
  -2  -2   3 1325.31   27.14
  -2   2   3 1312.65   28.07
   2  -2  -3 1364.43   27.47
  -2  -2   3 1352.95   28.15
   2  -2  -3 1396.11   27.27
  -2   2   3 1341.46   27.85
  -2  -2   3 1262.10   27.82
   2   2  -3 1392.57   27.10
   2   2  -3 1351.03   27.21
   2   2  -3 1326.41   33.00
  -1  -2   3   15.09    0.77
   1  -2  -3   15.87    0.68
   1   2  -3   16.01    1.02
   1   2  -3   15.72    0.77
   1  -2  -3   15.98    0.63
   1   2  -3   15.65    0.81
  -1  -2   3   16.16    0.97
  -1  -2   3   14.63    1.03
  -1   2   3   16.55    0.97
   0  -2   3  494.05   11.18
   0   2  -3  515.28   10.80
   0   2   3  503.86   10.97
   0  -2   3  512.63   10.86
   0  -2  -3  510.58   10.77
   0   2   3  505.98   10.63
   0  -2   3  515.17   10.83
   0   2  -3  508.74   10.74
   0   2  -3  504.63   10.74
   1   2   3   13.69    1.06
  -1  -2  -3   13.65    1.10
  -1   2  -3   13.02    0.68
  -1  -2  -3   14.17    0.80
  -1   2  -3   15.81    1.10
   1  -2   3   14.17    1.16
   1   2   3   14.30    0.75
   2   2   3  238.28    5.15
   2  -2   3  227.81    6.04
   2   2   3  223.59    5.92
  -2  -2  -3  220.10    5.92
  -2   2  -3  230.86    5.92
  -2   2  -3  231.12    5.03
   3  -2   3   20.74    1.76
  -3   2  -3   17.33    1.51
   3   2   3   19.72    1.69
  -3  -2  -3   22.30    1.78
  -4  -2  -3   25.14    2.05
   4   2   3   20.88    1.85
  -4   2  -3   23.96    1.98
   4  -2   3   21.62    1.98
   5  -2   3   62.86    3.37
  -5  -2  -3   57.44    3.16
  -5   2  -3   61.86    3.31
   5   2   3   57.84    3.20
  -6  -2  -3    3.02    1.49
  -6   2  -3    2.87    1.47
  -6   2  -3    3.99    0.82
   6  -2   3    2.77    1.64
   6   2   3    5.30    1.69
  -7  -2  -3    3.13    1.58
   7  -2   3    1.68    1.62
  -7   2  -3    0.68    0.79
   7   2   3    2.42    1.78
  -7   2  -3    0.35    1.49
  -8   2  -3   89.56    3.28
   8   2   3   91.33    4.98
   8  -2   3   99.92    5.32
  -8  -2  -3   95.99    4.99
  -8   2  -3   96.93    5.10
  -9  -2  -3   -0.53    1.68
  -9   2  -3    2.12    1.76
   9   2   3    1.87    1.94
   9  -2   3   -2.56    1.47
  10  -2   3    1.59    2.05
  10   2   3    3.01    2.24
 -10   2  -3   -1.45    1.74
 -10  -2  -3   -2.18    1.55
 -10  -2  -3    2.24    1.49
 -11   2  -3    2.16    2.19
 -11  -2  -3    0.24    2.16
  11  -2   3   -0.68    2.30
 -11   2  -3   -5.61    3.32
  11   2   3    1.63    2.24
 -12   2  -3    3.66    2.44
  12  -2   3    2.80    2.87
  12   2   3    2.26    2.65
 -12   2  -3   -3.65    3.00
 -12  -2  -3    2.18    2.46
 -12  -2  -3    0.03    3.83
  13   3  -3    5.69    2.88
 -13   3   3    7.73    3.32
  13  -3  -3    1.78    2.53
 -13  -3   3   10.98    3.63
 -13  -3   3    0.53    1.87
  12   3  -3    4.96    2.44
 -12   3   3    3.80    1.71
 -12  -3   3    7.48    2.09
  12  -3  -3    6.73    2.59
 -12   3   3    6.57    2.98
 -12  -3   3    6.87    3.08
 -11   3   3    9.89    2.20
 -11  -3   3   14.68    3.45
 -11  -3   3   14.98    2.42
 -11  -3   3   10.52    2.27
 -11   3   3   11.26    1.89
  11   3  -3   12.51    2.74
  11  -3  -3   14.65    2.81
 -11   3   3   11.06    3.21
 -10   3   3   97.35    6.31
  10   3  -3   98.02    5.12
 -10   3   3  100.36    4.48
 -10  -3   3  105.56    5.01
 -10   3   3  100.72    4.83
 -10  -3   3   91.23    4.66
 -10  -3   3  100.43    6.81
  10  -3  -3   98.94    5.31
   9  -3  -3  173.82    6.76
  -9  -3   3  180.06    6.32
  -9   3   3  178.60    6.00
  -9   3   3  178.38    8.40
   9   3  -3  172.76    6.68
  -9   3   3  187.23    6.33
  -9  -3   3  187.73    8.90
  -9  -3   3  175.65    6.49
  -8   3   3   -1.47    1.02
  -8  -3   3    2.39    1.28
  -8   3   3    2.31    1.23
   8   3  -3    2.22    1.39
   8  -3  -3    0.96    1.41
  -8  -3   3   -1.39    1.68
  -8  -3   3   -1.77    1.02
  -8   3   3   -0.58    1.68
  -8  -3   3    1.08    1.40
  -7   3   3  340.06   11.46
  -7  -3   3  338.12    9.36
  -7  -3   3  341.05   11.78
   7  -3  -3  337.08    9.22
  -7  -3   3  331.58    8.59
  -7  -3   3  333.37    8.82
   7   3  -3  329.19    9.17
  -7   3   3  345.20    8.84
  -7   3   3  336.68    8.77
  -6   3   3    0.73    1.15
   6   3  -3    0.51    0.93
  -6  -3   3    2.67    0.92
  -6  -3   3    0.98    0.84
   6  -3  -3    0.47    0.91
  -6   3   3    2.23    0.91
  -6   3   3    1.18    0.81
  -6  -3   3    1.99    1.49
  -6  -3   3    0.22    0.93
  -5   3   3  165.72    6.14
   5  -3  -3  171.29    4.86
  -5  -3   3  158.78    4.62
  -5   3   3  165.46    4.80
   5   3  -3  159.84    4.84
  -5  -3   3  163.83    6.41
  -5   3   3  171.01    4.63
  -5  -3   3  158.28    4.74
  -4  -3   3    5.77    0.92
  -4  -3   3    4.76    1.36
   4  -3  -3    5.18    0.85
  -4   3   3    4.42    0.73
  -4  -3   3    4.37    0.77
  -4   3   3    3.56    0.78
  -4   3   3    4.01    1.06
   4   3  -3    7.16    0.95
  -3  -3   3  299.89    6.82
   3   3  -3  300.38    6.96
  -3   3   3  311.32    6.68
  -3  -3   3  297.01    7.34
  -3   3   3  306.41    7.25
   3  -3  -3  299.85    6.77
  -3  -3   3  292.26    8.76
  -2  -3   3    8.18    0.67
   2  -3  -3    6.85    0.58
  -2   3   3    5.11    0.68
   2  -3  -3    6.75    0.55
  -2  -3   3    6.37    0.80
   2   3  -3    5.66    0.64
   2  -3  -3    7.15    0.55
   2   3  -3    5.84    1.03
   1   3  -3 2145.42   42.29
   1  -3  -3 2161.23   42.12
  -1  -3   3 2130.48   43.07
   1  -3  -3 2150.59   42.40
  -1   3   3 1951.91   42.22
  -1  -3   3 2123.48   43.53
  -1  -3   3 2084.46   42.23
   0  -3  -3   19.92    1.09
   0   3  -3   21.88    1.12
   0  -3   3   21.55    1.02
   0  -3   3   21.27    1.23
   0   3   3   19.34    0.98
   1  -3   3  122.13    2.86
  -1  -3  -3  125.10    3.03
  -1   3  -3  115.61    3.43
  -1  -3  -3  116.56    3.47
   1  -3   3  119.64    3.56
   1   3   3  122.34    3.41
  -2  -3  -3  219.80    4.82
  -2  -3  -3  210.93    5.74
  -2   3  -3  211.89    5.69
   2  -3   3  212.12    5.83
   2   3   3  223.87    5.74
   3  -3   3    4.47    1.15
   3   3   3    3.04    1.00
  -3   3  -3    2.47    0.94
  -3  -3  -3    2.36    1.00
   4   3   3  100.78    3.89
  -4  -3  -3   93.35    3.85
   4  -3   3   93.94    3.96
  -4   3  -3   94.26    3.88
  -5   3  -3   14.82    0.91
   5   3   3   12.96    1.92
  -5  -3  -3   18.32    2.03
  -5   3  -3   19.03    1.98
   5  -3   3   16.44    2.00
  -6  -3  -3    5.60    1.61
   6   3   3    4.48    1.67
  -6   3  -3    5.69    1.67
  -6   3  -3    3.96    0.70
   6  -3   3    3.78    1.59
  -7   3  -3    0.14    0.65
   7  -3   3   -0.79    1.60
  -7  -3  -3   -1.58    1.32
   7   3   3    1.30    1.59
  -7   3  -3    0.14    1.46
  -8   3  -3    3.01    0.91
   8  -3   3    2.38    1.83
  -8   3  -3    2.28    1.85
  -8  -3  -3    3.33    1.72
   8   3   3    3.42    1.90
   9   3   3    0.70    1.71
   9  -3   3   -0.55    1.62
  -9  -3  -3    1.64    1.93
  -9   3  -3   -0.16    1.51
 -10  -3  -3    0.66    1.95
 -10   3  -3    1.23    1.78
  10  -3   3   -1.07    2.05
  10   3   3   -0.54    2.01
  11  -3   3    0.11    2.36
  11   3   3    3.19    2.45
 -11   3  -3   -1.15    1.93
 -11  -3  -3    4.00    2.50
 -11   3  -3   -6.55    3.10
 -12  -3  -3   -2.63    3.91
  12  -3   3   -1.18    2.45
  12   3   3    0.81    2.50
 -12   3  -3    2.20    2.21
 -12   3  -3    2.06    3.80
 -12  -3  -3    2.26    2.47
 -13  -4   3   11.99    3.75
  13  -4  -3   12.60    3.26
 -13  -4   3   15.79    2.75
  13   4  -3   12.84    3.40
 -13   4   3   14.53    3.80
 -12  -4   3    2.38    1.90
  12   4  -3    0.41    2.10
 -12  -4   3    4.70    2.84
 -12   4   3    1.90    1.37
 -12   4   3    2.16    2.33
  12  -4  -3    2.88    2.24
  11  -4  -3    5.15    2.23
 -11  -4   3    4.46    1.90
 -11  -4   3    2.26    1.77
 -11   4   3    2.90    2.31
  11   4  -3    2.83    2.25
 -11  -4   3    5.19    2.87
 -11   4   3    2.81    1.44
  10  -4  -3  147.18    6.48
 -10  -4   3  135.55    5.80
 -10   4   3  149.26    7.80
  10   4  -3  148.95    6.51
 -10  -4   3  158.71    6.41
 -10  -4   3  146.18    8.31
 -10   4   3  146.95    5.84
 -10   4   3  153.29    5.51
  -9  -4   3    5.59    1.95
  -9  -4   3    2.24    2.52
  -9   4   3    4.87    1.59
   9   4  -3    5.10    2.01
  -9  -4   3    4.43    1.77
   9  -4  -3    3.42    1.98
  -9   4   3    3.30    1.59
  -9   4   3    4.44    2.53
  -8  -4   3   20.37    2.24
  -8   4   3   12.90    1.71
  -8  -4   3   16.60    2.91
  -8   4   3   17.59    2.76
   8   4  -3   18.73    2.28
  -8  -4   3   17.74    1.99
   8  -4  -3   15.64    2.16
  -8  -4   3   14.77    1.74
  -8   4   3   16.98    1.99
  -7   4   3    6.03    1.33
  -7  -4   3    8.44    2.30
   7  -4  -3    4.77    1.47
  -7  -4   3    5.53    1.38
  -7  -4   3    4.53    1.22
  -7   4   3    6.43    1.27
  -7   4   3    7.95    2.03
   7   4  -3    5.93    1.56
   6  -4  -3   15.65    1.66
  -6   4   3   13.88    1.39
  -6  -4   3   16.27    1.50
  -6  -4   3   12.19    2.14
  -6   4   3   14.53    2.07
  -6  -4   3   14.62    1.48
  -6   4   3   14.85    1.44
   6   4  -3   14.34    1.62
  -5  -4   3   14.99    1.99
  -5   4   3   14.76    1.26
   5  -4  -3   13.18    1.33
   5   4  -3   13.64    1.42
  -5  -4   3   11.77    1.23
  -5   4   3   15.23    1.29
  -5  -4   3   12.54    1.28
  -5   4   3   11.79    1.70
  -4   4   3    5.27    0.78
   4  -4  -3    5.50    0.86
  -4  -4   3    5.62    0.94
  -4  -4   3    5.51    0.90
  -4  -4   3    4.50    1.28
   4   4  -3    5.07    0.93
  -4   4   3    5.97    0.89
  -3   4   3   25.01    1.39
  -3  -4   3   24.78    1.54
  -3  -4   3   22.47    1.90
  -3  -4   3   22.04    1.28
  -3   4   3   25.03    1.17
   3   4  -3   25.15    1.39
   3  -4  -3   26.56    1.33
   2   4  -3   40.28    2.24
  -2  -4   3   42.55    1.95
  -2   4   3   41.83    1.41
   2   4  -3   41.85    1.65
   2  -4  -3   41.43    1.55
  -2  -4   3   39.86    1.61
  -1  -4   3   40.27    1.64
   1  -4  -3   43.76    1.61
   1   4  -3   44.63    1.68
  -1   4   3   43.79    1.47
  -1  -4   3   44.64    1.95
   0  -4   3  328.89    7.50
   0   4   3  324.67    7.25
   0   4  -3  325.39    7.46
   0  -4  -3  318.79    7.41
   1  -4   3  379.64    8.78
  -1   4  -3  368.55    8.62
   1  -4   3  373.17    8.09
  -1  -4  -3  376.80    8.72
   1   4   3  377.81    8.57
  -2  -4  -3    7.84    0.63
  -2  -4  -3    6.31    1.05
  -2   4  -3    7.69    1.07
   2  -4   3    7.76    1.20
   2   4   3    9.85    1.18
   3  -4   3   20.20    1.84
  -3  -4  -3   16.11    1.62
   3   4   3   18.15    1.68
  -3   4  -3   19.04    1.65
   4  -4   3  219.40    6.82
  -4  -4  -3  229.41    6.78
   4   4   3  227.98    6.73
  -4   4  -3  219.67    6.63
  -5  -4  -3    7.64    1.70
   5   4   3    6.40    1.66
  -5   4  -3    8.40    1.68
   5  -4   3    8.97    1.78
   6  -4   3    1.89    1.44
  -6   4  -3    0.86    1.29
  -6  -4  -3   -0.66    1.37
   6   4   3   -1.55    1.31
  -7   4  -3    0.15    1.38
   7   4   3    0.33    1.53
  -7   4  -3    1.24    0.56
  -7  -4  -3   -0.07    1.55
   7  -4   3    1.17    1.74
   8  -4   3   10.40    2.51
   8   4   3   10.70    2.46
  -8  -4  -3   10.03    2.23
  -8   4  -3    8.91    2.26
  -9   4  -3   -0.25    1.73
   9  -4   3    1.70    1.96
   9   4   3    1.50    2.05
  -9  -4  -3    3.24    1.95
 -10   4  -3   -4.80    2.63
 -10  -4  -3   -0.61    1.83
  10   4   3    0.57    2.06
 -10   4  -3   -1.53    1.55
  10  -4   3    0.59    2.17
  11  -4   3    6.38    2.89
 -11   4  -3    1.26    3.21
 -11   4  -3    0.27    1.94
 -11  -4  -3    1.69    2.05
  11   4   3    1.16    2.24
  12  -4   3   -0.51    2.71
 -12   4  -3   -1.94    1.98
  12   4   3   -1.75    2.25
 -12  -4  -3   -0.80    2.13
 -12   4  -3   -1.35    3.07
 -12  -4  -3   -6.19    3.16
 -13  -5   3   16.23    4.35
  13   5  -3   -1.01    2.32
  13  -5  -3    8.17    3.12
 -13   5   3    6.52    2.71
 -13  -5   3    3.20    2.12
  12  -5  -3    1.34    2.11
 -12   5   3    0.08    2.37
  12   5  -3   -0.72    2.06
 -12  -5   3    0.52    1.80
 -12  -5   3    2.47    2.92
 -11   5   3    3.78    2.39
  11   5  -3    3.46    2.21
  11  -5  -3    2.39    2.08
 -11  -5   3    4.42    2.90
 -11   5   3    1.60    1.39
 -11  -5   3    4.02    1.82
 -11  -5   3    0.53    1.68
 -10  -5   3   -1.97    2.07
 -10   5   3    4.74    2.42
 -10  -5   3   -0.33    1.55
 -10   5   3    0.57    1.58
  10   5  -3    0.29    1.88
 -10  -5   3    1.52    1.72
 -10   5   3    0.37    1.37
  10  -5  -3    2.11    1.93
  -9  -5   3   -0.02    1.28
  -9   5   3    1.60    1.98
  -9   5   3   -0.42    1.28
   9  -5  -3    0.44    1.76
  -9  -5   3    1.33    2.60
  -9  -5   3    0.27    1.56
  -9  -5   3    0.19    1.40
   9   5  -3    1.22    1.67
  -9   5   3   -0.58    1.44
  -8  -5   3   71.63    3.57
   8  -5  -3   66.70    3.87
   8   5  -3   66.99    3.71
  -8   5   3   72.47    3.55
  -8  -5   3   72.95    3.19
  -8   5   3   68.65    3.17
  -8  -5   3   65.44    5.01
  -8   5   3   71.88    4.81
  -7  -5   3  139.69    6.81
  -7  -5   3  154.57    5.11
  -7   5   3  145.31    4.95
   7   5  -3  136.63    5.24
   7  -5  -3  150.19    5.35
  -7   5   3  147.11    6.42
  -7   5   3  148.43    4.77
  -7  -5   3  151.07    4.79
  -6   5   3    8.17    1.24
   6   5  -3    7.22    1.39
  -6  -5   3    4.01    1.78
  -6   5   3    6.51    1.14
   6  -5  -3    6.64    1.32
  -6  -5   3    7.12    1.26
  -6   5   3    5.82    1.50
  -6  -5   3    5.68    1.13
  -5  -5   3    3.35    0.92
  -5  -5   3    3.56    1.49
  -5  -5   3    5.21    1.03
   5  -5  -3    4.56    1.03
   5   5  -3    5.16    1.11
  -5   5   3    4.07    0.89
  -5   5   3    3.82    0.88
  -5   5   3    5.02    1.26
  -4  -5   3   15.76    1.32
   4   5  -3   14.09    1.32
  -4   5   3   16.01    1.29
   4  -5  -3   12.19    1.19
  -4  -5   3   11.80    1.73
  -4  -5   3   12.26    1.20
  -4   5   3   12.96    1.11
  -3   5   3   16.48    1.06
  -3  -5   3   14.19    1.26
  -3  -5   3   16.72    1.22
  -3  -5   3   13.30    1.48
   3  -5  -3   16.94    1.22
   3   5  -3   15.70    1.24
  -2  -5   3   81.06    2.94
  -2   5   3   84.96    2.44
   2  -5  -3   84.91    2.61
   2   5  -3   84.78    2.71
   2   5  -3   80.71    3.37
  -2   5   3   82.76    2.42
  -2  -5   3   82.54    2.68
  -1  -5   3  104.00    3.10
   1  -5  -3  102.57    2.99
   1   5  -3  104.43    3.44
  -1   5   3  102.50    2.84
   1   5  -3  101.80    3.08
   0  -5   3  539.56   11.95
   0  -5  -3  551.25   11.92
   0   5   3  539.87   11.69
   0   5  -3  544.42   11.96
   1   5   3  300.99    7.20
  -1   5  -3  300.67    7.32
  -1  -5  -3  305.99    7.41
   1  -5   3  302.58    7.42
  -1   5  -3  295.87    7.32
  -2  -5  -3   22.09    1.69
   2  -5   3   15.44    1.48
   2   5   3   22.72    1.65
  -2   5  -3   19.78    1.50
   3  -5   3   26.01    2.01
  -3  -5  -3   27.58    2.01
  -3   5  -3   27.95    2.03
   3   5   3   29.16    1.98
   4   5   3  124.12    4.55
   4  -5   3  126.96    4.82
  -4   5  -3  126.98    4.63
  -4  -5  -3  121.22    4.67
   5  -5   3   11.26    1.90
  -5   5  -3   10.50    1.72
  -5  -5  -3   11.39    1.85
   5   5   3   10.89    1.86
   6   5   3   17.75    2.33
   6  -5   3   10.66    2.06
  -6  -5  -3   13.86    2.12
  -6   5  -3   15.17    2.12
   7   5   3    1.84    1.62
   7  -5   3    0.97    1.60
  -7   5  -3    0.34    1.41
  -7  -5  -3   -0.90    1.39
   8  -5   3   10.63    2.54
  -8   5  -3   13.78    2.33
   8   5   3   17.12    2.73
  -8  -5  -3   15.45    2.62
   9   5   3    4.87    2.31
   9  -5   3    4.30    2.26
  -9   5  -3    4.10    2.09
  -9  -5  -3    4.10    2.04
  10  -5   3    3.62    2.47
 -10  -5  -3    6.23    2.20
 -10   5  -3    1.96    1.97
  10   5   3    3.55    2.20
 -10   5  -3    4.60    3.55
 -11   5  -3   12.83    4.08
  11   5   3   22.52    3.65
 -11   5  -3   15.06    2.95
  11  -5   3   10.25    3.05
 -11  -5  -3   15.92    3.21
 -12  -5  -3   -7.82    3.56
  12   5   3    4.51    2.94
 -12  -5  -3    0.04    2.19
 -12   5  -3    4.09    2.48
  12  -5   3    0.02    2.71
 -12   5  -3    4.59    3.86
 -13  -6   3    7.48    3.50
  13   6  -3    6.39    2.85
  13  -6  -3    2.94    2.67
 -13   6   3    8.31    2.81
 -13  -6   3    7.61    2.46
 -12  -6   3   10.27    3.48
  12   6  -3   10.91    2.79
  12  -6  -3   15.08    3.17
 -12   6   3   16.83    3.47
 -12  -6   3   10.51    2.51
 -11  -6   3   15.12    3.65
 -11  -6   3   19.44    2.76
 -11   6   3   16.75    3.32
  11   6  -3   20.41    3.04
 -11  -6   3   17.24    2.64
 -11   6   3   16.81    2.06
  11  -6  -3   16.75    2.97
 -10   6   3   -1.15    1.14
 -10  -6   3    1.81    1.59
 -10   6   3   -1.11    1.27
 -10   6   3   -0.52    1.98
  10  -6  -3    1.12    1.77
 -10  -6   3   -1.84    1.57
  10   6  -3    2.37    1.95
 -10  -6   3   -0.69    2.35
  -9   6   3    8.61    2.38
  -9  -6   3    5.00    1.77
   9  -6  -3    9.64    2.26
  -9  -6   3    5.45    2.71
  -9   6   3    6.27    1.55
  -9  -6   3    8.00    1.58
   9   6  -3    9.83    2.18
  -9   6   3    6.43    1.79
  -8   6   3   22.57    2.95
  -8  -6   3   23.52    2.39
  -8  -6   3   17.51    1.93
  -8   6   3   17.94    1.94
   8   6  -3   23.61    2.50
   8  -6  -3   19.30    2.54
  -8  -6   3   24.70    3.46
  -8   6   3   21.23    2.22
  -7   6   3  147.48    4.79
   7  -6  -3  146.97    5.43
  -7   6   3  153.16    6.51
  -7  -6   3  148.01    5.17
  -7  -6   3  151.54    4.94
  -7  -6   3  151.23    7.18
  -7   6   3  151.44    5.12
   7   6  -3  149.18    5.48
  -6  -6   3   74.76    3.13
  -6  -6   3   69.85    3.16
  -6   6   3   68.62    3.90
   6  -6  -3   70.84    3.31
  -6   6   3   69.10    2.98
  -6   6   3   74.73    3.01
  -6  -6   3   71.24    4.38
   6   6  -3   81.21    3.54
   5  -6  -3    1.72    0.89
  -5  -6   3    0.65    0.82
  -5  -6   3    0.89    0.79
  -5  -6   3    0.53    1.20
  -5   6   3    1.23    0.74
   5   6  -3    2.88    1.03
  -4  -6   3   77.47    3.02
  -4  -6   3   69.45    3.66
   4   6  -3   75.87    2.97
  -4  -6   3   78.73    2.90
  -4   6   3   75.74    2.68
   4  -6  -3   70.49    2.78
  -3  -6   3  136.14    4.96
   3   6  -3  137.63    4.12
  -3   6   3  139.22    3.79
  -3  -6   3  137.03    4.06
  -3  -6   3  136.69    4.28
   3  -6  -3  130.95    3.94
  -2   6   3  408.59    9.05
   2   6  -3  425.00   11.13
  -2  -6   3  412.44    9.40
  -2  -6   3  393.87    9.77
   2  -6  -3  399.83    9.24
  -2   6   3  415.07    9.07
   2   6  -3  400.47    9.36
  -1   6   3   94.75    2.82
   1  -6  -3   92.95    2.99
   1   6  -3   96.13    3.09
   1   6  -3   96.85    3.27
  -1  -6   3   92.57    3.05
   0   6  -3   97.46    3.17
   0   6   3   99.62    3.00
   0  -6   3   96.30    3.22
   0  -6  -3   97.87    3.17
   1  -6   3   72.18    2.78
   1   6   3   74.83    2.66
  -1  -6  -3   72.32    2.79
  -1   6  -3   67.24    2.68
  -1   6  -3   67.39    2.67
  -2   6  -3   57.27    2.62
   2  -6   3   58.05    2.74
   2   6   3   54.45    2.54
  -2  -6  -3   57.65    2.65
   3  -6   3   53.47    2.94
  -3   6  -3   57.65    2.85
  -3  -6  -3   55.37    2.91
   3   6   3   59.66    2.89
  -4  -6  -3  222.52    6.83
   4   6   3  213.91    6.66
  -4   6  -3  217.15    6.64
   4  -6   3  221.13    6.85
   5   6   3  105.39    4.54
  -5   6  -3  109.92    4.60
  -5  -6  -3  115.20    4.74
   5  -6   3  112.72    4.86
   6   6   3   74.68    3.96
  -6  -6  -3   67.47    3.88
  -6   6  -3   76.06    4.08
   6  -6   3   66.43    4.00
   7  -6   3   -2.23    1.29
  -7   6  -3    1.31    1.46
  -7  -6  -3   -1.24    1.50
   7   6   3   -0.62    1.46
  -8  -6  -3    6.39    2.20
   8   6   3    2.01    1.73
   8  -6   3    3.70    1.99
  -8   6  -3    3.38    1.84
   9  -6   3    3.83    2.26
  -9  -6  -3    4.77    2.19
   9   6   3    6.35    2.32
  -9   6  -3    3.97    2.01
 -10   6  -3   -4.99    2.68
  10   6   3    3.37    2.21
 -10  -6  -3   -0.59    1.91
 -10   6  -3    0.27    1.64
  10  -6   3    3.10    2.38
 -11  -6  -3   -1.47    2.01
 -11   6  -3   -0.88    2.95
 -11   6  -3    0.87    1.97
  11   6   3    0.24    2.31
  11  -6   3    1.34    2.42
  12  -6   3    6.52    3.11
  12   6   3    5.45    3.01
 -13  -7   3    4.63    2.40
 -13   7   3    6.57    2.79
  13   7  -3   -0.26    2.37
  13  -7  -3    2.57    2.70
 -13  -7   3    6.03    3.36
 -12  -7   3    3.41    2.89
 -12  -7   3   -2.61    1.75
  12   7  -3   -5.29    1.62
 -12   7   3    3.65    2.48
  12  -7  -3    0.02    2.06
 -11  -7   3    1.33    1.85
 -11  -7   3    2.60    1.84
  11   7  -3    0.50    1.94
 -11   7   3    5.42    2.27
  11  -7  -3    3.86    2.14
 -11  -7   3    2.86    2.87
 -10  -7   3   -1.25    1.46
  10  -7  -3    1.81    1.89
 -10   7   3   -2.47    1.13
  10   7  -3    0.68    1.79
 -10   7   3   -0.57    1.70
 -10  -7   3    1.34    2.44
 -10   7   3   -0.90    1.34
 -10  -7   3   -0.55    1.42
  -9  -7   3    2.07    2.36
  -9  -7   3    2.00    1.69
   9  -7  -3    3.66    1.93
  -9   7   3    3.41    1.56
  -9   7   3    0.29    1.25
  -9  -7   3    2.46    1.34
   9   7  -3   -0.12    1.80
  -9   7   3    1.26    1.83
   8   7  -3  517.54   13.47
  -8  -7   3  522.00   12.46
  -8   7   3  511.43   12.25
  -8   7   3  499.54   15.79
  -8  -7   3  509.27   12.99
  -8   7   3  489.97   12.68
  -8  -7   3  501.18   16.55
   8  -7  -3  488.96   13.36
  -7   7   3   81.44    4.58
  -7  -7   3   81.69    3.48
  -7  -7   3   84.55    3.81
  -7  -7   3   77.79    5.09
  -7   7   3   83.05    3.63
   7   7  -3   83.06    4.03
   7  -7  -3   78.50    3.94
  -6   7   3   54.22    2.77
  -6  -7   3   60.18    4.07
   6  -7  -3   61.29    3.11
  -6  -7   3   63.13    3.04
  -6  -7   3   61.37    2.84
   6   7  -3   55.27    3.08
  -6   7   3   57.45    3.54
  -5  -7   3  136.03    5.70
   5  -7  -3  126.25    4.42
   5   7  -3  129.93    4.57
  -5  -7   3  133.58    4.47
  -5   7   3  135.69    4.27
  -5  -7   3  136.75    4.42
  -4  -7   3   31.24    1.97
   4   7  -3   34.48    1.99
  -4   7   3   33.21    1.80
   4  -7  -3   32.00    1.94
  -4  -7   3   31.29    1.94
  -4  -7   3   32.73    2.53
  -3  -7   3   46.98    2.38
  -3  -7   3   48.39    2.27
  -3  -7   3   49.51    2.76
   3   7  -3   47.74    2.30
  -3   7   3   47.61    2.02
   3  -7  -3   49.60    2.23
   2  -7  -3   10.54    1.14
  -2  -7   3   11.05    1.20
  -2   7   3   11.11    1.00
   2   7  -3   11.69    1.20
   2   7  -3   12.19    1.58
   1   7  -3    0.26    0.56
   1   7  -3   -0.22    0.70
  -1   7   3   -0.50    0.48
   1  -7  -3   -0.73    0.57
  -1  -7   3    0.35    0.64
   0  -7  -3    0.12    0.67
   0   7   3    0.40    0.62
   0   7  -3    0.68    0.66
   0  -7   3    0.22    0.64
   1  -7   3   -0.58    0.67
  -1   7  -3   -0.48    0.62
  -1  -7  -3    2.06    0.93
   1   7   3    0.44    0.70
  -1   7  -3    0.69    0.72
   2  -7   3  104.47    3.88
   2   7   3  103.40    3.69
  -2  -7  -3  109.99    3.95
  -2   7  -3  111.53    3.89
  -3  -7  -3  728.66   16.78
   3   7   3  744.25   16.65
   3  -7   3  704.57   16.74
  -3   7  -3  732.49   16.67
   4   7   3  260.34    7.55
  -4   7  -3  247.96    7.41
   4  -7   3  246.58    7.58
  -4  -7  -3  251.93    7.57
  -5   7  -3   26.66    2.35
   5   7   3   24.99    2.36
  -5  -7  -3   25.67    2.54
   5  -7   3   24.09    2.57
   6   7   3   18.30    2.41
  -6  -7  -3   15.18    2.30
  -6   7  -3   15.60    2.28
   6  -7   3   16.33    2.43
  -7   7  -3   33.85    3.15
  -7  -7  -3   33.92    3.25
   7   7   3   33.62    3.25
   7  -7   3   33.06    3.34
   8   7   3    4.83    1.98
  -8  -7  -3    4.34    1.90
   8  -7   3    4.30    2.22
  -8   7  -3    0.74    1.66
   9  -7   3    3.75    2.33
  -9   7  -3    5.78    1.97
   9   7   3    1.27    1.96
  -9  -7  -3    5.38    2.28
  -9   7  -3   -0.10    2.84
 -10   7  -3    0.20    2.76
 -10   7  -3    0.39    1.84
  10   7   3   -2.72    1.74
 -10  -7  -3    2.22    2.14
  10  -7   3   -1.82    1.84
 -11   7  -3    7.89    2.53
  11  -7   3    3.42    2.70
 -11   7  -3    6.30    3.44
 -11  -7  -3    2.78    2.39
  11   7   3    4.49    2.70
  13   8  -3    0.87    2.42
 -13  -8   3    1.99    2.14
  13  -8  -3    6.92    3.04
 -12  -8   3   17.37    4.25
 -12  -8   3   12.23    2.82
  12   8  -3   17.62    3.22
  12  -8  -3   14.73    3.15
 -12   8   3   23.49    3.74
 -11  -8   3    2.64    2.83
 -11  -8   3   -1.27    1.71
  11  -8  -3    2.15    2.06
  11   8  -3   -1.18    1.89
 -11   8   3    4.19    2.17
 -11  -8   3    1.94    1.86
  10  -8  -3   -0.62    1.68
 -10   8   3   -1.27    1.34
  10   8  -3    1.07    1.81
 -10  -8   3   -0.14    1.55
 -10  -8   3    2.67    2.62
 -10   8   3    0.85    1.71
  -9  -8   3   42.17    2.74
  -9  -8   3   49.24    4.82
  -9   8   3   44.00    3.11
   9  -8  -3   46.75    3.63
   9   8  -3   50.89    3.79
  -9   8   3   50.90    4.14
  -9  -8   3   44.12    3.41
   8  -8  -3   45.15    3.43
  -8  -8   3   32.36    2.72
   8   8  -3   41.52    3.44
  -8  -8   3   46.51    4.49
  -8  -8   3   37.01    3.01
  -8   8   3   42.28    3.65
  -8   8   3   37.24    2.81
   7   8  -3  239.55    7.74
  -7   8   3  244.36    8.89
  -7  -8   3  250.10    7.11
  -7  -8   3  241.97    9.68
  -7  -8   3  244.85    7.46
   7  -8  -3  248.97    7.80
  -7   8   3  246.28    7.31
  -6  -8   3   -0.13    0.97
   6   8  -3   -0.71    1.02
  -6  -8   3    1.09    1.08
   6  -8  -3    0.22    1.14
  -6   8   3   -1.62    0.81
  -6  -8   3   -0.95    1.66
  -5  -8   3   18.47    1.77
   5   8  -3   21.64    1.97
  -5  -8   3   15.79    1.66
  -5  -8   3   20.05    2.37
  -5   8   3   19.58    1.62
   5  -8  -3   19.19    1.79
   4   8  -3   70.30    3.04
  -4   8   3   73.39    2.81
   4  -8  -3   68.30    2.96
  -4  -8   3   68.85    3.08
  -4  -8   3   67.38    3.59
  -4  -8   3   71.38    3.05
  -3  -8   3   47.66    2.65
  -3  -8   3   49.62    2.55
  -3   8   3   49.97    2.17
   3  -8  -3   51.34    2.41
   3   8  -3   49.50    2.45
  -3  -8   3   48.52    2.41
  -2  -8   3   96.99    3.46
   2  -8  -3  108.95    3.55
  -2   8   3  100.87    3.25
   2   8  -3   96.78    3.43
   1   8  -3   12.43    1.21
  -1   8   3   11.53    1.11
   1   8  -3   11.20    1.24
   1  -8  -3   11.45    1.27
  -1  -8   3   12.73    1.34
   0   8  -3   25.04    1.29
   0   8  -3   24.73    1.71
   0  -8   3   25.14    1.80
   0  -8  -3   24.40    1.76
   0   8   3   23.93    1.53
   1  -8   3    1.14    0.90
  -1   8  -3    1.54    0.89
   1   8   3    1.07    0.80
  -1  -8  -3    0.84    0.82
  -1   8  -3    2.63    0.90
   2   8   3   17.77    1.63
   2  -8   3   15.54    1.64
  -2   8  -3   16.98    1.64
  -2  -8  -3   18.51    1.81
   3  -8   3   10.86    1.72
   3   8   3    9.15    1.55
  -3   8  -3   17.00    1.78
  -3  -8  -3    9.97    1.69
   4   8   3    0.59    1.18
  -4  -8  -3   -0.84    0.49
  -4  -8  -3    0.27    1.22
   4  -8   3    0.42    1.20
  -4   8  -3    2.20    1.17
  -5  -8  -3   10.88    1.94
   5   8   3   10.09    1.92
   5  -8   3    9.87    1.93
  -5   8  -3    8.45    1.76
  -6   8  -3   33.14    2.99
  -6  -8  -3   42.01    3.39
   6  -8   3   32.14    3.21
   6   8   3   30.96    2.95
   7   8   3   49.59    3.62
  -7  -8  -3   52.47    3.91
  -7   8  -3   47.09    3.71
   7  -8   3   50.10    3.91
   8   8   3    1.64    1.73
  -8   8  -3    3.88    1.78
  -8  -8  -3    0.80    1.76
   8  -8   3    2.92    1.94
  -8   8  -3   -3.92    2.33
  -9   8  -3    1.04    2.60
  -9   8  -3    0.34    1.78
   9  -8   3    2.37    2.04
   9   8   3   -0.24    1.74
  -9  -8  -3   -1.67    1.86
 -10   8  -3    2.08    2.91
  10  -8   3    1.77    2.22
  10   8   3    4.17    2.28
 -10   8  -3    0.95    1.86
 -10  -8  -3   -0.10    1.96
 -11   8  -3   -1.06    1.81
 -11   8  -3    0.86    2.85
  11   8   3    2.82    2.41
  11  -8   3    3.18    2.79
 -11  -8  -3    0.16    2.16
  12   9  -3    6.46    2.60
 -12  -9   3    6.85    3.44
  12  -9  -3    8.39    2.79
 -12   9   3    8.35    2.72
 -12  -9   3    7.92    2.57
 -11  -9   3    5.39    2.89
 -11   9   3    2.45    2.16
  11   9  -3    3.33    2.14
 -11  -9   3    0.81    1.70
  11  -9  -3    4.05    2.33
  10   9  -3   12.89    2.69
 -10  -9   3   13.50    2.44
  10  -9  -3   17.04    2.89
 -10  -9   3   18.37    3.55
 -10   9   3   18.24    3.00
  -9  -9   3    1.51    2.19
   9  -9  -3    1.33    1.76
  -9  -9   3    4.44    1.73
  -9   9   3    4.13    1.58
  -9  -9   3    1.83    1.32
   9   9  -3    2.34    1.75
  -9   9   3    5.65    2.00
  -8  -9   3   57.58    3.59
  -8  -9   3   58.72    3.22
  -8   9   3   54.80    3.30
  -8  -9   3   60.90    4.89
   8   9  -3   55.52    3.82
   8  -9  -3   63.09    3.92
  -8   9   3   61.21    4.21
  -7  -9   3   36.89    2.83
   7   9  -3   32.00    2.87
  -7  -9   3   28.23    3.40
   7  -9  -3   33.69    2.85
  -7  -9   3   35.70    2.58
  -7   9   3   31.88    2.55
   6  -9  -3    2.02    1.30
   6   9  -3    2.78    1.37
  -6   9   3    0.15    1.00
  -6  -9   3    2.01    1.80
  -6  -9   3    2.78    1.19
  -6  -9   3   -0.09    1.09
   5  -9  -3    0.47    1.00
  -5  -9   3    0.94    1.35
  -5   9   3    0.49    0.81
   5   9  -3    1.29    1.08
  -5  -9   3   -0.25    0.96
  -5  -9   3   -0.46    0.96
   4  -9  -3  147.36    4.85
  -4   9   3  147.60    4.62
  -4  -9   3  148.52    4.95
  -4  -9   3  147.87    5.69
   4   9  -3  145.64    4.95
  -4  -9   3  149.45    4.92
  -3   9   3  139.13    4.27
   3  -9  -3  134.20    4.45
  -3  -9   3  137.67    4.72
   3   9  -3  140.92    4.63
  -3  -9   3  141.28    5.05
  -3  -9   3  139.60    4.60
  -2   9   3   76.54    2.87
   2  -9  -3   78.13    3.12
  -2  -9   3   75.64    3.16
   2   9  -3   76.24    3.13
   1  -9  -3   93.97    3.44
  -1   9   3   92.22    3.24
  -1  -9   3   94.60    3.51
   1   9  -3   92.92    3.49
   0   9  -3   26.37    1.86
   0   9  -3   28.88    1.37
   0  -9   3   27.13    1.96
   0  -9  -3   26.51    1.92
   0   9   3   25.71    1.71
   1  -9   3  139.95    4.81
   1   9   3  144.54    4.58
  -1   9  -3  150.95    4.84
  -1  -9  -3  149.48    4.86
   2   9   3    0.58    0.97
  -2  -9  -3    2.11    1.09
  -2   9  -3    2.01    0.98
   2  -9   3    0.74    1.05
  -3  -9  -3   -2.43    1.06
   3   9   3    0.40    1.11
   3  -9   3   -0.15    1.04
  -3   9  -3    0.05    0.89
   4  -9   3    2.83    1.43
  -4   9  -3    1.97    1.24
  -4  -9  -3   -1.92    1.19
   4   9   3    1.52    1.24
  -5  -9  -3   28.10    2.75
   5   9   3   25.53    2.51
  -5   9  -3   23.91    2.41
   5  -9   3   25.90    2.76
   6   9   3   70.84    4.11
   6  -9   3   65.52    4.34
  -6  -9  -3   76.86    4.31
  -6   9  -3   70.91    4.21
  -7   9  -3   21.69    2.74
   7  -9   3   23.31    3.10
   7   9   3   20.45    2.71
  -7  -9  -3   20.73    2.88
  -7   9  -3   20.14    3.27
   8   9   3   21.30    3.00
  -8  -9  -3   17.20    2.89
   8  -9   3   24.86    3.34
  -8   9  -3   16.30    2.68
  -8   9  -3   15.39    3.25
   9   9   3    0.54    1.91
  -9   9  -3   -0.33    2.33
  -9   9  -3   -0.44    1.72
   9  -9   3    0.91    2.00
  -9  -9  -3    2.33    2.12
 -10  -9  -3    0.97    2.06
 -10   9  -3    0.94    2.41
  10   9   3    3.31    2.22
  10  -9   3   -2.51    1.98
 -10   9  -3    0.01    1.74
 -11   9  -3   -1.55    1.85
  11   9   3   -0.70    2.29
  11  -9   3   -1.61    2.29
 -11   9  -3    2.47    2.90
 -11  -9  -3   -2.39    2.02
 -12 -10   3    3.16    2.48
 -12  10   3    5.94    2.48
  12  10  -3    7.20    2.80
 -12 -10   3   11.19    3.92
  12 -10  -3    6.58    2.77
 -11 -10   3    1.21    1.71
  11  10  -3    4.34    2.35
 -11 -10   3    1.13    2.77
 -11  10   3    4.45    2.07
  11 -10  -3    2.19    2.20
  10 -10  -3   13.51    2.69
 -10 -10   3   18.39    3.70
 -10  10   3   17.38    2.88
  10  10  -3   12.26    2.53
 -10 -10   3   10.44    2.32
  -9 -10   3    4.40    1.83
   9 -10  -3   -0.63    1.60
  -9  10   3    4.57    1.58
  -9 -10   3    1.94    1.33
  -9 -10   3    5.27    2.54
   9  10  -3    0.47    1.75
   8  10  -3   45.28    3.49
  -8  10   3   47.70    3.07
  -8 -10   3   40.30    4.08
  -8 -10   3   41.59    3.19
  -8 -10   3   46.27    2.95
   8 -10  -3   42.11    3.38
  -7 -10   3   26.26    3.37
  -7  10   3   23.27    2.20
  -7 -10   3   23.74    2.41
   7 -10  -3   17.69    2.35
  -7 -10   3   19.94    2.12
   7  10  -3   16.51    2.27
  -6 -10   3  102.02    5.56
  -6 -10   3  107.04    4.45
  -6  10   3  104.84    4.16
   6 -10  -3  101.38    4.54
   6  10  -3  102.23    4.57
  -6 -10   3  103.04    4.17
  -5 -10   3  255.27    7.37
  -5 -10   3  242.50    8.65
   5 -10  -3  249.93    7.37
   5  10  -3  238.97    7.39
  -5 -10   3  251.41    7.25
  -5  10   3  243.74    6.95
   4  10  -3    0.24    0.92
   4 -10  -3    0.63    0.94
  -4 -10   3   -1.24    0.94
  -4 -10   3    0.02    1.13
  -4  10   3    0.12    0.78
  -4 -10   3   -1.65    0.87
  -3 -10   3   33.58    2.24
  -3 -10   3   27.01    2.25
   3  10  -3   31.96    2.26
   3 -10  -3   32.72    2.18
  -3 -10   3   25.94    2.11
  -3  10   3   30.84    1.93
  -2  10   3   15.50    1.43
   2 -10  -3   15.24    1.58
   2  10  -3   16.63    1.63
  -2 -10   3   18.55    1.76
  -1 -10   3   10.58    1.40
   1  10  -3    7.98    1.25
   1 -10  -3    7.96    1.32
  -1  10   3    9.55    1.18
   0 -10   3   75.80    3.29
   0  10  -3   80.26    3.34
   0  10   3   73.79    3.04
   0 -10  -3   76.85    3.31
  -1 -10  -3   35.42    2.36
   1 -10   3   31.57    2.33
   1  10   3   30.78    2.02
  -1  10  -3   33.64    2.28
   2 -10   3   16.27    1.91
  -2  10  -3   18.14    1.80
  -2 -10  -3   17.30    1.88
   2  10   3   16.70    1.78
  -3  10  -3    3.87    1.30
  -3 -10  -3    5.00    1.59
   3  10   3    6.79    1.54
   3 -10   3    6.56    1.54
  -4 -10  -3   11.25    1.93
   4 -10   3   12.89    2.00
   4  10   3   10.18    1.84
  -4  10  -3    9.73    1.79
   5  10   3   95.78    4.62
  -5 -10  -3   89.19    2.66
   5 -10   3   88.76    4.61
  -5  10  -3   87.31    4.44
  -5 -10  -3   85.71    4.45
   6  10   3    2.54    1.85
  -6  10  -3    0.48    2.08
  -6  10  -3   -0.16    1.42
  -6 -10  -3   -1.06    1.38
   6 -10   3    1.21    1.65
  -7  10  -3   -0.97    1.46
   7  10   3    2.76    1.76
  -7 -10  -3    3.67    1.88
   7 -10   3    2.54    1.89
  -7  10  -3    1.65    2.16
  -8 -10  -3    2.39    1.98
   8 -10   3    1.05    2.07
  -8  10  -3    3.12    2.30
   8  10   3   -2.46    1.67
  -8  10  -3   -1.35    1.36
  -9  10  -3    0.84    1.70
  -9 -10  -3    3.23    2.10
   9  10   3    1.30    1.96
  -9  10  -3    2.29    2.21
   9 -10   3    4.54    2.35
 -10 -10  -3    2.73    2.12
 -10  10  -3    0.14    1.77
 -10  10  -3    3.87    2.79
  10  10   3    3.61    2.25
  10 -10   3    1.83    2.51
  11 -10   3    1.05    2.54
  11  10   3    1.65    2.46
 -11 -10  -3    2.16    2.39
 -11  10  -3    1.66    2.78
 -11  10  -3    1.34    2.13
 -12 -11   3    3.74    2.43
 -12 -11   3    2.75    3.10
  12 -11  -3   -0.84    2.36
  12  11  -3    5.12    2.61
  11 -11  -3   19.29    3.34
 -11 -11   3   16.25    3.89
 -11 -11   3   11.65    2.53
  11  11  -3   17.18    3.17
 -10 -11   3   16.61    2.61
  10 -11  -3   21.20    3.14
  10  11  -3   20.67    3.10
 -10 -11   3   26.02    4.04
   9 -11  -3   -0.32    1.46
  -9  11   3    1.46    1.47
   9  11  -3    1.99    1.81
  -9 -11   3   -0.04    2.20
  -9 -11   3    0.28    1.35
  -9 -11   3   -0.13    1.51
  -8 -11   3   -0.58    1.26
  -8  11   3    0.87    1.31
   8 -11  -3   -0.87    1.45
  -8 -11   3   -4.34    1.75
   8  11  -3   -0.07    1.51
  -8 -11   3   -0.50    1.42
  -7  11   3    0.00    1.13
  -7 -11   3   -1.24    1.18
  -7 -11   3    0.52    1.42
   7  11  -3    1.75    1.41
   7 -11  -3    1.30    1.52
  -7 -11   3    2.14    2.12
  -6  11   3   -0.23    1.06
  -6 -11   3   -1.73    1.09
   6  11  -3    1.00    1.47
  -6 -11   3   -1.52    1.27
  -6 -11   3   -1.91    1.61
   6 -11  -3   -1.61    1.25
   5 -11  -3    2.59    1.35
  -5 -11   3   -0.66    1.29
  -5 -11   3    0.67    1.27
   5  11  -3    2.21    1.31
  -5 -11   3   -0.02    1.20
  -5  11   3    1.28    1.06
   4 -11  -3   49.43    2.88
   4  11  -3   46.26    2.91
  -4 -11   3   52.52    3.21
  -4  11   3   48.19    2.60
  -4 -11   3   47.45    2.85
  -4 -11   3   50.81    2.85
   3 -11  -3    6.57    1.34
  -3 -11   3    3.37    1.28
   3  11  -3    3.28    1.26
  -3  11   3    5.52    1.13
  -3 -11   3    3.63    1.12
  -3  11   3    5.94    1.16
  -2 -11   3   10.30    1.54
   2 -11  -3    9.81    1.43
   2  11  -3    9.72    1.44
  -2  11   3    8.07    1.25
   1  11  -3   12.75    1.57
   1 -11  -3    9.60    1.48
  -1 -11   3    8.22    1.47
  -1  11   3   10.95    1.36
   0 -11  -3    6.05    1.30
   0 -11   3    5.44    1.31
   0  11   3   10.94    1.44
   0  11  -3    5.88    1.23
   1  11   3   50.93    2.68
   1 -11   3   52.55    3.01
  -1 -11  -3   53.79    2.97
  -1  11  -3   49.46    2.79
  -2 -11  -3    1.12    1.22
  -2  11  -3    0.71    1.01
   2 -11   3   -0.94    1.05
   2  11   3   -1.68    0.75
  -2  11  -3   -1.04    0.93
   3 -11   3   60.76    3.55
  -3 -11  -3   55.36    3.42
  -3  11  -3   66.14    3.48
   3  11   3   55.53    3.20
  -3  11  -3   60.07    2.61
  -4  11  -3   40.27    2.91
   4  11   3   38.92    2.92
   4 -11   3   40.62    3.22
  -4 -11  -3   40.96    3.23
  -4  11  -3   41.60    2.76
  -5 -11  -3   20.75    2.60
   5  11   3   20.18    2.56
  -5 -11  -3   23.83    1.53
  -5  11  -3   25.62    2.58
   5 -11   3   22.86    2.72
  -5  11  -3   24.18    2.54
   6  11   3   11.66    2.32
  -6  11  -3   14.87    2.28
  -6 -11  -3   11.11    2.45
  -6  11  -3   11.02    2.18
   6 -11   3    7.31    2.22
  -7  11  -3   -0.79    1.79
  -7 -11  -3    4.07    1.99
   7 -11   3   -1.03    1.67
   7  11   3   -0.04    1.47
  -7  11  -3    1.13    1.67
   8  11   3    1.84    2.01
  -8 -11  -3    4.14    2.13
   8 -11   3   -1.81    1.87
  -8  11  -3    6.35    2.34
  -8  11  -3    6.00    2.17
   9 -11   3    6.04    2.61
  -9  11  -3    1.16    2.18
  -9 -11  -3    2.56    2.21
  -9  11  -3    1.90    1.85
   9  11   3    1.84    2.06
  10  11   3    5.92    2.56
 -10  11  -3    3.21    2.07
  10 -11   3   -0.86    2.24
 -10 -11  -3   -0.43    2.10
  11  11   3   -0.29    2.41
  11 -11   3    1.87    2.75
  12 -12  -3    4.11    2.71
  12  12  -3   10.01    3.11
 -11 -12   3    9.11    2.47
 -11 -12   3    3.83    2.81
  11  12  -3    4.86    2.46
  11 -12  -3    7.91    2.86
  10  12  -3    5.26    2.21
 -10 -12   3   -0.97    1.58
 -10 -12   3    3.68    2.48
  10 -12  -3    2.44    2.09
  -9 -12   3    9.83    1.80
  -9 -12   3    3.54    1.89
   9  12  -3    8.97    2.34
   9 -12  -3    8.03    2.34
  -9 -12   3    8.91    2.88
  -9  12   3    8.53    1.90
  -8 -12   3   19.45    2.49
  -8  12   3   11.51    1.95
  -8 -12   3   12.95    1.93
   8 -12  -3   16.63    2.53
   8  12  -3   14.62    2.39
  -8 -12   3   18.25    3.13
  -7 -12   3    2.98    2.08
  -7 -12   3    1.40    1.30
   7 -12  -3    0.78    1.58
  -7 -12   3    2.26    1.51
  -7  12   3   -0.70    1.20
   7  12  -3   -0.33    1.55
   6  12  -3   66.28    3.89
  -6  12   3   65.77    3.50
  -6 -12   3   72.47    3.73
  -6 -12   3   62.54    3.59
   6 -12  -3   62.50    3.81
  -6 -12   3   76.14    4.87
  -5 -12   3  310.43    9.14
   5 -12  -3  321.04    9.30
   5  12  -3  332.00    9.46
  -5 -12   3  326.31    9.22
  -5  12   3  312.16    8.78
  -5 -12   3  336.37   10.71
   4  12  -3    3.03    1.30
  -4 -12   3    0.53    1.28
   4 -12  -3    3.11    1.38
  -4 -12   3    3.35    1.25
  -4 -12   3    0.95    1.27
  -4  12   3    2.37    1.10
   3 -12  -3   24.53    2.15
  -3 -12   3   27.95    2.29
  -3  12   3   24.20    2.02
  -3  12   3   22.93    1.88
  -3 -12   3   23.26    1.99
   3  12  -3   24.25    2.21
   2 -12  -3    6.62    1.34
   2  12  -3    6.14    1.37
  -2 -12   3    8.91    1.59
  -2  12   3    4.67    1.17
  -1 -12   3    4.64    1.35
  -1  12   3    6.53    1.24
   1  12  -3    3.82    1.24
   1 -12  -3    6.13    1.31
   0 -12   3    0.81    1.10
   0 -12  -3    2.35    1.13
   0  12  -3    0.52    0.94
   0  12   3    0.10    0.91
  -1  12  -3    5.26    1.38
   1 -12   3    3.27    1.28
  -1 -12  -3    0.63    1.24
   1  12   3    4.34    1.28
  -2  12  -3    1.64    1.14
   2 -12   3    3.16    1.40
  -2 -12  -3    2.74    1.40
   2  12   3    3.15    1.27
  -2  12  -3    2.19    1.30
   3  12   3   27.30    2.47
  -3  12  -3   31.41    1.51
  -3  12  -3   28.86    2.57
   3 -12   3   29.19    2.72
  -3 -12  -3   32.67    2.90
   4  12   3   -1.00    1.24
  -4  12  -3    0.83    1.12
  -4  12  -3    0.85    1.37
   4 -12   3    0.16    1.41
  -4 -12  -3    2.64    1.79
   5 -12   3    7.51    2.11
  -5 -12  -3   13.20    2.29
  -5 -12  -3    7.94    1.20
   5  12   3   10.98    2.25
  -5  12  -3   10.01    2.01
  -5  12  -3    8.69    1.76
  -6  12  -3   85.17    4.56
   6  12   3   91.81    4.89
   6 -12   3   83.27    5.01
  -6 -12  -3   87.49    4.90
  -6  12  -3   88.34    4.84
  -7 -12  -3    6.85    2.40
  -7  12  -3    8.52    2.17
   7 -12   3    4.58    2.22
   7  12   3   11.16    2.45
  -7  12  -3    8.13    2.24
  -8  12  -3    1.26    1.82
  -8  12  -3   -1.47    1.51
   8  12   3   -0.88    1.71
  -8 -12  -3   -0.79    1.68
   8 -12   3   -0.58    1.98
  -9  12  -3    4.99    2.16
   9 -12   3    7.97    2.78
  -9 -12  -3    6.20    2.58
   9  12   3    7.96    2.51
  10  12   3   -1.24    2.12
  10 -12   3    7.97    3.10
 -10 -12  -3    4.36    2.68
 -10  12  -3    4.45    2.24
  11  13  -3    5.98    2.61
 -11 -13   3    4.60    3.08
  11 -13  -3    7.55    2.73
  10  13  -3    1.77    2.11
 -10 -13   3    4.84    2.76
 -10 -13   3    4.90    2.06
  10 -13  -3   -0.02    2.04
  -9 -13   3    3.47    1.87
  -9 -13   3    4.74    2.59
   9 -13  -3    1.43    1.91
   9  13  -3    4.05    2.14
   8  13  -3   -2.00    1.56
  -8 -13   3    1.17    1.61
  -8 -13   3    2.74    2.19
   8 -13  -3    0.61    1.63
  -8 -13   3   -1.44    1.26
  -8  13   3   -2.11    1.11
  -7  13   3    1.23    1.37
  -7 -13   3    1.72    1.39
  -7 -13   3    0.24    1.48
   7  13  -3    0.29    1.40
  -7 -13   3    1.16    1.94
   7 -13  -3    0.00    1.43
  -6 -13   3   49.43    3.96
  -6 -13   3   41.44    3.22
  -6  13   3   47.62    3.02
  -6 -13   3   50.56    3.25
   6  13  -3   53.88    3.59
   6 -13  -3   46.85    3.40
  -5 -13   3   45.44    3.26
   5 -13  -3   47.68    3.20
  -5 -13   3   45.91    3.20
  -5  13   3   44.20    2.84
   5  13  -3   52.04    3.44
  -5 -13   3   54.43    3.69
  -4 -13   3   -2.06    1.25
   4  13  -3    0.23    1.35
  -4 -13   3    1.38    1.21
  -4  13   3   -0.33    0.99
  -4 -13   3   -0.87    1.18
   4 -13  -3    0.35    1.18
  -3 -13   3   29.06    2.49
  -3  13   3   30.92    2.29
  -3  13   3   30.86    2.27
   3 -13  -3   32.69    2.58
  -3 -13   3   34.85    2.29
   3  13  -3   32.70    2.65
   2 -13  -3    6.59    1.47
  -2  13   3    8.85    1.43
   2  13  -3    7.43    1.56
  -2 -13   3    6.97    1.58
  -1  13   3    1.61    1.06
  -1 -13   3    5.12    1.45
   1  13  -3    2.70    1.22
   1 -13  -3    3.24    1.32
   0 -13  -3   -0.18    1.14
   0  13   3   -0.53    0.91
   0  13  -3   -0.58    0.91
   0 -13   3   -0.33    1.16
   1  13   3    2.18    1.24
  -1  13  -3    4.71    1.43
  -1 -13  -3    3.26    1.47
   1 -13   3    0.68    1.25
  -2  13  -3   11.11    1.87
  -2  13  -3   11.83    1.82
   2  13   3    9.83    1.74
  -2 -13  -3    8.32    1.82
   2 -13   3   12.89    2.03
   3 -13   3   20.71    2.52
   3  13   3   22.80    2.40
  -3  13  -3   20.24    2.36
  -3 -13  -3   19.04    2.41
   4  13   3   11.43    2.12
  -4  13  -3   11.64    2.03
  -4 -13  -3    7.17    2.08
  -4  13  -3   13.46    1.28
   4 -13   3    9.23    2.16
   5  13   3   22.26    2.59
  -5  13  -3   26.25    2.23
  -5 -13  -3   25.88    2.92
  -5  13  -3   24.33    2.72
  -5 -13  -3   23.81    1.86
   5 -13   3   25.31    2.90
   6 -13   3   35.56    3.63
  -6 -13  -3   34.46    3.38
  -6  13  -3   32.75    3.15
   6  13   3   31.80    3.31
  -7 -13  -3    0.30    1.93
  -7  13  -3    1.88    1.67
   7  13   3   -0.31    1.72
   7 -13   3    3.14    2.10
   8  13   3   15.57    2.81
   8 -13   3   19.99    3.39
  -8 -13  -3   18.93    3.12
  -8  13  -3   11.17    2.64
  -9 -13  -3    4.48    2.56
   9 -13   3    1.24    2.42
  -9  13  -3    5.84    2.33
   9  13   3    6.51    2.57
  10 -13   3    7.75    3.14
  10  13   3    3.19    2.44
 -10 -13  -3    4.25    2.62
 -10  13  -3    7.45    2.56
  11 -14  -3    4.70    2.70
 -11 -14   3    9.48    3.50
  11  14  -3    8.98    3.03
 -10 -14   3   -2.19    1.64
  10 -14  -3   -0.52    2.01
 -10 -14   3    1.53    2.51
  10  14  -3   -2.03    2.01
  -9 -14   3    1.28    1.77
  -9 -14   3    3.80    2.60
   9 -14  -3    3.36    2.11
   9  14  -3    0.69    1.97
  -8 -14   3    3.56    2.37
   8  14  -3   -1.63    1.38
  -8 -14   3    1.74    1.61
  -8 -14   3    1.01    1.40
   8 -14  -3   -0.80    1.71
  -8  14   3    0.78    1.46
  -7 -14   3    4.28    1.62
   7  14  -3    3.94    1.75
  -7  14   3    3.72    1.54
  -7 -14   3    5.77    2.28
   7 -14  -3    3.08    1.74
  -7 -14   3    3.26    1.66
   6  14  -3   26.47    2.82
  -6 -14   3   21.40    2.33
   6 -14  -3   23.65    2.73
  -6 -14   3   23.68    2.97
  -6  14   3   28.78    2.49
  -6 -14   3   27.87    2.74
  -5 -14   3   22.49    2.49
   5  14  -3   25.55    2.56
  -5  14   3   25.95    2.43
   5 -14  -3   22.51    2.57
  -5 -14   3   20.65    2.35
  -5 -14   3   15.88    2.30
  -4  14   3   11.34    1.71
   4 -14  -3    9.14    1.85
  -4 -14   3    8.43    1.85
  -4 -14   3   13.02    1.82
   4  14  -3   10.97    1.93
  -4 -14   3    9.23    1.92
  -3  14   3   18.27    1.91
   3  14  -3   15.62    2.16
  -3 -14   3   15.31    1.63
   3 -14  -3   15.51    2.07
  -3 -14   3   14.84    2.07
  -3  14   3   16.49    1.84
   2  14  -3    1.19    1.21
   2 -14  -3    0.38    1.29
  -2 -14   3   -0.58    1.28
  -2  14   3    0.42    1.09
  -1  14   3    1.32    1.16
   1  14  -3    3.46    1.39
  -1 -14   3    3.90    1.52
   1 -14  -3    0.37    1.22
   0 -14   3   15.08    2.06
   0  14  -3   18.85    2.15
   0 -14  -3   13.82    1.98
   0  14   3   19.51    1.93
   1  14   3   84.13    3.89
  -1 -14  -3   82.18    4.10
  -1  14  -3   79.45    4.07
   1 -14   3   80.52    4.21
   2  14   3    0.40    1.21
  -2 -14  -3    0.67    1.53
  -2  14  -3    0.12    1.33
  -2  14  -3    0.14    1.20
   2 -14   3   -0.30    1.43
   3  14   3    0.06    1.37
  -3  14  -3   -0.55    1.29
  -3 -14  -3   -1.10    1.46
   3 -14   3   -1.21    1.47
   4 -14   3   40.20    3.49
   4  14   3   50.11    3.54
  -4  14  -3   45.67    3.44
  -4 -14  -3   46.53    3.64
   5 -14   3   20.79    2.88
   5  14   3   22.58    2.75
  -5  14  -3   21.14    2.69
  -5 -14  -3   25.81    2.99
  -5 -14  -3   19.93    1.81
   6 -14   3    5.42    2.18
  -6 -14  -3    2.75    1.95
   6  14   3    6.36    2.14
  -6  14  -3    8.90    2.24
  -7 -14  -3   22.18    3.18
  -7  14  -3   22.01    2.97
   7 -14   3   19.11    3.13
   7  14   3   23.76    3.18
   8  14   3    3.81    2.06
  -8  14  -3   -0.01    1.66
  -8 -14  -3   -1.08    1.79
   8 -14   3    5.39    2.62
  -9 -14  -3    5.34    2.56
   9 -14   3    8.13    3.00
   9  14   3    3.95    2.40
  -9  14  -3    2.22    2.00
  10  14   3    0.82    2.54
  10 -14   3    0.06    2.59
  11 -15  -3   -0.70    2.30
  11  15  -3   -3.85    2.05
 -10 -15   3   28.70    4.28
  10 -15  -3   25.74    3.70
 -10 -15   3   25.27    3.30
  10  15  -3   23.23    3.55
  -9 -15   3   19.71    3.58
   9 -15  -3   18.47    3.15
   9  15  -3   19.21    3.10
  -9 -15   3   18.50    2.87
  -8 -15   3    1.70    1.71
   8  15  -3    1.66    1.89
   8 -15  -3    3.97    2.16
  -8 -15   3    0.89    1.56
  -8 -15   3    2.88    2.21
   7  15  -3   25.01    3.07
  -7 -15   3   22.41    3.14
  -7 -15   3   19.62    2.71
  -7 -15   3   25.20    2.57
   7 -15  -3   30.79    3.19
  -7  15   3   24.27    2.54
   6  15  -3   -0.67    1.42
  -6 -15   3   -1.22    1.30
  -6 -15   3    0.81    1.65
  -6  15   3   -1.96    0.94
  -6 -15   3   -0.71    1.47
   6 -15  -3    0.05    1.35
   5  15  -3   18.27    2.45
   5 -15  -3   15.01    2.39
  -5 -15   3   15.48    2.36
  -5 -15   3   22.89    2.43
  -5  15   3   17.80    2.14
  -5 -15   3   18.11    2.29
  -4  15   3   23.53    2.28
   4  15  -3   24.06    2.57
  -4 -15   3   22.36    2.24
  -4 -15   3   17.25    2.34
  -4 -15   3   23.07    2.49
   4 -15  -3   18.10    2.29
  -3  15   3   49.14    3.08
   3  15  -3   50.95    3.31
   3 -15  -3   45.18    3.27
  -3  15   3   49.89    3.04
  -3 -15   3   45.21    3.29
   2  15  -3   24.54    2.45
  -2  15   3   23.79    2.22
  -2 -15   3   25.95    2.61
   2 -15  -3   21.74    2.44
   1 -15  -3    4.29    1.61
  -1  15   3    3.75    1.39
  -1 -15   3    6.21    1.66
   1  15  -3    4.11    1.61
   0  15  -3    0.90    1.26
   0 -15  -3    2.57    1.46
   0 -15   3    1.31    1.46
   0  15   3    1.87    1.27
  -1  15  -3    9.90    1.87
   1  15   3   10.90    1.86
   1 -15   3   12.29    2.20
  -1 -15  -3   12.04    2.08
   2  15   3   14.19    2.02
  -2  15  -3   11.63    2.03
   2 -15   3   16.11    2.44
  -2  15  -3   18.64    2.40
  -2 -15  -3   13.44    2.30
  -3  15  -3    5.13    1.76
   3  15   3    7.40    1.91
  -3 -15  -3    2.05    1.76
   3 -15   3    3.48    1.85
  -4  15  -3    0.66    1.37
   4  15   3    4.58    1.66
  -4 -15  -3    0.47    1.70
   4 -15   3   -0.95    1.66
  -5 -15  -3    0.87    1.76
  -5  15  -3   -0.44    1.48
   5 -15   3   -0.99    1.70
   5  15   3   -1.16    1.38
   6 -15   3    7.95    2.32
  -6 -15  -3    2.37    2.17
   6  15   3    3.72    2.00
  -6  15  -3    2.68    1.79
   7 -15   3    3.60    2.22
  -7 -15  -3    0.65    1.94
   7  15   3    1.06    1.91
  -7  15  -3    1.73    1.71
  -8  15  -3   -3.10    1.37
   8  15   3   -0.75    1.86
  -8 -15  -3   -0.57    2.16
   8 -15   3   -2.82    1.93
  -9  15  -3   -0.26    1.91
   9 -15   3    0.99    2.59
  -9 -15  -3    0.90    2.31
   9  15   3   -0.21    2.21
 -10 -16   3    4.06    2.73
  10 -16  -3    1.71    2.39
  10  16  -3    4.28    2.57
 -10 -16   3    3.19    2.27
   9  16  -3    8.77    2.67
   9 -16  -3    4.90    2.54
  -9 -16   3    4.72    2.25
  -9 -16   3    7.28    2.94
   8 -16  -3   14.76    2.79
  -8 -16   3    5.45    2.13
  -8 -16   3    9.03    1.90
   8  16  -3    9.91    2.60
  -8 -16   3    9.41    2.67
  -7 -16   3    4.35    1.89
  -7 -16   3    7.27    1.80
   7  16  -3    5.07    1.99
   7 -16  -3    9.72    2.49
  -7 -16   3    7.72    2.34
  -7  16   3    7.89    1.89
  -6  16   3   -1.63    1.12
   6  16  -3   -1.02    1.26
   6 -16  -3   -2.95    1.31
  -6 -16   3    0.70    1.53
  -6 -16   3    1.41    1.49
  -6 -16   3    1.73    1.72
  -5 -16   3   -0.99    1.43
  -5 -16   3    0.51    1.51
   5  16  -3    0.27    1.43
  -5 -16   3    0.58    1.18
  -5  16   3   -1.45    1.18
   5 -16  -3    2.03    1.58
   4  16  -3   -1.10    1.37
  -4 -16   3    0.93    1.40
   4 -16  -3   -0.07    1.51
  -4 -16   3   -0.22    0.95
  -4  16   3   -0.84    1.06
  -4 -16   3    0.22    1.31
  -3 -16   3   15.38    2.26
  -3  16   3   19.91    2.17
   3  16  -3   16.56    2.33
  -3  16   3   14.42    2.00
   3 -16  -3   16.33    2.28
  -2 -16   3    5.05    1.81
  -2  16   3    4.05    1.55
   2 -16  -3    5.66    1.83
   2  16  -3    5.89    1.79
   1  16  -3    3.32    1.46
  -1  16   3    4.07    1.43
  -1 -16   3    3.68    1.80
   1 -16  -3    7.12    1.88
   0 -16   3    3.63    1.81
   0  16  -3    3.75    1.64
   0  16   3    3.61    1.56
   0 -16  -3    4.25    1.67
   1  16   3    6.67    1.75
  -1 -16  -3    5.96    1.85
  -1  16  -3    3.86    1.60
   1 -16   3    6.98    2.00
  -2  16  -3   30.25    2.95
   2 -16   3   31.55    3.03
   2  16   3   35.85    2.98
  -2 -16  -3   32.73    3.15
  -2  16  -3   28.63    2.89
  -3  16  -3    6.97    1.87
   3 -16   3    5.92    2.18
   3  16   3    4.85    1.78
  -3 -16  -3    6.86    2.13
   4  16   3   22.21    2.72
  -4  16  -3   19.70    2.59
   4 -16   3   16.10    2.76
  -4 -16  -3   12.77    2.55
  -5 -16  -3    1.09    1.89
   5  16   3    0.85    1.69
   5 -16   3   -1.03    1.62
  -5  16  -3    1.50    1.62
   6  16   3    1.75    1.91
   6 -16   3   -0.58    1.84
  -6  16  -3    4.48    1.86
  -6 -16  -3    3.35    2.07
   7  16   3   -0.65    1.80
   7 -16   3    0.35    2.05
  -7 -16  -3    5.99    2.33
  -7  16  -3    1.68    1.84
   8  16   3    3.18    2.22
  -8  16  -3    8.33    2.52
   8 -16   3    4.64    2.70
  -8 -16  -3    2.98    2.37
   9  16   3    7.96    2.76
  -9 -16  -3    2.26    2.56
   9 -16   3   -1.07    2.51
  -9  16  -3    2.65    2.21
  10 -17  -3   -3.20    2.15
 -10 -17   3   -0.62    2.00
  10  17  -3   -1.14    2.27
   9 -17  -3    3.61    2.28
  -9 -17   3    0.90    1.96
   9  17  -3   -3.14    1.69
  -9 -17   3    3.26    2.61
  -8 -17   3    8.91    2.60
   8 -17  -3    7.37    2.55
  -8 -17   3   12.72    2.61
   8  17  -3    6.93    2.52
   7 -17  -3    7.85    2.42
  -7 -17   3    4.10    1.84
  -7 -17   3    6.47    1.90
   7  17  -3    4.32    2.02
  -7 -17   3    7.19    2.31
  -7  17   3    6.78    1.86
  -6 -17   3    5.25    1.92
   6  17  -3    2.63    1.76
  -6  17   3    1.62    1.56
  -6 -17   3    4.57    1.88
   6 -17  -3    1.19    1.85
  -6 -17   3    2.32    1.56
  -5 -17   3    1.90    1.51
   5 -17  -3    2.72    1.77
  -5 -17   3    0.60    1.61
   5  17  -3    3.18    1.67
  -5  17   3    3.69    1.56
  -5 -17   3    4.06    1.43
  -4  17   3    5.75    1.68
   4  17  -3    7.67    1.91
  -4 -17   3    9.54    2.12
  -4 -17   3    4.80    1.92
   4 -17  -3    7.86    2.06
  -4 -17   3    9.96    1.48
  -3  17   3    3.88    1.53
  -3  17   3    2.53    1.49
  -3 -17   3    3.45    1.76
   3  17  -3    2.45    1.61
   3 -17  -3   -0.26    1.48
   2  17  -3   63.31    3.92
  -2  17   3   64.42    3.67
  -2 -17   3   58.76    3.81
   2 -17  -3   57.44    3.87
  -1 -17   3   25.08    2.73
   1 -17  -3   28.33    2.88
   1  17  -3   25.06    2.76
  -1  17   3   23.64    2.46
   0  17   3   23.30    2.49
   0  17  -3   17.98    2.38
   0 -17  -3   18.59    2.60
   0 -17   3   22.83    2.74
   1  17   3    0.96    1.49
   1 -17   3    1.98    1.61
  -1  17  -3    1.34    1.38
  -1 -17  -3    1.99    1.78
  -2  17  -3    1.61    1.62
  -2  17  -3    1.83    1.47
   2  17   3    2.12    1.51
  -2 -17  -3    2.85    1.89
   2 -17   3    1.55    1.66
  -3 -17  -3   31.96    3.37
   3  17   3   40.94    3.29
   3 -17   3   34.72    3.54
  -3  17  -3   27.64    2.97
   4  17   3    4.74    1.94
  -4  17  -3    4.13    1.83
  -4 -17  -3    7.09    2.24
   4 -17   3    8.92    2.46
  -5  17  -3    4.28    1.89
   5 -17   3    3.18    2.15
   5  17   3    0.69    1.69
  -5 -17  -3    3.15    2.02
  -6 -17  -3    8.03    2.62
  -6  17  -3    9.38    2.39
   6  17   3    8.12    2.38
   6 -17   3    2.48    2.26
  -7  17  -3    4.78    2.24
   7 -17   3    3.96    2.50
  -7 -17  -3    9.36    2.83
   7  17   3    5.06    2.39
  -8  17  -3    8.23    2.61
  -8 -17  -3    6.08    2.60
   8 -17   3    9.88    3.14
   8  17   3    4.87    2.49
  -9 -18   3    4.87    2.40
   9 -18  -3    3.84    2.54
  -9 -18   3    3.50    2.55
   9  18  -3    1.24    2.30
   8  18  -3    1.14    2.05
  -8 -18   3    1.35    2.06
  -8 -18   3    8.32    2.62
   8 -18  -3    5.30    2.50
  -7 -18   3    3.03    1.97
  -7 -18   3    5.64    2.18
   7  18  -3    1.12    1.84
  -7 -18   3    2.99    1.75
   7 -18  -3    4.03    2.16
  -6  18   3   -0.61    1.38
  -6 -18   3    0.26    1.68
   6 -18  -3   -0.84    1.70
   6  18  -3   -0.59    1.60
  -6 -18   3   -0.29    1.53
  -5 -18   3   -1.27    1.41
  -5  18   3    2.39    1.50
   5 -18  -3   -0.20    1.72
   5  18  -3   -0.45    1.61
  -5 -18   3    0.02    1.59
  -4 -18   3    6.51    2.11
  -4  18   3    6.62    1.78
   4 -18  -3    9.78    2.25
  -4 -18   3    4.84    1.89
   4  18  -3    7.07    2.03
  -3 -18   3    0.33    1.61
   3 -18  -3    0.83    1.54
  -3  18   3    3.06    1.49
   3  18  -3    1.01    1.47
  -3  18   3   -0.14    1.28
  -2  18   3    6.31    1.74
   2 -18  -3    2.20    1.57
  -2 -18   3    8.60    2.05
   2  18  -3    2.74    1.72
   1  18  -3    3.82    1.60
   1 -18  -3    2.76    1.82
  -1 -18   3    3.02    1.85
  -1  18   3    4.88    1.74
   0  18  -3   27.76    2.82
   0  18   3   27.44    2.79
   0 -18   3   30.02    3.16
   0 -18  -3   29.76    3.11
   1 -18   3   -2.34    1.48
  -1 -18  -3    1.80    1.82
  -1  18  -3    1.88    1.48
   1  18   3   -0.34    1.48
   2 -18   3   -1.39    1.45
  -2  18  -3   -0.83    1.54
  -2 -18  -3    0.91    1.62
   2  18   3   -0.47    1.45
  -2  18  -3   -0.81    1.49
  -3 -18  -3    0.99    1.82
   3  18   3    1.61    1.66
  -3  18  -3    2.21    1.70
   3 -18   3    2.48    2.02
  -4  18  -3   13.76    2.58
  -4 -18  -3   14.21    2.70
   4 -18   3   11.47    2.77
   4  18   3   11.96    2.38
   5 -18   3    0.47    2.01
  -5  18  -3   -1.30    1.57
  -5 -18  -3   -1.19    1.89
   5  18   3    1.75    1.88
   6 -18   3    3.41    2.31
   6  18   3    4.60    2.13
  -6  18  -3    1.42    1.86
  -6 -18  -3   -0.63    2.06
   7 -18   3    5.97    2.78
  -7  18  -3    5.40    2.42
   7  18   3    5.14    2.35
  -7 -18  -3    3.45    2.54
   8 -18   3    5.68    2.84
   8  18   3    4.41    2.33
  -8 -18  -3    0.19    2.56
   8  19  -3    1.25    2.24
   8 -19  -3    2.15    2.29
  -8 -19   3    2.16    2.18
   7 -19  -3   14.34    3.04
  -7 -19   3    9.34    2.44
   7  19  -3   14.52    2.80
  -7 -19   3    9.44    2.24
   6  19  -3    3.14    2.13
   6 -19  -3    2.68    2.18
  -6 -19   3    4.19    1.88
  -6 -19   3    6.07    2.14
   5  19  -3   -0.18    1.74
  -5 -19   3    2.83    1.82
   5 -19  -3    2.67    1.99
  -5  19   3    4.55    1.78
  -5 -19   3    0.70    1.66
  -4 -19   3   14.76    2.60
  -4  19   3   14.07    2.25
  -4 -19   3   10.31    2.44
   4 -19  -3   18.66    2.81
   4  19  -3   13.10    2.49
  -3  19   3   21.29    2.63
   3  19  -3   18.71    2.70
   3 -19  -3   19.73    2.81
  -3 -19   3   19.24    2.75
  -3  19   3   21.21    2.56
  -2  19   3   -0.50    1.44
   2  19  -3   -2.29    1.34
   2 -19  -3   -1.47    1.56
  -2 -19   3   -0.93    1.57
   1 -19  -3    1.21    1.80
   1  19  -3    0.33    1.45
  -1 -19   3   -0.24    1.68
  -1  19   3   -1.25    1.32
   0 -19  -3    9.87    2.38
   0  19   3    7.10    1.92
   0  19  -3    4.34    1.90
   0 -19   3    4.54    1.88
  -1  19  -3   11.68    2.32
   1  19   3    8.29    1.88
  -1  19  -3   10.00    2.27
  -1 -19  -3    6.96    2.20
   1 -19   3   10.30    2.41
  -2  19  -3   12.17    2.47
  -2 -19  -3   11.18    2.54
   2 -19   3   11.63    2.61
  -2  19  -3   13.53    2.45
   2  19   3   11.58    2.20
  -3 -19  -3   14.78    2.75
   3 -19   3   12.65    2.81
   3  19   3   10.33    2.19
  -3  19  -3   12.81    2.40
   4  19   3    1.02    1.79
  -4 -19  -3    3.62    2.24
  -4  19  -3    2.43    1.88
   4 -19   3    0.61    2.13
   5  19   3   -2.22    1.59
   5 -19   3    0.20    2.01
  -5  19  -3    2.72    1.91
  -5 -19  -3    2.51    2.20
  -6 -19  -3   16.77    3.28
   6  19   3    8.41    2.58
  -6  19  -3    8.60    2.43
   6 -19   3    7.28    2.89
   7  19   3    0.45    2.14
   7 -19   3    2.43    2.60
  -7 -19  -3    3.71    2.66
  -7  19  -3    2.50    2.08
   8  20  -3    1.59    2.22
   8 -20  -3    0.42    2.16
  -8 -20   3    2.09    2.20
   7  20  -3   -0.39    1.98
  -7 -20   3   -0.33    1.70
  -7 -20   3   -0.12    1.95
   7 -20  -3    2.64    2.27
  -6 -20   3    2.37    1.94
   6  20  -3    6.15    2.31
  -6 -20   3    4.21    2.09
   6 -20  -3    2.57    2.20
  -5 -20   3   20.49    3.02
  -5 -20   3   22.72    2.91
   5 -20  -3   21.91    3.27
   5  20  -3   20.11    2.93
  -5  20   3   15.08    2.45
   4  20  -3    0.32    1.59
  -4  20   3    1.00    1.40
  -4 -20   3    0.04    1.63
  -4 -20   3    0.36    1.75
   4 -20  -3   -1.40    1.70
  -3  20   3   -0.65    1.36
   3  20  -3    1.03    1.53
  -3 -20   3    0.24    1.59
   3 -20  -3   -0.76    1.74
  -3  20   3    0.50    1.33
  -2 -20   3   -0.08    1.49
  -2  20   3    1.10    1.54
   2 -20  -3    0.24    1.80
   2  20  -3   -0.66    1.64
  -1 -20   3    1.69    1.94
   1  20  -3   -2.98    1.20
  -1  20   3    1.70    1.60
   1 -20  -3   -1.70    1.69
   0  20  -3   16.92    2.73
   0 -20  -3   19.08    2.87
   0 -20   3   21.09    3.01
   0  20   3   21.19    2.68
  -1  20  -3    6.54    2.01
   1 -20   3    6.66    2.29
   1  20   3    5.20    1.98
  -1 -20  -3    9.16    2.48
  -1  20  -3    6.62    2.17
   2  20   3   16.90    2.58
   2 -20   3   17.25    2.92
  -2 -20  -3   23.30    3.22
  -2  20  -3   17.93    2.76
  -2  20  -3   18.36    2.82
   3  20   3    6.66    2.12
   3 -20   3    8.59    2.66
  -3 -20  -3    8.45    2.55
  -3  20  -3    9.75    2.34
  -4  20  -3    1.99    1.87
   4  20   3   -1.18    1.63
   4 -20   3   -1.36    1.97
  -4 -20  -3    2.02    2.18
   5  20   3    0.21    1.82
  -5  20  -3    2.52    2.01
  -5 -20  -3   -1.14    2.05
   5 -20   3    3.41    2.47
   6  20   3    0.25    1.89
   6 -20   3    1.40    2.32
  -6  20  -3   -3.01    1.66
  -6 -20  -3    0.72    2.33
  -7 -21   3    4.39    2.42
   7  21  -3    2.92    2.33
   7 -21  -3    0.51    2.17
   6  21  -3    4.76    2.29
  -6 -21   3    0.85    2.02
  -6 -21   3    2.77    1.97
   6 -21  -3    2.64    2.22
   5 -21  -3    5.32    2.36
  -5 -21   3    0.81    1.78
   5  21  -3    2.92    1.85
  -5 -21   3    3.23    2.20
  -4 -21   3    6.16    2.27
  -4  21   3    9.29    2.10
   4  21  -3    6.33    2.20
   4 -21  -3   15.65    2.87
  -4 -21   3   11.56    2.59
  -3  21   3    1.46    1.53
   3  21  -3    3.59    2.02
  -3 -21   3    2.00    1.92
   3 -21  -3    5.30    2.26
  -3  21   3   -2.06    1.30
   2 -21  -3   -0.60    1.75
  -2  21   3    2.14    1.64
  -2  21   3    1.14    1.63
   2  21  -3   -0.80    1.64
  -2 -21   3   -0.68    1.80
  -1  21   3    8.53    2.19
  -1 -21   3    6.67    2.38
   1  21  -3    7.17    2.32
   1 -21  -3   11.62    2.66
   0  21  -3    4.05    2.17
   0  21   3    8.71    2.15
   0 -21   3    7.97    2.41
  -1  21  -3    0.35    1.71
   1 -21   3   -2.27    1.68
  -1 -21  -3   -2.63    1.56
  -1  21  -3    0.70    1.75
   1  21   3    0.86    1.50
   2 -21   3   -0.17    1.75
  -2  21  -3    1.30    1.89
   2  21   3    4.69    1.98
  -2  21  -3    1.08    1.73
  -2 -21  -3    0.12    2.04
  -3  21  -3    1.57    1.74
  -3 -21  -3   -3.90    1.88
   3 -21   3    0.51    1.87
   3  21   3    0.06    1.64
   4  21   3    8.36    2.44
  -4 -21  -3    7.39    2.73
   4 -21   3    7.35    2.77
  -4  21  -3    8.03    2.42
  -5 -21  -3    0.30    2.10
  -5  21  -3    0.47    1.82
   5 -21   3   -0.20    2.50
   5  21   3   -0.87    2.04
   6 -22  -3    3.57    2.41
  -6 -22   3    4.25    2.36
   6  22  -3    8.84    2.75
   5 -22  -3    2.25    2.27
   5  22  -3   -0.37    1.67
  -5 -22   3   -1.52    1.77
  -5 -22   3    2.74    2.26
  -4 -22   3   -2.87    1.67
  -4 -22   3    2.43    2.02
   4 -22  -3   -5.09    1.59
   4  22  -3   -0.61    1.77
   3 -22  -3   -1.46    1.63
   3  22  -3    1.05    1.87
  -3 -22   3    1.98    2.06
  -3  22   3   -1.21    1.43
   2 -22  -3    2.25    2.12
  -2 -22   3    2.46    2.12
  -2  22   3    5.34    1.98
  -2  22   3    7.15    2.07
   2  22  -3    4.77    2.07
  -1  22   3    1.04    1.68
  -1 -22   3   -2.05    1.81
   1 -22  -3    4.87    2.24
   1  22  -3    1.89    1.77
   0 -22   3    5.17    2.34
   0  22   3    5.58    2.02
   0 -22  -3    9.54    2.71
   0  22  -3    2.80    1.89
  -1  22  -3   -0.51    1.56
  -1 -22  -3   -0.92    1.91
   1 -22   3    2.31    2.02
  -1  22  -3    0.67    1.70
   1  22   3    2.93    1.85
   2 -22   3    5.03    2.48
  -2 -22  -3    0.45    2.09
   2  22   3    4.09    2.06
  -2  22  -3    1.56    1.89
   3  22   3   16.34    2.87
  -3  22  -3   16.42    2.96
   3 -22   3   27.98    3.85
  -3 -22  -3   19.19    3.38
  -4  22  -3    7.61    2.46
  -4 -22  -3    3.57    2.61
   4 -22   3    1.58    2.54
   4  22   3    4.34    2.18
  -4 -23   3    1.43    2.16
   4 -23  -3    4.98    2.45
   4  23  -3    6.13    2.45
  -4 -23   3   -0.75    1.83
   3 -23  -3    0.00    1.92
  -3 -23   3    0.19    2.00
   3  23  -3   -2.83    1.49
  -2  23   3   -0.40    1.60
  -2 -23   3    2.41    2.19
   2 -23  -3   -3.38    1.54
   2  23  -3   -3.48    1.65
  -2  23   3    0.72    1.76
   1  23  -3    3.09    2.03
  -1 -23   3    0.73    2.06
  -1  23   3    3.61    1.91
   1 -23  -3    0.42    1.87
   0 -23  -3    1.98    2.21
   0  23  -3    4.50    1.97
   0 -23   3   -0.99    1.90
   0  23   3    0.74    1.83
   1 -23   3    0.95    2.24
  -1  23  -3    8.59    2.42
  -1  23  -3    1.07    1.97
  -1 -23  -3    5.57    2.37
   1  23   3    1.11    1.85
  -2 -23  -3    6.39    2.44
  -2  23  -3    0.70    1.82
   2  23   3    3.04    2.04
   2 -23   3    2.07    2.14
  -3  23  -3    2.12    2.04
   3  23   3    2.40    2.08
  -3 -23  -3    0.23    2.28
   3 -23   3    3.27    2.56
  -2 -24   3    1.14    2.30
   2  24  -3    3.91    2.29
   2 -24  -3   -0.25    2.15
   1 -24  -3   -0.58    1.82
  -1 -24   3    0.52    2.09
   1  24  -3   -2.27    1.81
  -1  24   3   -0.35    1.68
   0 -24  -3   -1.29    1.94
   0  24   3    2.76    2.04
   0  24  -3    0.46    1.92
   0 -24   3   -2.94    1.92
   1 -24   3    4.03    2.59
  -1  24  -3   -0.34    1.88
   1  24   3    3.73    2.13
  13   0  -4   -3.31    1.90
 -13   0   4    1.18    1.76
 -13   0   4    0.45    2.45
 -12   0   4    3.57    1.82
  12   0  -4    0.78    1.99
 -12   0   4    5.32    2.84
 -11   0   4    0.55    1.53
  11   0  -4   -2.30    1.76
 -11   0   4    0.34    2.19
  10   0  -4   89.40    4.88
 -10   0   4   86.18    6.08
 -10   0   4   89.61    4.31
 -10   0   4   98.33    4.58
  -9   0   4   -1.14    1.27
  -9   0   4    0.16    1.24
   9   0  -4   -0.75    1.50
  -9   0   4    0.86    1.99
  -8   0   4   13.41    2.61
  -8   0   4   15.93    1.89
  -8   0   4   15.19    1.72
   8   0  -4   17.35    2.01
  -7   0   4   -1.96    1.25
  -7   0   4    0.07    0.82
   7   0  -4    0.08    1.02
  -7   0   4    0.65    1.04
  -6   0   4  432.20    9.81
  -6   0   4  433.51   13.23
  -6   0   4  417.70   10.58
  -6   0   4  429.02   10.56
   6   0  -4  413.03   10.26
  -5   0   4    0.22    0.73
  -5   0   4   -0.84    0.52
  -5   0   4   -0.66    0.75
  -5   0   4    1.26    1.11
   5   0  -4   -1.78    0.61
   4   0  -4 1266.15   25.83
  -4   0   4 1246.06   32.01
  -4   0   4 1271.48   26.98
  -4   0   4 1256.50   26.78
  -3   0   4    0.77    0.57
   3   0  -4   -0.20    0.32
  -3   0   4   -0.10    0.49
   3   0  -4   -0.48    0.34
   1   0  -4    0.30    0.23
  -1   0   4    0.12    0.42
   1   0  -4   -0.20    0.26
  -1   0   4   -0.10    0.35
   0   0   4   73.93    2.42
   0   0  -4   76.85    2.21
   0   0   4   75.15    2.18
   1   0   4    0.11    0.43
  -1   0  -4    0.53    0.55
   1   0   4   -0.59    0.57
   2   0   4  415.45    9.76
  -2   0  -4  404.79    9.66
   2   0   4  411.31    9.13
  -3   0  -4   -0.76    0.72
   3   0   4   -0.17    0.43
   3   0   4   -1.30    0.82
  -4   0  -4   35.77    2.43
   4   0   4   36.89    2.44
   5   0   4   -2.53    1.12
  -5   0  -4   -0.50    1.01
  -6   0  -4   -0.22    1.38
   6   0   4   -0.11    1.47
  -7   0  -4   -0.12    1.62
   7   0   4    1.20    1.85
   8   0   4    8.06    2.26
  -8   0  -4    7.79    2.20
   9   0   4    1.89    1.93
  -9   0  -4   -1.65    1.53
  10   0   4   -1.16    1.82
 -10   0  -4   -1.49    1.85
 -11   0  -4   -2.83    1.97
  11   0   4   -1.59    2.10
  12   0   4    5.80    3.10
 -12   0  -4    1.38    2.47
 -13   1   4   -0.87    1.68
 -13  -1   4    0.42    1.64
 -13   1   4    3.87    2.93
  13  -1  -4   -0.08    2.22
 -13  -1   4    3.90    2.96
  13   1  -4    1.89    2.37
 -12   1   4   -0.17    2.38
  12  -1  -4   -2.88    1.75
  12   1  -4    0.74    1.89
 -12  -1   4   -0.71    1.53
 -12  -1   4    0.63    2.49
 -12   1   4    1.68    1.66
  11   1  -4    0.11    1.91
 -11  -1   4    0.08    1.50
 -11  -1   4   -1.00    2.18
  11  -1  -4   -2.47    1.61
 -11   1   4    2.36    2.47
 -11   1   4   -1.12    1.42
  10   1  -4   26.23    3.08
 -10   1   4   34.39    2.83
 -10  -1   4   27.47    2.60
 -10   1   4   30.21    3.88
  10  -1  -4   26.88    3.07
 -10  -1   4   31.62    2.84
 -10   1   4   26.61    2.66
 -10  -1   4   35.05    4.12
   9  -1  -4   -1.26    1.52
  -9   1   4    1.60    2.10
   9   1  -4   -0.72    1.38
  -9  -1   4    5.36    2.33
  -9  -1   4    1.78    1.44
  -9  -1   4    0.67    1.34
  -9   1   4    2.07    1.52
  -9   1   4    0.26    1.34
  -8  -1   4   15.76    1.70
  -8   1   4   14.35    2.56
   8  -1  -4   14.16    1.94
  -8   1   4   12.11    1.68
   8   1  -4   15.42    1.97
  -8  -1   4   16.39    2.75
  -8  -1   4   14.80    1.92
  -8   1   4   16.85    1.93
   7  -1  -4    2.70    1.17
  -7   1   4    2.06    1.68
  -7  -1   4    1.45    1.18
  -7   1   4    2.60    0.99
  -7   1   4    2.11    1.12
  -7  -1   4    1.81    1.13
  -7  -1   4    2.72    1.78
  -7  -1   4    2.02    0.94
   7   1  -4    2.16    1.12
  -6   1   4  292.54    9.76
   6   1  -4  288.26    7.54
  -6   1   4  286.50    7.75
  -6   1   4  283.82    7.01
  -6  -1   4  279.14    7.82
  -6  -1   4  290.43    7.09
  -6  -1   4  286.45    9.88
   6  -1  -4  286.07    7.47
  -6  -1   4  272.71    7.59
  -5  -1   4  301.75    7.72
   5   1  -4  293.03    7.27
  -5  -1   4  299.00    7.81
  -5   1   4  295.94    9.45
  -5   1   4  295.40    7.71
  -5   1   4  286.08    7.64
  -5  -1   4  292.09    6.84
  -5  -1   4  279.99    9.40
   5  -1  -4  300.79    7.24
  -5   1   4  298.69    6.83
  -4   1   4  690.91   15.71
  -4  -1   4  677.90   15.60
  -4   1   4  690.22   15.60
  -4  -1   4  687.96   18.74
  -4  -1   4  701.70   14.51
   4  -1  -4  713.94   14.80
   4   1  -4  717.38   14.89
  -4  -1   4  688.10   15.69
   4  -1  -4  732.91   14.73
   3  -1  -4  131.23    3.00
   3  -1  -4  126.61    3.00
   3   1  -4  123.88    3.13
  -3   1   4  121.59    3.83
  -3   1   4  124.32    3.78
   3   1  -4  126.04    3.07
  -3  -1   4  123.67    2.84
   2   1  -4  159.02    3.45
  -2   1   4  149.74    4.25
  -2  -1   4  150.83    4.30
  -2   1   4  150.82    4.17
   2   1  -4  154.81    3.46
   1   1  -4    0.27    0.25
  -1  -1   4    0.50    0.39
   1   1  -4   -0.39    0.33
  -1  -1   4    1.18    0.51
  -1   1   4   -0.18    0.33
   1  -1  -4    0.39    0.25
   1  -1  -4    0.42    0.25
  -1  -1   4    0.33    0.17
  -1   1   4    0.13    0.39
   0   1   4   10.50    0.78
   0  -1  -4   11.04    0.86
   0  -1   4   11.41    0.98
   0   1  -4   12.72    0.83
   0   1   4   11.27    0.93
   0   1  -4    9.91    0.81
   0  -1   4   11.70    0.83
   0  -1   4   10.81    0.87
   1   1   4    5.69    0.82
  -1   1  -4    5.22    0.78
  -1   1  -4    4.93    0.57
   1   1   4    4.39    0.59
   1  -1   4    4.84    0.84
  -1  -1  -4    4.76    0.79
   1  -1   4    4.78    0.72
  -2   1  -4  189.88    5.43
  -2  -1  -4  190.95    5.47
   2  -1   4  204.91    5.07
   2   1   4  206.45    4.80
   2   1   4  209.86    5.58
   2  -1   4  208.77    5.64
   3   1   4   11.90    0.77
   3   1   4   11.13    1.42
   3  -1   4   11.38    1.41
  -3   1  -4   10.18    1.30
  -3  -1  -4   10.58    1.39
  -4   1  -4   46.84    2.71
   4   1   4   42.55    2.65
  -4  -1  -4   40.69    2.52
   4  -1   4   46.05    2.78
   4   1   4   42.10    1.44
   5  -1   4   29.39    2.61
   5   1   4   28.89    1.15
   5   1   4   24.87    2.41
  -5   1  -4   28.43    2.37
  -5  -1  -4   28.72    2.51
   6  -1   4   35.10    2.93
  -6   1  -4   35.23    2.97
   6   1   4   30.44    2.79
   6   1   4   34.63    1.25
  -6  -1  -4   39.74    3.10
   7  -1   4   65.67    4.14
  -7   1  -4   66.98    4.19
   7   1   4   60.03    4.09
  -7  -1  -4   57.18    3.85
  -8   1  -4    0.03    1.42
  -8   1  -4    0.40    0.97
   8  -1   4   -3.35    1.53
  -8  -1  -4   -0.36    1.43
   8   1   4    1.48    1.72
  -9  -1  -4    0.84    1.71
   9   1   4    2.29    2.04
   9  -1   4   -1.67    1.70
  -9   1  -4   -0.89    1.83
 -10  -1  -4    0.31    1.86
 -10   1  -4   -1.23    1.89
  10   1   4    2.46    2.28
  10  -1   4    0.39    2.32
  11   1   4    1.87    2.51
 -11   1  -4    7.76    2.75
  11  -1   4    4.91    2.73
 -11  -1  -4    1.77    2.42
  12   1   4   13.34    3.74
 -12  -1  -4   17.95    3.78
  12  -1   4   18.97    3.91
 -12   1  -4   13.09    3.44
 -13   2   4    7.68    2.03
 -13  -2   4    8.27    3.31
  13  -2  -4    4.87    2.65
 -13  -2   4    1.04    1.86
 -13   2   4   10.12    3.45
  13   2  -4    5.44    2.58
 -12  -2   4    3.25    2.65
  12  -2  -4   -0.64    1.92
  12   2  -4    2.63    2.14
 -12   2   4    1.63    1.52
 -12  -2   4   -1.50    1.59
 -12   2   4    0.83    2.41
  11  -2  -4   20.41    2.98
 -11  -2   4   22.06    2.68
 -11   2   4   22.57    2.44
 -11  -2   4   21.78    3.73
 -11   2   4   27.27    3.93
  11   2  -4   22.89    3.06
 -10  -2   4  110.99    4.77
  10   2  -4  108.39    5.37
 -10  -2   4  116.20    7.01
  10  -2  -4  109.02    5.34
 -10  -2   4  105.04    5.01
 -10   2   4  108.97    4.75
 -10   2   4  106.32    6.66
 -10   2   4  110.50    4.80
  -9   2   4  171.53    6.01
  -9   2   4  173.13    8.14
  -9  -2   4  179.30    6.38
   9  -2  -4  164.64    6.37
   9   2  -4  164.30    6.28
  -9  -2   4  165.52    5.80
  -9   2   4  175.47    5.82
  -9  -2   4  177.99    8.53
  -8  -2   4  224.76    6.56
  -8   2   4  225.63    6.51
  -8   2   4  220.13    6.81
   8   2  -4  204.87    6.88
  -8  -2   4  228.29    7.20
  -8   2   4  229.31    9.17
  -8  -2   4  221.57    6.69
   8  -2  -4  216.08    7.03
  -8  -2   4  217.16    9.08
  -7   2   4   38.42    2.46
  -7  -2   4   41.11    3.77
   7   2  -4   47.09    2.69
  -7  -2   4   40.14    2.64
  -7   2   4   43.02    2.30
  -7  -2   4   41.45    2.32
  -7  -2   4   45.68    2.63
  -7   2   4   44.35    3.66
   7  -2  -4   45.33    2.68
  -6   2   4    3.95    0.87
  -6  -2   4    4.08    0.97
   6   2  -4    6.84    1.21
   6  -2  -4    5.58    1.13
  -6   2   4    7.33    1.72
  -6  -2   4    5.94    1.22
  -6  -2   4    3.99    1.18
  -6  -2   4    4.40    1.56
  -6   2   4    5.18    1.13
  -5   2   4   75.90    3.02
   5   2  -4   75.79    2.82
  -5   2   4   73.55    2.40
  -5  -2   4   70.92    2.92
  -5  -2   4   70.14    3.83
  -5  -2   4   74.33    3.18
   5  -2  -4   72.03    2.70
  -5   2   4   68.49    3.66
  -5  -2   4   74.83    2.49
  -4   2   4  418.61   10.01
  -4   2   4  421.75   10.16
   4  -2  -4  425.39    9.30
  -4  -2   4  421.79   10.15
   4   2  -4  419.82    9.43
  -4  -2   4  410.46   12.09
  -4  -2   4  425.83    9.13
  -4  -2   4  423.60   10.14
   3  -2  -4  162.40    3.65
   3   2  -4  162.13    3.86
   3   2  -4  156.20    3.86
   3  -2  -4  157.42    3.64
  -3   2   4  150.51    4.39
  -3  -2   4  156.51    4.54
  -3  -2   4  148.12    4.44
  -3   2   4  147.36    4.45
   2  -2  -4    3.17    0.32
   2   2  -4    2.77    0.44
   2   2  -4    3.10    0.46
  -2  -2   4    2.50    0.71
  -2   2   4    2.26    0.62
  -2  -2   4    4.03    0.66
   2  -2  -4    2.77    0.28
  -2   2   4    2.42    0.65
  -1   2   4    9.01    0.85
   1  -2  -4    9.71    0.60
   1   2  -4   10.95    0.81
   1   2  -4   10.19    0.71
  -1  -2   4    8.53    0.72
  -1  -2   4    8.97    0.92
  -1  -2   4   10.28    0.87
   1  -2  -4   10.79    0.67
   0   2   4  284.66    6.34
   0  -2   4  289.36    6.97
   0  -2  -4  291.23    6.54
   0   2  -4  283.91    6.50
   0   2   4  276.35    6.64
   0  -2   4  288.85    6.58
   0  -2   4  283.45    6.53
   0   2  -4  288.81    6.52
   1   2   4   83.11    2.40
  -1   2  -4   85.27    2.78
   1  -2   4   83.21    2.76
   1   2   4   85.15    2.73
  -1   2  -4   86.57    2.31
  -1  -2  -4   82.84    2.81
   1  -2   4   83.17    2.84
   2   2   4  216.45    5.02
  -2  -2  -4  218.64    5.98
   2   2   4  224.57    5.92
  -2   2  -4  220.75    4.94
  -2   2  -4  217.32    5.90
   2  -2   4  222.36    6.01
   3   2   4    3.58    1.10
  -3   2  -4    0.68    0.83
   3  -2   4    2.98    1.12
  -3  -2  -4    1.40    0.89
  -4   2  -4    4.03    1.23
   4  -2   4    2.61    1.28
   4   2   4    5.54    1.36
  -4  -2  -4    4.82    1.34
   5  -2   4  173.03    6.13
  -5  -2  -4  164.04    5.90
   5   2   4  162.96    5.92
  -5   2  -4  172.06    6.02
   6   2   4   40.78    3.21
   6  -2   4   41.27    3.28
  -6   2  -4   37.70    2.92
  -6  -2  -4   39.38    3.00
   7  -2   4   55.92    3.91
  -7   2  -4   59.43    2.36
  -7  -2  -4   57.09    3.82
  -7   2  -4   64.99    4.13
   7   2   4   61.85    4.01
  -8  -2  -4   20.99    2.85
  -8   2  -4   17.13    2.60
   8  -2   4   18.18    2.82
   8   2   4   21.86    2.89
  -9  -2  -4   -0.23    1.77
   9  -2   4    1.61    2.00
   9   2   4    2.15    2.08
  -9   2  -4   -0.39    1.81
  10   2   4   10.07    2.95
 -10  -2  -4   12.87    2.85
 -10   2  -4    8.08    2.66
  10  -2   4    6.91    2.65
 -11  -2  -4    3.53    2.57
 -11   2  -4    1.04    2.14
  11   2   4    0.70    2.11
  11  -2   4    3.49    2.48
  12  -2   4    2.00    2.89
  12   2   4    1.80    2.92
  13  -3  -4   -0.01    2.27
 -13  -3   4    3.14    2.78
 -13  -3   4    0.76    1.84
 -13   3   4    4.78    2.74
  13   3  -4    1.10    2.33
 -12  -3   4    1.98    1.93
  12  -3  -4    3.97    2.22
 -12   3   4    3.30    2.61
 -12  -3   4    4.65    2.71
 -12   3   4   -0.11    1.37
  12   3  -4    3.73    2.24
 -11   3   4    0.20    2.15
  11  -3  -4    1.05    1.83
  11   3  -4    4.55    2.15
 -11  -3   4    1.80    2.33
 -11  -3   4    3.54    1.77
 -11   3   4    7.64    1.77
 -10  -3   4   -0.46    1.52
  10  -3  -4   -0.55    1.78
 -10  -3   4    1.58    1.63
 -10  -3   4    2.95    2.41
 -10   3   4    0.16    1.33
 -10   3   4   -0.84    1.40
 -10   3   4    1.03    2.24
  10   3  -4    0.13    1.86
  -9  -3   4   41.46    2.83
  -9   3   4   44.33    3.08
   9   3  -4   37.13    3.18
   9  -3  -4   35.92    3.21
  -9   3   4   43.00    4.11
  -9   3   4   39.96    2.82
  -9  -3   4   41.14    3.25
  -9  -3   4   46.03    4.51
  -8   3   4   53.78    3.02
  -8  -3   4   60.15    3.47
  -8   3   4   55.82    2.92
   8  -3  -4   52.01    3.27
   8   3  -4   48.63    3.17
  -8  -3   4   50.28    4.53
  -8   3   4   56.85    4.34
  -8  -3   4   47.47    2.87
  -8  -3   4   59.29    2.98
   7  -3  -4   33.54    2.31
  -7  -3   4   26.36    3.07
  -7  -3   4   28.60    2.23
  -7   3   4   29.97    2.97
  -7   3   4   35.42    2.11
   7   3  -4   33.06    2.34
  -7   3   4   30.90    2.30
  -7  -3   4   31.02    2.53
  -7  -3   4   31.32    2.07
  -6   3   4   11.86    1.20
  -6   3   4   12.26    1.91
   6  -3  -4   13.86    1.47
  -6  -3   4   12.30    1.64
  -6   3   4   11.51    1.40
   6   3  -4    9.81    1.35
  -6  -3   4    9.68    1.35
  -6  -3   4   10.72    2.07
  -6  -3   4   13.98    1.33
   5  -3  -4    3.05    0.84
  -5  -3   4    2.99    1.03
  -5  -3   4    2.47    1.31
  -5  -3   4    2.68    0.92
  -5  -3   4    3.01    0.76
  -5   3   4    3.63    0.73
  -5   3   4    1.95    0.85
   5   3  -4    2.33    0.86
  -5   3   4    2.06    1.14
  -4  -3   4  236.25    5.59
  -4   3   4  232.74    6.20
  -4  -3   4  226.28    7.57
  -4  -3   4  236.58    6.38
  -4  -3   4  226.85    6.39
   4   3  -4  237.93    5.85
   4  -3  -4  233.84    5.63
   3  -3  -4 1454.02   29.30
   3  -3  -4 1513.91   29.20
  -3  -3   4 1454.61   30.68
   3   3  -4 1441.16   29.44
  -3  -3   4 1440.90   29.27
  -3   3   4 1436.25   30.31
  -3  -3   4 1394.09   30.40
  -2   3   4  392.32    9.38
   2   3  -4  393.50    8.67
  -2  -3   4  402.71    9.51
   2  -3  -4  410.02    8.52
   2  -3  -4  407.36    8.42
  -2  -3   4  393.39    9.28
  -2  -3   4  402.66    8.58
  -1  -3   4 1497.77   31.38
  -1   3   4 1493.47   31.68
   1   3  -4 1522.23   30.75
   1  -3  -4 1543.60   30.54
   1  -3  -4 1535.08   30.76
  -1  -3   4 1544.92   30.76
  -1  -3   4 1498.31   31.92
   0   3  -4   12.76    0.96
   0  -3  -4   10.36    0.89
   0   3   4   11.88    0.95
   0  -3   4   11.36    0.82
   0   3  -4   11.69    0.92
   0   3  -4   11.06    0.92
   0  -3   4   10.58    1.07
   0   3   4   10.86    0.83
   0  -3   4   11.43    0.98
  -1   3  -4  406.95    9.33
   1  -3   4  402.75    8.74
   1  -3   4  414.67    9.47
  -1  -3  -4  395.27    9.34
   1   3   4  413.43    8.97
   1   3   4  393.80    9.16
  -1   3  -4  413.58    8.75
  -2   3  -4    0.03    0.33
  -2   3  -4    0.73    0.73
  -2  -3  -4   -0.10    0.82
   2   3   4   -0.58    0.82
   2  -3   4    0.70    0.92
  -2  -3  -4   -1.00    0.40
   3  -3   4  164.41    5.34
  -3   3  -4  172.49    5.31
   3   3   4  166.64    5.21
  -3  -3  -4  171.24    5.30
  -4  -3  -4   31.99    2.35
   4  -3   4   27.57    2.34
   4   3   4   30.10    2.31
  -4   3  -4   29.73    2.25
  -5   3  -4  203.11    6.72
  -5  -3  -4  209.74    6.87
   5   3   4  204.02    6.75
   5  -3   4  204.60    6.96
   6  -3   4   -0.32    1.46
  -6   3  -4   -0.28    0.49
   6   3   4   -0.75    1.35
  -6   3  -4   -1.48    1.18
  -6  -3  -4   -0.30    1.25
  -7   3  -4   33.80    3.17
  -7  -3  -4   32.73    3.19
   7  -3   4   29.61    3.14
   7   3   4   33.52    3.25
  -7   3  -4   38.07    1.57
   8   3   4    2.28    1.79
   8  -3   4    1.79    1.93
  -8   3  -4   -0.11    1.56
  -8  -3  -4    4.07    1.86
   9  -3   4   12.95    3.00
  -9   3  -4   11.01    2.62
   9   3   4   16.17    2.85
  -9  -3  -4   13.47    2.83
  10  -3   4   11.53    3.08
 -10  -3  -4    6.26    2.33
  10   3   4    6.94    2.62
 -10   3  -4    6.87    2.52
  11   3   4    1.52    2.57
 -11   3  -4   -0.62    2.05
 -11  -3  -4    4.77    2.66
  11  -3   4    8.10    3.03
  13   4  -4    4.10    2.55
 -13  -4   4    0.31    2.17
 -13  -4   4   -0.22    1.79
  13  -4  -4    3.63    2.44
 -13   4   4    4.87    2.75
 -12  -4   4    5.27    3.01
  12  -4  -4    4.72    2.26
  12   4  -4    4.78    2.33
 -12   4   4    0.45    1.41
 -12  -4   4    0.42    1.78
 -12   4   4    4.26    2.35
 -11   4   4    5.66    2.53
  11  -4  -4    1.57    1.86
 -11  -4   4    0.61    2.64
 -11   4   4    6.20    1.68
  11   4  -4    3.92    2.14
 -11  -4   4    1.07    1.72
 -10   4   4   36.07    2.92
 -10   4   4   37.07    4.23
 -10  -4   4   31.70    3.06
 -10  -4   4   34.67    2.85
 -10  -4   4   37.32    4.44
 -10   4   4   34.87    2.80
  10   4  -4   40.12    3.53
  10  -4  -4   34.62    3.30
   9  -4  -4   84.37    4.47
  -9  -4   4   86.18    5.91
  -9  -4   4   93.68    4.64
  -9   4   4   84.71    3.90
  -9  -4   4   80.02    3.91
   9   4  -4   84.89    4.50
  -9  -4   4   89.92    4.05
  -9   4   4   86.97    4.06
  -9   4   4   89.70    5.77
  -8  -4   4   52.10    2.88
  -8   4   4   57.68    4.24
  -8  -4   4   57.79    4.79
  -8  -4   4   54.20    3.40
   8  -4  -4   51.85    3.24
   8   4  -4   53.18    3.30
  -8   4   4   52.62    2.90
  -8  -4   4   53.37    2.91
  -8   4   4   56.72    3.01
  -7   4   4   46.56    3.52
  -7  -4   4   47.10    3.10
  -7  -4   4   46.24    2.61
  -7   4   4   44.38    2.57
   7  -4  -4   43.09    2.67
  -7  -4   4   45.66    2.48
   7   4  -4   47.30    2.83
  -7   4   4   44.32    2.39
  -7  -4   4   40.91    3.73
  -6  -4   4   37.56    3.13
  -6  -4   4   33.81    1.98
   6   4  -4   38.34    2.26
  -6  -4   4   39.67    2.57
   6  -4  -4   37.59    2.19
  -6   4   4   38.95    1.99
  -6   4   4   39.60    2.23
  -6  -4   4   36.95    2.24
  -6   4   4   37.20    2.97
  -5  -4   4   50.47    3.25
  -5   4   4   47.98    2.36
  -5  -4   4   44.89    2.40
  -5  -4   4   43.91    2.57
  -5  -4   4   50.07    2.15
   5   4  -4   45.12    2.23
  -5   4   4   50.51    2.01
   5  -4  -4   46.73    2.20
  -4  -4   4    5.20    1.26
  -4  -4   4    5.59    1.17
  -4   4   4    5.97    0.96
  -4  -4   4    4.11    1.02
  -4   4   4    6.43    0.74
  -4  -4   4    6.62    0.86
   4  -4  -4    6.67    0.85
   4   4  -4    5.11    0.87
  -3  -4   4    2.36    0.83
   3   4  -4    2.62    0.69
  -3  -4   4    2.46    0.61
  -3  -4   4    2.10    0.92
  -3   4   4    0.96    0.68
   3  -4  -4    4.02    0.63
  -3   4   4    1.44    0.35
  -2  -4   4  133.75    4.07
   2   4  -4  137.22    4.73
  -2  -4   4  139.46    4.27
   2   4  -4  138.08    3.68
  -2  -4   4  139.15    3.62
   2  -4  -4  142.92    3.43
   2  -4  -4  142.50    3.52
   1  -4  -4   83.06    2.45
  -1  -4   4   86.34    2.59
  -1  -4   4   81.72    2.99
  -1  -4   4   79.09    2.67
  -1   4   4   81.19    2.23
   1   4  -4   87.21    2.60
   0  -4   4    0.51    0.62
   0   4  -4   -0.55    0.44
   0   4   4    0.33    0.47
   0   4  -4    0.63    0.51
   0  -4  -4   -0.09    0.55
   0  -4   4   -0.23    0.36
  -1  -4  -4  127.87    3.89
   1  -4   4  124.37    3.88
  -1   4  -4  126.51    3.81
   1  -4   4  126.94    3.14
   1   4   4  126.89    3.70
   2  -4   4  744.97   16.68
  -2  -4  -4  774.73   15.71
  -2  -4  -4  725.55   16.53
  -2   4  -4  745.46   16.52
   2   4   4  744.95   16.42
  -3   4  -4   90.70    3.60
  -3  -4  -4   82.22    3.47
   3  -4   4   85.23    3.64
   3   4   4   89.18    3.55
   4   4   4    5.03    1.42
  -4   4  -4    4.36    1.36
  -4  -4  -4    4.49    1.32
   4  -4   4    6.33    1.49
   5   4   4    7.02    1.67
   5  -4   4    5.71    1.67
  -5   4  -4    9.67    1.80
  -5  -4  -4    7.26    1.72
   6   4   4    2.48    1.50
  -6   4  -4    1.04    1.31
  -6  -4  -4    1.34    1.44
   6  -4   4    1.79    1.64
   7   4   4   18.00    2.72
  -7   4  -4   15.69    2.39
  -7  -4  -4   18.40    2.68
   7  -4   4   14.50    2.53
   8  -4   4   -1.45    1.75
  -8  -4  -4   -2.79    1.64
   8   4   4   -3.31    1.35
  -8   4  -4   -1.81    1.45
   9  -4   4   13.20    2.99
  -9   4  -4   12.70    2.71
   9   4   4   13.97    2.87
  -9  -4  -4   14.10    2.94
  10  -4   4    2.26    2.34
 -10   4  -4    1.87    2.10
 -10  -4  -4    0.58    2.22
  10   4   4    4.27    2.48
 -11   4  -4   -2.00    1.73
  11   4   4    0.84    2.47
  11  -4   4   -1.04    2.43
 -11   4  -4   -3.87    3.46
 -11  -4  -4   -2.89    2.08
  13  -5  -4    8.91    2.92
 -13   5   4    5.36    2.85
  13   5  -4    2.35    2.42
 -13  -5   4    9.93    2.54
 -13  -5   4    7.02    3.52
 -12  -5   4    9.27    3.26
  12   5  -4    6.00    2.48
 -12   5   4    8.37    2.92
 -12  -5   4    6.71    2.30
 -12   5   4    5.53    1.75
  12  -5  -4    5.11    2.32
 -11   5   4    3.38    1.52
 -11  -5   4    4.73    2.86
 -11   5   4    4.16    2.26
  11   5  -4    0.58    1.90
  11  -5  -4    4.65    2.07
 -11  -5   4    4.16    1.94
 -10   5   4   55.77    4.78
  10  -5  -4   54.00    3.88
 -10  -5   4   61.27    5.54
 -10   5   4   51.12    3.34
  10   5  -4   46.41    3.76
 -10   5   4   52.99    3.23
 -10  -5   4   46.19    3.39
 -10  -5   4   46.99    3.57
  -9   5   4    2.91    2.07
  -9   5   4   -2.25    1.29
   9  -5  -4   -0.65    1.68
  -9  -5   4    0.22    1.43
  -9  -5   4    2.62    2.56
  -9  -5   4   -2.06    1.27
  -9  -5   4   -1.48    1.38
  -9   5   4   -0.07    1.39
   9   5  -4   -1.22    1.65
  -8  -5   4   37.70    2.61
  -8   5   4   34.80    2.55
  -8  -5   4   36.04    2.53
  -8   5   4   39.01    2.57
  -8  -5   4   35.21    3.77
   8   5  -4   33.18    2.81
  -8  -5   4   38.12    3.11
   8  -5  -4   33.92    2.83
  -8   5   4   39.64    3.65
  -7  -5   4   26.52    2.53
  -7  -5   4   24.29    2.07
  -7   5   4   30.03    2.08
   7  -5  -4   28.59    2.37
  -7  -5   4   28.57    3.16
  -7  -5   4   28.31    2.11
   7   5  -4   24.02    2.19
  -7   5   4   27.29    2.08
  -7   5   4   25.79    2.82
  -6  -5   4  176.59    5.56
  -6  -5   4  174.79    5.21
  -6   5   4  182.80    5.13
   6  -5  -4  180.10    5.47
  -6  -5   4  177.00    7.26
  -6   5   4  179.65    5.45
   6   5  -4  179.06    5.59
  -5  -5   4  160.91    5.09
  -5  -5   4  168.89    4.75
  -5   5   4  166.31    5.01
   5  -5  -4  171.23    4.90
  -5   5   4  166.04    4.54
  -5  -5   4  170.08    6.52
   5   5  -4  167.98    5.02
  -4  -5   4   70.71    3.50
  -4  -5   4   73.76    2.59
  -4   5   4   70.64    2.80
   4  -5  -4   72.35    2.56
   4   5  -4   68.46    2.66
  -4  -5   4   69.63    2.94
  -4   5   4   69.90    2.31
  -3   5   4   81.83    2.36
  -3  -5   4   85.56    2.71
   3  -5  -4   80.53    2.56
  -3  -5   4   74.58    3.07
   3   5  -4   78.87    2.73
   2   5  -4   99.67    3.02
   2  -5  -4   99.66    2.86
  -2  -5   4   98.18    2.95
  -2   5   4   92.33    2.59
  -2   5   4   97.60    2.61
   2   5  -4  102.58    3.79
  -2  -5   4   92.27    3.40
  -1   5   4   27.25    1.24
  -1  -5   4   30.25    1.86
   1   5  -4   30.31    1.50
  -1  -5   4   29.39    1.56
   1  -5  -4   28.20    1.45
   0  -5   4  200.17    5.32
   0   5   4  206.22    5.04
   0  -5   4  206.82    5.06
   0   5  -4  203.83    5.31
   0  -5  -4  203.93    5.27
   1  -5   4  120.69    3.12
   1   5   4  123.76    3.74
  -1  -5  -4  120.46    3.87
  -1   5  -4  127.24    3.88
   1  -5   4  124.18    3.97
   2  -5   4   97.94    3.60
  -2  -5  -4   87.99    3.45
  -2   5  -4   89.71    3.43
   2   5   4   96.63    3.44
  -3   5  -4  178.75    5.57
  -3  -5  -4  181.13    5.71
   3  -5   4  173.10    5.71
   3   5   4  177.60    5.54
  -4  -5  -4   76.25    3.71
   4   5   4   69.35    3.46
   4  -5   4   70.12    3.60
  -4   5  -4   72.75    3.50
   5  -5   4    2.17    1.44
   5   5   4    2.68    1.51
  -5   5  -4    5.18    1.54
  -5  -5  -4    5.89    1.64
   6   5   4    1.40    1.61
   6  -5   4    1.58    1.72
  -6  -5  -4    5.41    1.80
  -6   5  -4    1.18    1.49
  -7   5  -4    0.24    1.36
  -7  -5  -4   -1.62    1.32
   7   5   4    0.85    1.73
   7  -5   4    0.47    1.60
  -8  -5  -4    3.09    1.89
   8  -5   4    4.55    2.10
   8   5   4    6.57    2.12
  -8   5  -4    5.08    1.86
  -9   5  -4    3.57    2.11
   9   5   4    2.08    1.91
  -9  -5  -4    0.25    1.89
   9  -5   4    0.55    2.26
  10  -5   4   12.43    2.97
  10   5   4   15.73    3.22
 -10  -5  -4    6.34    2.46
 -10   5  -4   13.49    2.92
 -11   5  -4    0.88    2.09
  11  -5   4    2.16    2.48
 -11  -5  -4   -6.24    1.84
  11   5   4   -1.93    2.35
 -11   5  -4   -6.19    3.33
 -13   6   4    0.89    2.27
  13   6  -4   -0.31    2.19
 -13  -6   4   -1.06    1.85
 -13  -6   4    1.28    2.93
  13  -6  -4   -0.84    2.30
  12  -6  -4   -1.47    1.79
  12   6  -4   -2.06    1.89
 -12  -6   4    1.76    2.86
 -12   6   4   -0.06    1.95
 -12  -6   4   -0.18    1.85
 -11   6   4    5.53    1.57
  11   6  -4    2.13    1.99
  11  -6  -4   -0.15    1.74
 -11   6   4    5.26    2.44
 -11  -6   4    3.18    2.88
 -11  -6   4    1.34    1.84
 -10  -6   4   25.14    3.76
 -10  -6   4   16.77    2.37
 -10   6   4   21.07    3.23
 -10  -6   4   19.52    2.14
 -10   6   4   21.27    2.25
 -10  -6   4   20.06    2.74
  10  -6  -4   21.34    2.84
  10   6  -4   16.17    2.67
  -9  -6   4   81.72    6.02
  -9  -6   4   88.52    4.78
  -9   6   4   72.40    3.80
   9  -6  -4   69.90    4.26
  -9  -6   4   78.73    4.04
  -9   6   4   77.40    5.27
  -9  -6   4   82.86    3.81
  -9   6   4   72.29    3.65
   9   6  -4   79.60    4.43
  -8  -6   4    2.84    2.39
  -8   6   4    1.04    1.77
   8   6  -4    3.03    1.65
   8  -6  -4    0.31    1.56
  -8   6   4    1.75    1.39
  -8  -6   4    2.07    1.36
  -8  -6   4    1.08    1.31
  -8   6   4   -0.61    1.23
   7  -6  -4  113.23    4.50
  -7   6   4  117.21    4.13
  -7   6   4  115.27    5.63
  -7  -6   4  114.58    5.98
  -7  -6   4  111.30    4.21
   7   6  -4  112.89    4.57
  -7   6   4  116.57    4.24
  -7  -6   4  114.36    4.30
   6  -6  -4   40.96    2.44
  -6   6   4   44.86    2.26
   6   6  -4   45.25    2.64
  -6  -6   4   43.27    2.37
  -6   6   4   42.80    2.40
  -6  -6   4   39.56    2.48
  -6  -6   4   43.24    3.40
  -5  -6   4    8.76    1.31
  -5  -6   4    5.03    1.04
  -5  -6   4    8.42    1.72
   5  -6  -4    5.87    1.06
   5   6  -4    6.80    1.19
  -5   6   4    8.39    1.03
  -4  -6   4  131.87    3.99
  -4  -6   4  132.40    4.40
  -4   6   4  132.62    3.68
   4   6  -4  125.64    4.06
   4  -6  -4  128.15    3.90
  -4  -6   4  125.79    5.06
  -3   6   4  152.57    3.91
   3   6  -4  145.63    4.28
  -3  -6   4  150.33    4.26
   3  -6  -4  143.32    4.10
  -3  -6   4  147.33    4.70
   2   6  -4  101.94    3.22
  -2  -6   4  100.18    3.21
  -2   6   4   98.31    2.84
  -2   6   4   98.64    2.84
  -2  -6   4   95.95    3.64
   2   6  -4  104.32    3.91
   2  -6  -4  101.61    3.11
   1   6  -4   23.02    1.47
   1  -6  -4   24.78    1.51
  -1   6   4   27.55    1.34
  -1  -6   4   26.85    1.59
   0  -6   4  157.33    4.52
   0  -6  -4  153.08    4.40
   0   6  -4  155.09    4.47
   0   6   4  148.68    4.14
   1  -6   4   27.87    1.28
  -1   6  -4   28.94    1.82
   1  -6   4   28.69    1.95
   1   6   4   28.83    1.73
  -1  -6  -4   27.51    1.87
  -2   6  -4   10.14    1.28
   2  -6   4    9.05    1.38
  -2  -6  -4   10.56    1.44
   2   6   4   11.57    1.32
   2  -6   4    9.64    0.59
  -3   6  -4  202.46    6.34
  -3  -6  -4  214.86    6.51
   3  -6   4  212.58    6.53
   3   6   4  217.73    6.39
  -3  -6  -4  218.56    4.85
   4   6   4   80.08    3.80
  -4  -6  -4   87.55    4.04
  -4   6  -4   81.41    3.78
   4  -6   4   84.18    3.97
   5  -6   4    1.62    1.49
  -5  -6  -4    2.80    1.59
  -5   6  -4    1.77    1.27
   5   6   4    2.63    1.53
  -6  -6  -4   17.88    2.49
  -6   6  -4   17.95    2.44
   6   6   4   16.18    2.32
   6  -6   4   13.29    2.32
   7  -6   4    4.56    1.95
   7   6   4    6.94    2.03
  -7   6  -4    5.50    1.90
  -7  -6  -4    6.10    2.06
  -8  -6  -4    0.67    1.81
  -8   6  -4    2.34    1.73
   8  -6   4    1.09    1.95
   8   6   4    0.22    1.68
  -9  -6  -4   28.08    3.46
   9  -6   4   20.54    3.45
   9   6   4   24.18    3.31
  -9   6  -4   24.38    3.27
 -10   6  -4   -7.20    2.82
  10   6   4    1.00    2.22
 -10   6  -4   -1.24    1.72
  10  -6   4   -1.22    2.15
 -10  -6  -4   -3.19    1.76
 -11   6  -4   -7.57    2.94
 -11  -6  -4   -0.41    2.38
  11  -6   4   -0.30    2.49
  11   6   4   -2.21    2.23
 -11   6  -4   -1.59    2.05
  13   7  -4    4.37    2.58
 -13   7   4   13.96    3.33
 -13  -7   4    8.24    2.62
 -13  -7   4   14.74    4.05
  13  -7  -4    8.99    2.96
 -12  -7   4    6.68    2.50
 -12  -7   4   12.82    3.80
  12  -7  -4   11.59    2.85
  12   7  -4   13.93    2.93
 -12   7   4   10.27    2.97
 -11  -7   4   11.91    2.53
 -11  -7   4   10.10    3.43
 -11   7   4    8.84    1.73
 -11   7   4    7.55    2.61
  11   7  -4    1.57    2.11
  11  -7  -4    1.71    1.98
 -10  -7   4    2.08    2.36
 -10  -7   4   -1.37    1.41
 -10  -7   4    1.00    1.71
  10  -7  -4    3.28    1.90
 -10   7   4    0.58    1.76
  10   7  -4   -1.31    1.58
 -10  -7   4    0.00    1.37
 -10   7   4   -1.48    1.22
  -9   7   4   43.02    4.03
  -9  -7   4   42.61    4.47
   9  -7  -4   36.29    3.26
  -9  -7   4   35.59    2.78
  -9  -7   4   35.47    2.96
  -9   7   4   38.05    2.72
  -9   7   4   45.48    3.02
  -9  -7   4   45.07    3.55
   9   7  -4   37.16    3.29
   8   7  -4  265.20    8.44
   8  -7  -4  254.95    8.35
  -8  -7   4  283.62    7.97
  -8   7   4  265.56    7.68
  -8   7   4  271.99    7.84
  -8  -7   4  276.75    8.06
  -8   7   4  268.76   10.18
  -8  -7   4  276.85   10.88
   7   7  -4    5.17    1.57
  -7   7   4    6.76    1.35
  -7  -7   4    5.05    1.44
  -7  -7   4    2.47    2.03
   7  -7  -4    5.07    1.50
  -7  -7   4    4.43    1.45
  -6   7   4   34.74    2.09
  -6  -7   4   37.81    2.28
   6  -7  -4   33.68    2.30
   6   7  -4   33.24    2.37
  -6  -7   4   35.33    3.18
  -6  -7   4   33.66    2.31
   5   7  -4  123.98    4.24
  -5  -7   4  119.49    4.29
  -5  -7   4  118.11    4.05
  -5  -7   4  118.72    5.35
   5  -7  -4  115.09    4.04
  -5   7   4  122.03    3.83
  -4  -7   4  158.72    4.72
  -4  -7   4  157.30    5.04
   4  -7  -4  162.55    4.66
   4   7  -4  164.49    4.92
  -4   7   4  157.70    4.37
  -4  -7   4  153.21    5.79
   3   7  -4  178.07    5.13
  -3  -7   4  184.54    5.59
  -3  -7   4  184.11    5.10
   3  -7  -4  178.39    4.96
  -3   7   4  180.31    4.70
   2   7  -4  321.92    7.98
  -2  -7   4  317.97    8.50
  -2  -7   4  321.93    7.94
   2   7  -4  337.83    9.34
  -2   7   4  326.56    7.55
   2  -7  -4  329.08    7.86
  -1   7   4  562.46   12.20
   1  -7  -4  555.14   12.47
   1   7  -4  531.99   12.53
  -1  -7   4  552.25   12.58
   1   7  -4  591.98   14.53
   0  -7   4  124.55    4.04
   0   7  -4  124.50    4.00
   0  -7  -4  126.50    3.98
   0   7   4  126.78    3.74
  -1   7  -4  174.76    5.16
  -1  -7  -4  169.13    5.13
   1   7   4  167.67    4.87
   1  -7   4  171.74    5.18
  -1   7  -4  173.68    5.14
   2  -7   4  117.09    4.28
  -2  -7  -4  115.81    4.27
   2  -7   4  122.32    2.99
  -2   7  -4  118.36    4.22
   2   7   4  120.09    4.14
   3   7   4   35.08    2.46
  -3  -7  -4   34.73    2.56
   3  -7   4   41.52    2.75
  -3   7  -4   34.80    2.38
   4   7   4  116.01    4.68
  -4   7  -4  116.38    4.72
   4  -7   4  119.61    4.86
  -4  -7  -4  118.23    4.88
   5  -7   4   -0.69    1.43
  -5  -7  -4   -0.32    1.27
  -5   7  -4   -0.85    1.04
   5   7   4    1.79    1.32
  -6   7  -4    4.10    1.70
   6  -7   4    1.33    1.79
   6   7   4    2.55    1.60
  -6  -7  -4   -1.32    1.29
  -7  -7  -4    1.12    1.63
   7  -7   4    3.19    1.96
  -7   7  -4   -0.34    1.48
   7   7   4   -2.09    1.47
   8   7   4    3.79    2.02
  -8   7  -4    6.89    2.15
  -8  -7  -4    6.55    2.18
   8  -7   4    7.46    2.51
   9  -7   4   18.77    3.33
  -9   7  -4   19.99    3.04
   9   7   4   22.38    3.32
  -9  -7  -4   13.92    2.86
 -10   7  -4    0.05    1.88
  10  -7   4   -4.01    2.00
  10   7   4    2.09    2.21
 -10   7  -4   -5.04    2.96
 -10  -7  -4   -3.33    1.59
  11   7   4    3.21    2.75
 -11  -7  -4   -2.94    2.08
 -11   7  -4   -0.71    3.21
  11  -7   4    1.61    2.70
 -11   7  -4    2.13    2.11
 -13  -8   4    0.37    3.13
 -13  -8   4   -1.40    1.97
  13  -8  -4   -0.13    2.34
 -13   8   4    2.25    2.34
  13   8  -4    4.26    2.62
 -12  -8   4   -0.39    2.33
  12   8  -4   -2.45    1.76
 -12   8   4    4.61    2.33
  12  -8  -4   -0.53    1.89
 -12  -8   4   -1.30    1.82
 -11   8   4    6.81    2.48
  11  -8  -4    4.99    2.16
  11   8  -4    0.88    1.97
 -11  -8   4    2.66    2.59
 -11  -8   4    6.77    2.25
 -10   8   4    8.46    2.46
 -10  -8   4    9.96    3.13
 -10  -8   4    9.57    2.42
 -10  -8   4    9.19    1.83
  10  -8  -4    6.73    2.28
 -10  -8   4   10.65    2.04
  10   8  -4    9.72    2.33
  -9   8   4   14.91    2.66
  -9  -8   4   13.74    3.14
  -9  -8   4   12.14    1.94
   9   8  -4   13.28    2.47
  -9  -8   4   13.43    2.19
   9  -8  -4   13.08    2.36
  -9   8   4   12.01    1.93
  -8   8   4  155.04    5.54
  -8  -8   4  160.80    5.68
  -8  -8   4  150.47    5.73
   8  -8  -4  153.71    6.11
   8   8  -4  158.13    6.14
  -8  -8   4  157.89    7.82
   7   8  -4   69.76    3.78
  -7  -8   4   65.42    4.69
  -7  -8   4   72.10    3.51
  -7   8   4   66.74    3.29
   7  -8  -4   69.59    3.71
  -7  -8   4   77.73    3.65
   6   8  -4   16.19    1.91
  -6  -8   4   16.45    2.52
  -6   8   4   24.62    1.88
   6  -8  -4   18.35    1.94
  -6  -8   4   20.28    1.91
  -6  -8   4   20.06    1.88
  -5  -8   4    2.30    1.40
  -5  -8   4    3.32    1.19
   5  -8  -4    3.42    1.10
  -5   8   4    2.79    0.88
  -5  -8   4    2.76    1.04
   5   8  -4    2.47    1.06
  -4  -8   4    5.35    1.12
   4   8  -4    4.67    1.11
  -4  -8   4    6.19    1.28
  -4   8   4    4.69    0.91
   4  -8  -4    5.86    1.09
  -4  -8   4    6.92    1.37
   3   8  -4   65.66    2.81
  -3  -8   4   63.94    2.74
   3  -8  -4   64.77    2.71
  -3   8   4   68.91    2.48
  -3  -8   4   59.90    2.96
   2  -8  -4  181.74    5.16
  -2   8   4  178.00    4.83
   2   8  -4  181.33    5.29
  -2  -8   4  180.23    5.75
   2   8  -4  195.17    6.01
  -2  -8   4  174.47    5.20
   1   8  -4    8.48    1.09
  -1  -8   4    6.90    1.13
  -1   8   4    8.12    0.96
   1  -8  -4    8.82    1.17
   1   8  -4    6.23    1.02
   0   8  -4   44.02    2.28
   0  -8  -4   42.98    2.31
   0   8   4   44.74    2.10
   0  -8   4   49.72    2.47
  -1   8  -4   21.79    1.78
   1  -8   4   24.04    1.91
   1   8   4   19.60    1.61
  -1  -8  -4   20.36    1.77
  -1   8  -4   21.46    1.75
   2   8   4   44.52    2.51
  -2  -8  -4   48.01    2.63
   2  -8   4   43.41    2.68
  -2   8  -4   40.05    2.42
  -3   8  -4  159.58    5.41
   3  -8   4  152.48    5.47
   3   8   4  158.86    5.35
  -3  -8  -4  153.53    5.47
   4  -8   4    5.52    1.62
  -4  -8  -4    4.18    1.64
  -4   8  -4    2.35    1.31
   4   8   4    6.93    1.67
  -5  -8  -4   -0.15    1.39
   5  -8   4   -1.25    1.44
   5   8   4    1.42    1.53
  -5   8  -4    0.88    1.30
  -6   8  -4    0.20    1.46
   6   8   4    0.05    1.61
  -6  -8  -4    1.31    1.64
   6  -8   4    1.57    1.93
  -7   8  -4    0.80    1.53
   7  -8   4    3.48    2.04
   7   8   4    0.10    1.60
  -7  -8  -4    3.56    1.79
   8  -8   4    8.72    2.60
   8   8   4   16.45    2.84
  -8   8  -4   11.66    2.44
  -8  -8  -4   11.20    2.69
   9  -8   4   -1.40    2.01
  -9  -8  -4    0.37    2.08
  -9   8  -4   -2.85    1.43
   9   8   4   -4.98    1.48
  -9   8  -4   -6.45    2.70
  10  -8   4    1.00    2.40
 -10  -8  -4    3.80    2.50
 -10   8  -4   -3.91    2.73
 -10   8  -4    0.21    1.71
  10   8   4    1.71    2.12
  11   8   4   -4.74    1.98
  11  -8   4   -0.53    2.53
 -11   8  -4    1.56    3.22
 -11   8  -4   -0.65    2.13
 -11  -8  -4    3.39    2.51
 -13  -9   4    4.70    2.34
  13  -9  -4    5.49    2.91
  13   9  -4    2.53    2.29
  12  -9  -4    1.71    2.13
 -12  -9   4    1.04    2.77
  12   9  -4    3.24    2.40
 -12  -9   4    1.61    2.12
  11  -9  -4    6.59    2.36
 -11  -9   4   11.45    3.51
 -11  -9   4   10.26    2.50
  11   9  -4    5.21    2.22
  10   9  -4    1.44    1.78
 -10  -9   4    0.97    1.41
  10  -9  -4   -0.70    1.75
 -10  -9   4    1.33    1.73
 -10  -9   4    1.03    2.17
   9  -9  -4    8.01    2.09
   9   9  -4    5.48    2.01
  -9  -9   4    6.44    2.66
  -9   9   4    4.93    1.58
  -9  -9   4    4.94    1.73
  -9  -9   4    1.47    1.45
  -8   9   4    0.62    1.18
  -8  -9   4    2.00    1.55
  -8  -9   4   -1.02    1.40
  -8  -9   4    2.38    2.29
   8   9  -4   -0.76    1.62
   8  -9  -4   -1.84    1.46
   7  -9  -4   19.95    2.40
  -7  -9   4   20.98    3.12
  -7  -9   4   21.75    2.26
  -7  -9   4   24.52    2.31
  -7   9   4   22.97    2.19
   7   9  -4   18.05    2.39
  -6  -9   4   40.35    3.40
  -6  -9   4   42.96    2.74
  -6   9   4   37.88    2.41
  -6  -9   4   37.50    2.61
   6  -9  -4   36.58    2.65
   6   9  -4   40.09    2.80
  -5  -9   4    5.38    1.37
  -5  -9   4    6.84    1.33
  -5  -9   4    4.59    1.56
   5   9  -4    6.59    1.38
   5  -9  -4    5.42    1.23
  -5   9   4    6.00    1.07
  -4  -9   4   -0.56    0.89
   4  -9  -4   -0.48    0.90
  -4   9   4   -0.71    0.69
  -4  -9   4   -0.14    0.94
  -4  -9   4   -0.46    1.00
   4   9  -4   -1.15    0.83
  -3  -9   4  157.99    5.31
  -3   9   4  162.28    4.61
   3  -9  -4  158.33    4.92
  -3  -9   4  159.29    4.96
   3   9  -4  159.30    5.04
   2   9  -4   23.32    2.34
   2  -9  -4   26.36    1.82
  -2  -9   4   26.51    1.89
   2   9  -4   25.04    1.83
  -2   9   4   23.03    1.53
   1   9  -4   26.12    1.76
  -1   9   4   23.87    1.60
   1  -9  -4   24.93    1.80
   1   9  -4   21.21    1.65
  -1  -9   4   20.38    1.71
   0   9  -4   16.40    1.55
   0   9  -4   17.35    1.26
   0   9   4   16.60    1.42
   0  -9  -4   15.83    1.59
   0  -9   4   13.30    1.54
   1  -9   4   34.02    2.24
  -1  -9  -4   32.07    2.13
   1   9   4   32.93    2.04
  -1   9  -4   33.24    2.14
  -1   9  -4   28.48    2.04
  -2  -9  -4    0.80    1.03
   2  -9   4    2.27    1.19
   2   9   4    1.07    1.02
  -2   9  -4    0.53    0.96
  -3   9  -4    9.92    1.66
   3   9   4    7.44    1.50
  -3  -9  -4    8.10    1.68
   3  -9   4    7.95    1.71
  -4  -9  -4   77.24    4.01
   4  -9   4   86.46    4.32
   4   9   4   89.01    4.11
  -4   9  -4   78.97    4.01
   5  -9   4   78.82    4.45
   5   9   4   80.46    4.27
  -5   9  -4   76.31    4.23
  -5  -9  -4   80.44    4.36
  -6  -9  -4    4.34    2.00
   6  -9   4   -0.94    1.72
  -6   9  -4    2.06    1.65
   6   9   4    1.77    1.65
   7  -9   4   17.32    2.93
  -7  -9  -4   21.92    3.02
  -7   9  -4   22.53    2.89
   7   9   4   15.79    2.62
   8   9   4    6.75    2.38
  -8  -9  -4    9.03    2.63
   8  -9   4    9.41    2.72
  -8   9  -4    9.71    2.30
   9  -9   4   -1.67    1.99
  -9   9  -4   -4.12    2.51
  -9  -9  -4    0.99    2.11
  -9   9  -4    2.60    1.96
   9   9   4   -0.33    1.85
  10  -9   4    4.55    2.72
 -10   9  -4    1.79    2.12
 -10   9  -4    1.75    2.85
 -10  -9  -4    2.16    2.30
  10   9   4    1.64    2.36
  11  -9   4   -0.31    2.54
  11   9   4   -2.15    2.23
 -11   9  -4    2.54    2.26
 -11  -9  -4    5.79    2.57
  12  10  -4    9.78    2.94
 -12 -10   4   12.43    3.63
 -12 -10   4   11.12    2.95
  12 -10  -4    8.02    2.93
  11 -10  -4    4.46    2.23
 -11 -10   4   -0.02    2.37
 -11 -10   4   -1.64    1.90
  11  10  -4    0.93    1.99
 -10 -10   4   -1.02    1.40
  10 -10  -4   -2.39    1.55
 -10 -10   4    2.38    1.74
  10  10  -4   -0.78    1.77
 -10 -10   4    5.54    2.85
  -9 -10   4    2.92    1.61
   9 -10  -4    0.28    1.56
  -9 -10   4    2.32    2.21
  -9 -10   4    0.40    1.38
   9  10  -4    3.16    1.79
  -8 -10   4   -0.71    1.33
  -8  10   4    0.20    1.19
  -8 -10   4    2.36    2.21
   8  10  -4    0.13    1.56
  -8 -10   4   -1.73    1.24
   8 -10  -4   -0.65    1.51
  -7 -10   4  139.22    5.25
   7 -10  -4  137.93    5.67
  -7 -10   4  141.56    5.46
   7  10  -4  138.35    5.70
  -7 -10   4  148.33    7.11
  -7  10   4  149.97    5.23
  -6 -10   4  399.86   10.78
   6 -10  -4  411.05   10.84
   6  10  -4  408.58   11.07
  -6 -10   4  410.87   13.19
  -6  10   4  412.41   10.34
  -6 -10   4  411.82   10.75
   5 -10  -4  103.64    4.12
   5  10  -4  100.78    4.21
  -5  10   4  100.22    3.72
  -5 -10   4   99.73    4.03
  -5 -10   4   94.16    4.86
  -5 -10   4   94.99    4.12
  -4 -10   4    9.85    1.48
   4 -10  -4    8.79    1.42
   4  10  -4    8.07    1.47
  -4 -10   4    9.23    1.60
  -4 -10   4   11.15    1.65
  -4  10   4    9.70    1.27
  -3 -10   4   -0.54    1.14
  -3  10   4   -0.03    0.72
   3 -10  -4    0.92    0.93
  -3  10   4   -0.29    0.75
   3  10  -4    0.73    0.98
  -3 -10   4    0.04    0.94
  -2  10   4   38.82    2.07
  -2 -10   4   38.06    2.38
   2 -10  -4   38.71    2.29
   2  10  -4   43.98    2.41
   1 -10  -4    1.33    0.93
   1  10  -4   -0.87    0.92
  -1 -10   4    0.47    0.95
   1  10  -4    0.86    0.91
  -1  10   4    0.66    0.81
   0  10  -4    0.33    0.88
   0 -10   4   -0.05    0.85
   0 -10  -4    0.62    0.96
   0  10   4    1.01    0.83
   0  10  -4    1.07    0.66
   1  10   4  180.94    5.50
  -1  10  -4  176.75    5.75
   1 -10   4  180.97    5.88
  -1 -10  -4  183.61    5.86
  -1  10  -4  180.04    5.78
   2  10   4   10.60    1.53
  -2  10  -4   11.83    1.64
   2 -10   4   11.22    1.65
  -2 -10  -4   13.03    1.82
  -3  10  -4    0.79    1.05
   3  10   4   -1.88    1.05
  -3 -10  -4   -1.13    1.12
   3 -10   4   -0.50    1.12
   4 -10   4   57.02    3.60
  -4  10  -4   58.20    3.48
  -4 -10  -4   65.33    3.83
   4  10   4   61.94    3.57
   5 -10   4   16.54    2.49
  -5 -10  -4   25.20    2.83
  -5  10  -4   16.57    2.41
   5  10   4   16.90    2.31
  -6 -10  -4    0.87    1.80
  -6  10  -4    0.84    1.63
   6 -10   4   -1.35    1.49
   6  10   4    0.70    1.71
  -7 -10  -4   17.46    2.84
   7  10   4   12.34    2.51
   7 -10   4   21.66    3.20
  -7  10  -4   18.00    2.75
  -8 -10  -4   12.61    2.73
  -8  10  -4   14.27    3.36
   8 -10   4   19.04    3.29
  -8  10  -4   10.69    2.59
   8  10   4   16.66    2.90
  -9  10  -4    1.44    2.71
  -9  10  -4    7.05    2.24
  -9 -10  -4    1.94    2.26
   9 -10   4    5.08    2.67
   9  10   4    4.98    2.38
 -10  10  -4   -1.43    2.66
 -10 -10  -4    1.55    2.34
 -10  10  -4   -1.53    1.77
  10 -10   4    0.08    2.39
  10  10   4    0.38    2.22
  12 -11  -4    3.69    2.64
 -12 -11   4    9.42    3.56
 -12 -11   4   10.64    2.95
  12  11  -4    6.11    2.70
 -11 -11   4    6.71    3.00
  11 -11  -4    5.32    2.31
  11  11  -4    3.48    2.08
 -10 -11   4    7.74    2.12
 -10 -11   4    7.19    2.89
  10  11  -4    5.54    2.17
  10 -11  -4    6.44    2.30
  -9 -11   4   -0.89    1.48
   9 -11  -4    0.83    1.71
  -9 -11   4    1.19    2.27
  -9 -11   4    1.74    1.45
   9  11  -4   -0.12    1.57
  -8 -11   4    2.25    1.50
   8  11  -4    0.11    1.40
  -8  11   4   -0.04    1.21
  -8 -11   4    1.81    1.43
  -8 -11   4   -0.15    1.93
   8 -11  -4   -0.44    1.38
   7  11  -4   17.46    2.47
  -7  11   4   18.28    2.04
  -7 -11   4   17.08    2.19
  -7 -11   4   19.20    2.35
   7 -11  -4   14.91    2.27
  -7 -11   4   22.65    3.05
  -6 -11   4  113.50    5.71
  -6  11   4  106.74    4.21
   6 -11  -4  101.43    4.61
  -6 -11   4  110.19    4.68
   6  11  -4  111.39    4.86
  -6 -11   4  100.90    4.52
   5 -11  -4    1.19    1.30
  -5 -11   4    2.81    1.35
  -5  11   4    1.17    1.02
  -5 -11   4    1.52    1.44
  -5 -11   4    1.10    1.42
   5  11  -4    1.58    1.29
  -4 -11   4   24.73    2.25
  -4 -11   4   26.05    2.30
   4  11  -4   24.61    2.19
  -4  11   4   23.12    1.81
  -4 -11   4   21.36    2.01
   4 -11  -4   20.49    1.96
  -3 -11   4    5.77    1.44
  -3  11   4    3.78    1.00
   3  11  -4    5.16    1.31
   3 -11  -4    5.39    1.29
  -3  11   4    6.00    1.11
  -3 -11   4    5.61    1.26
  -2 -11   4  107.25    4.12
  -2  11   4  108.13    3.82
   2 -11  -4  108.13    4.10
   2  11  -4  102.99    4.13
  -1  11   4   77.16    3.12
   1  11  -4   71.38    3.37
  -1 -11   4   75.50    3.43
   1 -11  -4   77.56    3.41
   0 -11   4   11.79    1.60
   0 -11  -4    9.33    1.47
   0  11   4   10.55    1.36
   0  11  -4   10.35    1.54
  -1  11  -4   -0.14    0.99
  -1  11  -4    0.20    1.00
   1 -11   4    1.34    1.16
  -1 -11  -4   -0.12    1.04
   1  11   4    0.88    0.98
   2  11   4  131.57    4.83
  -2 -11  -4  131.95    5.08
   2 -11   4  134.41    5.17
  -2  11  -4  134.31    5.05
   3 -11   4    9.76    1.83
   3  11   4    8.35    1.63
  -3 -11  -4   11.28    2.01
  -3  11  -4    6.99    1.59
  -4  11  -4   -0.26    1.30
   4  11   4   -0.32    1.44
   4 -11   4    0.86    1.49
  -4 -11  -4    1.24    1.53
   5 -11   4    3.38    1.80
   5  11   4    1.73    1.63
  -5 -11  -4    1.67    1.85
  -5  11  -4    3.65    1.63
  -6  11  -4   31.88    3.43
  -6  11  -4   35.60    3.24
  -6 -11  -4   38.26    3.53
   6  11   4   39.96    3.25
   6 -11   4   34.01    3.39
   7 -11   4    4.32    2.40
   7  11   4    3.66    1.90
  -7  11  -4    7.62    2.21
  -7  11  -4    0.23    2.22
  -7 -11  -4    6.21    2.21
  -8  11  -4   10.38    2.41
  -8 -11  -4   10.27    2.70
   8 -11   4   10.87    2.91
  -8  11  -4    7.85    2.70
   8  11   4    9.05    2.53
   9 -11   4   -1.69    1.90
  -9  11  -4   -1.55    1.66
   9  11   4   -1.10    1.85
  -9  11  -4   -2.70    2.26
  -9 -11  -4   -0.03    1.87
  10  11   4    4.06    2.52
 -10 -11  -4   -1.60    2.15
  10 -11   4    1.53    2.47
 -10  11  -4    0.67    1.98
  12  12  -4    1.33    2.35
  12 -12  -4   -1.86    2.06
 -12 -12   4    2.73    3.07
 -12 -12   4   -0.48    2.32
 -11 -12   4    6.35    3.14
  11 -12  -4    9.88    2.77
  11  12  -4    3.55    2.09
  10  12  -4    0.83    1.98
 -10 -12   4    0.71    1.82
 -10 -12   4    3.06    2.35
  10 -12  -4    4.14    2.12
   9  12  -4    7.86    2.28
  -9 -12   4   10.24    1.97
  -9 -12   4    8.20    2.79
   9 -12  -4    6.30    2.14
  -9 -12   4    9.02    2.07
  -8 -12   4    0.15    1.53
  -8  12   4    3.75    1.57
   8 -12  -4    3.17    1.79
   8  12  -4    7.36    2.01
  -8 -12   4    4.25    2.29
  -8 -12   4    3.76    1.53
  -7 -12   4   32.84    2.82
  -7  12   4   35.29    2.73
  -7 -12   4   35.63    3.55
  -7 -12   4   28.37    2.62
   7  12  -4   32.82    2.95
   7 -12  -4   34.39    2.99
  -6  12   4  217.61    6.72
  -6 -12   4  217.10    7.25
   6 -12  -4  219.85    7.34
   6  12  -4  223.82    7.37
  -6 -12   4  209.99    8.42
  -6 -12   4  221.27    7.19
  -5 -12   4   60.39    3.50
  -5 -12   4   66.06    3.78
  -5 -12   4   62.13    3.97
   5  12  -4   68.86    3.68
   5 -12  -4   62.42    3.55
  -5  12   4   68.90    3.25
   4 -12  -4  159.50    5.58
  -4  12   4  158.20    5.14
   4  12  -4  153.97    5.57
  -4 -12   4  163.58    5.98
  -4 -12   4  153.35    5.53
  -4 -12   4  163.52    5.91
   3  12  -4   49.81    2.92
  -3 -12   4   52.12    2.95
  -3  12   4   48.17    2.58
  -3  12   4   51.94    2.65
   3 -12  -4   50.86    2.92
  -3 -12   4   48.91    3.19
   2 -12  -4   33.31    2.41
  -2  12   4   30.51    2.08
  -2 -12   4   31.28    2.33
   2  12  -4   31.62    2.43
   1  12  -4   35.27    2.42
  -1  12   4   36.79    2.26
  -1 -12   4   34.68    2.57
   1 -12  -4   35.61    2.49
   0  12  -4    6.59    1.41
   0 -12  -4    5.58    1.44
   0  12   4    5.83    1.28
   0 -12   4    5.16    1.43
  -1 -12  -4    7.00    1.63
  -1  12  -4    8.75    1.55
  -1  12  -4    8.46    1.56
   1  12   4    6.01    1.31
   1 -12   4    9.90    1.77
  -2 -12  -4    0.46    1.26
   2 -12   4    2.37    1.44
  -2  12  -4    1.00    1.24
   2  12   4    0.35    1.01
   3  12   4    1.28    1.36
  -3 -12  -4    2.73    1.68
  -3  12  -4    0.65    1.32
   3 -12   4   -1.01    1.26
  -4 -12  -4   45.31    3.38
   4 -12   4   48.84    3.67
  -4  12  -4   41.70    3.09
   4  12   4   41.71    3.20
  -4  12  -4   43.68    3.32
  -5 -12  -4   19.77    2.68
  -5  12  -4   21.62    2.59
   5  12   4   23.46    2.77
  -5  12  -4   18.45    2.51
   5 -12   4   22.35    2.92
   6 -12   4    8.76    2.38
   6  12   4    5.92    2.09
  -6  12  -4    2.74    2.08
  -6  12  -4    6.20    1.92
  -6 -12  -4    5.14    2.08
   7 -12   4    8.53    2.51
   7  12   4    7.78    2.30
  -7  12  -4    3.85    2.06
  -7  12  -4    5.87    2.17
  -7 -12  -4    6.21    2.44
   8 -12   4    4.98    2.53
  -8 -12  -4   11.38    2.79
  -8  12  -4   11.18    2.61
   8  12   4   10.54    2.50
  -9 -12  -4    3.27    2.45
   9 -12   4    3.92    2.54
   9  12   4    3.75    2.22
  -9  12  -4    1.16    1.88
 -10  12  -4   -0.27    1.97
  10  12   4   -1.10    2.08
  10 -12   4   -0.20    2.57
 -10 -12  -4   -0.17    2.07
 -11 -13   4   13.80    3.67
  11 -13  -4   13.11    3.10
  11  13  -4    8.74    2.76
 -10 -13   4   -2.41    1.55
 -10 -13   4    3.97    2.61
  10 -13  -4    1.95    2.03
  10  13  -4   -0.88    1.80
  -9 -13   4   10.55    2.92
   9 -13  -4    6.74    2.19
   9  13  -4    7.91    2.33
  -9 -13   4    4.37    1.77
  -9 -13   4    6.48    2.02
  -8 -13   4    1.41    1.47
  -8 -13   4    3.02    2.25
   8  13  -4    3.23    1.83
  -8 -13   4    1.33    1.62
   8 -13  -4    1.39    1.69
  -7 -13   4   86.02    4.30
   7  13  -4   82.65    4.47
  -7 -13   4   83.48    5.40
  -7  13   4   86.26    4.08
   7 -13  -4   82.37    4.55
  -7 -13   4   78.99    4.25
  -6 -13   4    1.75    1.55
  -6 -13   4    3.28    1.58
   6  13  -4    3.14    1.60
   6 -13  -4    1.61    1.58
  -6  13   4    4.00    1.33
  -6 -13   4    1.37    1.72
   5 -13  -4   40.32    3.07
  -5 -13   4   37.15    2.98
  -5  13   4   38.06    2.66
   5  13  -4   42.10    3.18
  -5 -13   4   41.32    3.32
  -5 -13   4   41.03    3.20
  -4  13   4   53.68    2.93
  -4 -13   4   51.00    3.24
  -4 -13   4   54.70    3.18
  -4 -13   4   54.19    3.49
   4 -13  -4   54.27    3.25
   4  13  -4   53.70    3.23
   3  13  -4  137.89    5.23
  -3 -13   4  143.11    5.37
  -3  13   4  137.35    4.81
   3 -13  -4  137.96    5.19
  -3  13   4  145.42    4.86
   2  13  -4   17.17    2.01
   2 -13  -4   15.43    1.92
  -2  13   4   17.50    1.78
  -2 -13   4   15.93    1.98
   1 -13  -4    9.72    1.70
   1  13  -4    8.42    1.60
  -1  13   4   11.40    1.52
  -1 -13   4    8.78    1.67
   0  13  -4   -1.68    1.01
   0 -13   4    0.73    1.16
   0 -13  -4    1.06    1.16
   0  13   4    1.08    1.03
   1 -13   4   13.72    1.96
  -1 -13  -4   14.79    2.04
  -1  13  -4   13.86    1.99
  -1  13  -4    7.41    1.67
   1  13   4   13.96    1.74
   2 -13   4   20.02    2.50
   2  13   4   19.71    2.14
  -2  13  -4   19.46    2.21
  -2 -13  -4   17.47    2.32
   3 -13   4   57.10    3.84
   3  13   4   53.11    3.40
  -3  13  -4   51.77    3.50
  -3 -13  -4   53.18    3.58
  -4  13  -4   15.75    1.71
  -4 -13  -4   15.77    2.56
   4  13   4   10.77    2.06
   4 -13   4   16.75    2.49
  -4  13  -4   21.59    2.56
  -5 -13  -4   14.02    2.55
   5  13   4   15.38    2.42
  -5  13  -4   10.62    2.24
   5 -13   4   12.98    2.54
  -6 -13  -4    0.93    1.72
   6 -13   4    1.83    2.03
   6  13   4   -0.80    1.46
  -6  13  -4    2.41    1.75
   7  13   4    1.80    2.04
  -7  13  -4    6.48    2.26
   7 -13   4    7.20    2.57
  -7 -13  -4    6.59    2.38
  -8  13  -4    4.70    1.99
   8 -13   4    1.79    2.43
   8  13   4    1.06    1.86
  -8 -13  -4    1.90    2.14
  -9  13  -4   -1.60    1.61
   9  13   4    1.53    2.15
   9 -13   4    0.50    2.42
  -9 -13  -4    0.47    2.05
  10  13   4   -1.91    2.27
  10 -13   4    3.99    2.81
 -11 -14   4   13.97    3.60
  11 -14  -4   10.36    2.95
  11  14  -4   10.87    3.07
 -10 -14   4    0.85    2.38
  10 -14  -4    0.59    1.90
 -10 -14   4    1.03    1.73
  10  14  -4    2.48    2.06
  -9 -14   4    1.36    2.22
  -9 -14   4    1.07    1.68
   9  14  -4    1.02    1.86
  -9 -14   4   -2.26    1.30
   9 -14  -4   -1.08    1.69
  -8 -14   4   -1.18    1.95
   8 -14  -4    2.00    1.80
  -8 -14   4    0.75    1.57
  -8 -14   4    1.24    1.33
   8  14  -4    1.42    1.81
  -7 -14   4    9.29    2.40
  -7  14   4    7.97    1.66
   7  14  -4    2.55    1.69
   7 -14  -4    8.63    2.12
  -7 -14   4    4.16    1.79
  -7 -14   4   10.22    1.95
   6  14  -4    2.16    1.67
  -6 -14   4    2.62    1.48
   6 -14  -4    1.93    1.58
  -6  14   4    0.87    1.21
  -6 -14   4    4.84    1.81
  -6 -14   4    0.59    1.46
  -5 -14   4   27.63    2.70
  -5 -14   4   24.87    2.64
   5 -14  -4   25.08    2.60
  -5 -14   4   24.25    2.53
  -5  14   4   20.66    2.15
   5  14  -4   23.31    2.51
  -4 -14   4   21.65    2.31
   4 -14  -4   22.63    2.41
  -4 -14   4   19.68    2.45
   4  14  -4   22.67    2.45
  -4  14   4   24.70    2.19
  -3 -14   4    9.06    1.85
  -3  14   4    7.59    1.48
  -3  14   4   10.43    1.65
   3  14  -4    9.65    1.76
   3 -14  -4    8.90    1.78
  -2 -14   4   17.48    2.18
   2 -14  -4   13.70    2.02
   2  14  -4   18.10    2.18
  -2  14   4   18.32    1.93
   1 -14  -4    1.56    1.44
  -1 -14   4    3.40    1.62
  -1  14   4    1.92    1.19
   1  14  -4    3.13    1.41
   0 -14  -4  143.52    5.67
   0  14  -4  155.85    5.82
   0 -14   4  155.42    5.84
   0  14   4  149.52    5.32
   1 -14   4   25.78    2.59
  -1  14  -4   27.35    2.65
  -1 -14  -4   28.83    2.71
   1  14   4   29.14    2.46
  -1  14  -4   31.39    2.74
  -2 -14  -4    6.84    1.89
  -2  14  -4    3.23    1.47
  -2  14  -4    3.76    1.58
   2 -14   4    5.51    1.83
   2  14   4    3.15    1.42
   3  14   4   12.94    2.12
  -3 -14  -4    8.81    2.06
   3 -14   4   12.30    2.35
  -3  14  -4    9.74    1.98
   4 -14   4   -2.64    1.47
  -4  14  -4    0.52    1.41
   4  14   4   -1.63    1.40
  -4 -14  -4   -2.11    1.60
   5  14   4    1.79    1.73
  -5 -14  -4    0.63    1.84
   5 -14   4    3.21    1.91
  -5  14  -4    0.81    1.46
   6  14   4    4.64    1.97
   6 -14   4    4.30    2.07
  -6  14  -4    6.43    1.97
  -6 -14  -4    6.61    2.26
   7 -14   4    1.33    2.18
  -7 -14  -4    1.97    2.13
   7  14   4   -0.97    1.77
  -7  14  -4    1.76    1.69
  -8  14  -4    0.83    1.93
  -8 -14  -4    4.03    2.22
   8  14   4   -1.09    1.67
   8 -14   4   -4.05    2.04
  -9  14  -4    0.49    2.09
  -9 -14  -4    2.10    2.49
   9 -14   4   -1.59    2.46
   9  14   4    2.95    2.39
  11  15  -4    6.06    2.73
  11 -15  -4    3.77    2.70
  10  15  -4   10.34    2.89
  10 -15  -4   11.57    2.94
 -10 -15   4   11.99    3.29
   9  15  -4   11.20    2.62
  -9 -15   4    6.38    2.72
  -9 -15   4    7.89    2.18
   9 -15  -4    5.01    2.24
   8  15  -4    7.61    2.23
  -8 -15   4    6.26    1.95
  -8 -15   4    8.28    2.54
   8 -15  -4    6.43    2.20
  -8 -15   4    4.33    1.66
   7  15  -4   -2.04    1.56
  -7 -15   4    3.60    2.08
  -7  15   4    3.19    1.39
  -7 -15   4    3.07    1.60
   7 -15  -4   -0.90    1.57
  -7 -15   4    2.36    1.77
  -6 -15   4   22.09    2.67
  -6 -15   4   16.82    2.39
   6 -15  -4   18.07    2.51
  -6  15   4   18.35    2.20
  -6 -15   4   17.46    2.38
   6  15  -4   18.79    2.50
  -5  15   4   13.44    1.90
  -5 -15   4   13.36    2.16
  -5 -15   4   11.82    2.07
   5  15  -4   15.17    2.24
   5 -15  -4   11.91    2.16
  -5 -15   4   13.88    2.01
  -4 -15   4   75.84    4.08
  -4  15   4   75.60    3.78
   4 -15  -4   81.37    4.26
  -4 -15   4   81.41    4.38
   4  15  -4   77.82    4.16
  -3  15   4    6.20    1.50
   3  15  -4    2.76    1.59
  -3  15   4    7.34    1.60
  -3 -15   4    6.57    1.84
   3 -15  -4    5.60    1.64
  -2  15   4   47.51    2.96
  -2 -15   4   43.64    3.10
   2 -15  -4   45.47    3.28
   2  15  -4   45.23    3.14
  -1  15   4  124.92    4.95
   1  15  -4  134.28    5.40
  -1 -15   4  124.91    5.38
   1 -15  -4  123.72    5.19
   0  15   4   11.94    1.82
   0  15  -4   14.57    2.10
   0 -15  -4   12.60    2.18
   0 -15   4   13.42    2.22
  -1  15  -4    3.73    1.55
  -1  15  -4    5.81    1.63
   1 -15   4    0.85    1.60
   1  15   4    3.02    1.46
  -1 -15  -4    1.01    1.60
  -2  15  -4    6.88    1.86
   2  15   4    6.15    1.74
  -2  15  -4    9.26    2.06
  -2 -15  -4    9.04    2.04
   2 -15   4    6.68    2.04
  -3  15  -4    0.57    1.35
   3 -15   4   -1.65    1.27
  -3 -15  -4   -1.35    1.45
   3  15   4    0.66    1.45
  -4  15  -4   -0.48    1.27
   4 -15   4    0.14    1.69
   4  15   4    3.59    1.61
  -4 -15  -4   -0.23    1.70
  -5  15  -4    1.32    1.63
   5  15   4    0.39    1.58
  -5 -15  -4    1.46    2.05
   5 -15   4    0.42    1.63
  -6  15  -4   -0.45    1.49
  -6 -15  -4    0.95    1.95
   6 -15   4   -2.08    1.76
   6  15   4    2.61    1.72
   7 -15   4    1.18    2.13
  -7  15  -4    2.10    1.66
   7  15   4    0.16    1.85
  -7 -15  -4    4.13    2.23
   8  15   4   -0.14    2.08
   8 -15   4   -0.49    2.33
  -8  15  -4   -1.90    1.72
  -8 -15  -4   -1.28    2.18
   9  15   4    2.49    2.25
   9 -15   4    2.31    2.78
  -9 -15  -4    5.55    2.92
  -9  15  -4    3.17    2.44
 -10 -16   4    9.26    3.13
  10 -16  -4    4.94    2.60
  10  16  -4    6.02    2.68
  -9 -16   4    3.95    2.49
  -9 -16   4    0.75    1.83
   9  16  -4    2.80    2.20
   9 -16  -4    4.44    2.14
  -8 -16   4    4.45    1.96
   8 -16  -4    5.16    2.11
  -8 -16   4    0.80    1.51
  -8 -16   4    2.39    2.06
   8  16  -4    6.14    2.31
  -7 -16   4    6.04    2.01
  -7 -16   4    7.13    1.94
   7  16  -4    7.41    2.19
   7 -16  -4    9.06    2.25
  -7 -16   4    4.13    2.05
  -6 -16   4    4.68    1.78
   6 -16  -4    2.92    1.81
  -6  16   4   -0.64    1.19
  -6 -16   4   -0.65    1.47
   6  16  -4    0.73    1.48
  -6 -16   4    5.02    1.86
   5  16  -4   13.52    2.33
  -5 -16   4   13.11    2.26
  -5  16   4   14.52    2.08
  -5 -16   4   15.98    2.03
   5 -16  -4   14.48    2.38
  -5 -16   4    9.35    2.03
  -4 -16   4   57.36    3.83
   4 -16  -4   63.33    3.93
   4  16  -4   63.16    3.93
  -4 -16   4   62.32    4.00
  -4  16   4   62.91    3.48
   3 -16  -4  116.59    5.28
  -3 -16   4  116.94    5.34
   3  16  -4  125.92    5.46
  -3  16   4  123.07    4.90
  -3  16   4  127.64    4.98
  -2  16   4    1.20    1.36
   2 -16  -4   -0.28    1.55
   2  16  -4    0.95    1.48
  -2 -16   4    0.06    1.51
  -1 -16   4   22.27    2.65
   1 -16  -4   23.54    2.65
   1  16  -4   18.51    2.29
  -1  16   4   23.06    2.30
   0  16   4   24.00    2.39
   0 -16  -4   24.00    2.67
   0 -16   4   18.48    2.43
   0  16  -4   20.59    2.47
  -1  16  -4    6.03    1.81
  -1 -16  -4    6.28    1.91
  -1  16  -4    4.76    1.72
   1 -16   4    7.77    1.98
   1  16   4    4.23    1.64
   2  16   4    1.67    1.44
   2 -16   4    2.68    1.67
  -2  16  -4    3.49    1.73
  -2 -16  -4    2.41    1.64
  -2  16  -4    4.28    1.78
  -3  16  -4   12.42    2.26
  -3 -16  -4    7.71    2.24
   3  16   4   10.82    2.08
   3 -16   4    6.92    2.22
  -4  16  -4   -1.42    1.24
   4  16   4    2.80    1.66
   4 -16   4    0.25    1.63
  -4 -16  -4    2.45    1.83
  -5  16  -4    3.81    1.89
   5 -16   4    5.43    2.13
  -5 -16  -4    5.35    2.15
   5  16   4    2.95    1.72
  -6  16  -4    1.81    1.74
   6 -16   4    2.31    1.94
  -6 -16  -4    0.89    1.98
   6  16   4   -1.83    1.52
  -7 -16  -4    3.28    2.41
   7 -16   4    1.15    2.26
  -7  16  -4    0.12    1.81
   7  16   4    0.26    1.87
  -8 -16  -4   10.08    3.15
   8 -16   4    4.13    2.74
  -8  16  -4    3.11    2.31
   8  16   4    7.64    2.54
  10 -17  -4    3.01    2.40
  10  17  -4    0.10    2.14
   9 -17  -4    6.42    2.50
  -9 -17   4    5.14    2.63
   9  17  -4    7.99    2.56
  -9 -17   4    6.37    2.31
  -8 -17   4    3.99    2.10
   8  17  -4    0.01    1.77
  -8 -17   4   -1.92    1.59
  -8 -17   4    0.49    1.56
   8 -17  -4    1.69    2.04
   7  17  -4    4.38    2.11
  -7 -17   4    8.29    2.21
  -7 -17   4    5.63    2.11
   7 -17  -4    4.33    2.17
  -7 -17   4    5.13    1.92
   6  17  -4    2.42    1.76
  -6  17   4    1.21    1.42
  -6 -17   4    2.80    1.73
  -6 -17   4   -0.45    1.47
  -6 -17   4    2.07    1.69
   6 -17  -4    2.40    1.81
   5  17  -4    0.36    1.46
   5 -17  -4   -1.17    1.47
  -5  17   4    0.60    1.36
  -5 -17   4    1.04    1.54
  -5 -17   4    0.11    1.45
  -4 -17   4    0.42    1.57
  -4 -17   4    0.24    1.54
  -4  17   4   -0.24    1.23
   4  17  -4    1.78    1.56
   4 -17  -4    2.05    1.68
   3 -17  -4   15.02    2.34
  -3 -17   4    9.29    2.12
  -3  17   4   12.11    1.93
  -3  17   4   15.23    2.07
   3  17  -4   10.02    2.00
   2  17  -4   11.10    2.06
  -2  17   4   11.61    1.96
  -2 -17   4   11.15    2.25
   2 -17  -4   13.60    2.26
  -1  17   4   37.90    2.93
  -1 -17   4   34.09    3.18
   1  17  -4   32.42    2.95
   1 -17  -4   35.13    3.12
   0 -17  -4   -0.62    1.46
   0  17  -4   -1.44    1.31
   0  17   4    2.55    1.54
   0 -17   4    1.50    1.62
   1  17   4   -0.05    1.31
   1 -17   4    2.74    1.68
  -1  17  -4   -0.33    1.32
  -1  17  -4    2.40    1.43
  -1 -17  -4   -2.01    1.43
   2 -17   4   32.63    3.34
  -2 -17  -4   18.57    2.64
   2  17   4   27.48    2.80
  -2  17  -4   24.72    2.78
  -2  17  -4   27.79    3.00
  -3  17  -4   -1.58    1.30
  -3 -17  -4   -1.52    1.59
   3 -17   4   -0.36    1.67
   3  17   4    0.79    1.50
  -4 -17  -4    2.39    2.05
   4  17   4    1.83    1.70
  -4  17  -4    2.71    1.85
   4 -17   4    2.69    1.91
  -5 -17  -4    1.10    2.04
  -5  17  -4    1.84    1.66
   5  17   4    1.58    1.77
   5 -17   4   -0.13    1.81
  -6  17  -4   -0.51    1.50
   6 -17   4    1.32    2.15
  -6 -17  -4   -1.34    2.00
   6  17   4    0.89    1.86
  -7  17  -4    1.04    1.71
   7  17   4   -0.16    1.97
   7 -17   4   -2.45    2.18
  -7 -17  -4    0.12    2.24
  -8 -17  -4    0.63    2.48
  -8  17  -4    4.06    2.41
   8  17   4    6.14    2.58
   8 -17   4    9.23    3.18
  -9 -18   4    1.39    2.02
  -9 -18   4    2.93    2.35
   9 -18  -4   -5.76    1.60
   9  18  -4   -3.13    1.74
  -8 -18   4   17.64    3.12
  -8 -18   4   16.42    2.52
   8 -18  -4   20.52    3.23
  -8 -18   4   21.54    3.08
   8  18  -4   21.73    3.32
  -7 -18   4   -2.36    1.50
   7 -18  -4    0.98    1.91
  -7 -18   4   -0.61    1.48
   7  18  -4    2.83    2.04
   6 -18  -4    9.70    2.37
  -6 -18   4   10.69    2.35
   6  18  -4    6.75    2.32
  -6 -18   4    3.71    1.82
  -5 -18   4    6.14    1.95
   5  18  -4    7.33    2.23
   5 -18  -4    7.83    2.17
  -5 -18   4   10.17    2.24
  -5  18   4    7.46    1.79
  -4 -18   4    1.13    1.61
   4 -18  -4   -0.36    1.53
  -4  18   4   -0.15    1.38
   4  18  -4    1.28    1.60
  -4 -18   4    3.04    1.71
   3 -18  -4    8.35    2.21
   3  18  -4    6.96    2.00
  -3 -18   4    9.55    2.16
  -3  18   4    9.82    1.88
  -3  18   4   10.97    1.98
  -2  18   4    1.82    1.57
   2  18  -4    0.97    1.44
  -2 -18   4    3.36    1.80
   2 -18  -4   -0.48    1.56
  -1  18   4   29.69    2.74
   1  18  -4   27.97    2.92
   1 -18  -4   26.72    2.97
  -1 -18   4   27.75    2.98
   0  18   4   13.38    2.14
   0 -18  -4    8.68    2.21
   0 -18   4    9.47    2.30
   0  18  -4   14.82    2.39
  -1  18  -4    3.02    1.62
  -1 -18  -4    2.97    1.84
  -1  18  -4    2.41    1.53
   1  18   4    2.82    1.62
   1 -18   4    2.60    1.87
   2  18   4    3.61    1.66
  -2 -18  -4    3.73    1.99
  -2  18  -4    0.45    1.48
  -2  18  -4    2.91    1.77
   2 -18   4   -0.98    1.66
  -3  18  -4    8.18    2.09
   3 -18   4    9.34    2.50
  -3 -18  -4    9.70    2.52
   3  18   4   13.63    2.34
   4  18   4    3.57    1.81
  -4 -18  -4    1.91    2.02
  -4  18  -4    2.57    1.85
   4 -18   4    1.76    1.87
  -5  18  -4    1.30    1.78
   5 -18   4   -0.98    1.96
   5  18   4   -2.07    1.62
  -5 -18  -4   -0.53    2.03
  -6  18  -4    6.57    2.36
   6  18   4    8.34    2.54
   6 -18   4    6.66    2.59
  -6 -18  -4    6.55    2.59
   7  18   4   -0.03    2.08
   7 -18   4   -4.91    1.75
  -7 -18  -4   -0.44    2.24
  -7  18  -4    2.39    2.23
  -8 -19   4   -1.27    1.87
   8  19  -4   -1.72    2.00
   8 -19  -4    0.38    2.04
  -7 -19   4    2.97    1.93
   7  19  -4    0.75    1.94
   7 -19  -4   -1.62    1.77
  -7 -19   4    0.32    1.68
   6  19  -4    1.29    1.74
   6 -19  -4   -0.25    1.76
  -6 -19   4   -1.98    1.56
  -6 -19   4   -0.66    1.60
  -5 -19   4    4.92    2.07
   5 -19  -4    4.15    1.97
   5  19  -4    2.11    1.81
  -5 -19   4    4.28    1.94
   4 -19  -4   14.66    2.62
  -4  19   4   12.02    2.15
  -4 -19   4   17.22    2.68
  -4 -19   4   12.87    2.49
   4  19  -4   16.35    2.53
   3 -19  -4   13.21    2.57
  -3  19   4   17.35    2.34
  -3  19   4   15.95    2.31
  -3 -19   4   13.58    2.49
   3  19  -4   19.25    2.71
   2 -19  -4   12.10    2.41
   2  19  -4    7.55    2.17
  -2 -19   4    9.34    2.35
  -2  19   4   14.85    2.26
   1  19  -4   37.35    3.40
   1 -19  -4   33.98    3.39
  -1  19   4   38.71    3.24
  -1 -19   4   34.53    3.32
   0 -19  -4   13.36    2.59
   0  19   4   12.89    2.30
   0  19  -4   20.23    2.76
   0 -19   4   16.59    2.69
   1 -19   4   13.41    2.66
  -1  19  -4   17.04    2.63
  -1  19  -4   13.22    2.40
  -1 -19  -4   14.47    2.68
   1  19   4   15.02    2.27
   2  19   4   19.53    2.59
   2 -19   4   15.07    2.90
  -2 -19  -4   17.95    2.88
  -2  19  -4   19.94    2.75
  -3  19  -4    1.98    1.73
   3  19   4    0.02    1.47
  -3 -19  -4   -0.13    1.88
   3 -19   4    0.06    1.76
  -4  19  -4   -3.12    1.46
   4 -19   4    1.13    2.14
   4  19   4   -1.58    1.49
  -4 -19  -4   -2.13    1.79
  -5  19  -4    7.16    2.39
  -5 -19  -4    1.00    2.20
   5  19   4    5.16    2.17
   5 -19   4    4.11    2.37
   6 -19   4   -0.56    2.02
  -6  19  -4    1.80    2.02
   6  19   4   -1.31    1.93
  -6 -19  -4   -1.01    2.28
   7  19   4    3.41    2.39
   7 -19   4    4.17    2.71
  -8 -20   4    3.04    2.20
   8 -20  -4    3.52    2.34
   8  20  -4    3.06    2.29
   7 -20  -4   10.42    2.73
   7  20  -4    4.68    2.43
  -7 -20   4    5.24    2.26
  -7 -20   4    4.11    2.05
  -6 -20   4    0.91    1.89
   6  20  -4    1.90    1.91
   6 -20  -4    3.00    2.18
  -6 -20   4   -1.82    1.52
  -5 -20   4    1.69    1.90
   5  20  -4    3.89    2.13
  -5 -20   4    3.66    2.04
   5 -20  -4    3.98    2.01
   4 -20  -4    8.36    2.42
   4  20  -4    9.62    2.30
  -4 -20   4    5.68    2.08
  -4  20   4   10.13    2.23
  -4 -20   4    6.96    2.27
   3 -20  -4    2.58    2.07
   3  20  -4    4.95    2.06
  -3  20   4    6.60    1.91
  -3 -20   4    3.39    1.96
  -3  20   4    4.20    1.80
   2 -20  -4   -0.76    1.63
  -2 -20   4    0.94    1.81
  -2  20   4   -0.11    1.43
   2  20  -4    4.77    2.02
  -1 -20   4    1.14    1.84
  -1  20   4    1.97    1.52
   1 -20  -4    5.30    2.14
   1  20  -4    7.30    2.18
   0  20  -4    3.04    1.96
   0  20   4    5.85    1.97
   0 -20   4    6.10    2.20
   0 -20  -4    3.30    1.89
   1 -20   4    1.88    1.98
   1  20   4    6.09    1.99
  -1  20  -4    6.66    2.19
  -1  20  -4    6.40    2.10
  -1 -20  -4    1.88    2.07
   2  20   4    8.00    2.07
  -2  20  -4    5.19    2.08
   2 -20   4    8.13    2.56
  -2 -20  -4   10.94    2.64
  -3  20  -4    2.93    1.89
   3  20   4    4.74    2.06
   3 -20   4    1.48    1.94
  -3 -20  -4    6.21    2.27
  -4  20  -4    6.94    2.39
  -4 -20  -4    6.82    2.60
   4 -20   4    4.55    2.50
   4  20   4    9.09    2.48
   5  20   4    1.56    2.06
   5 -20   4   -0.38    2.10
  -5 -20  -4    3.54    2.57
  -5  20  -4   -0.63    1.75
   6 -20   4    8.05    2.94
   6  20   4    3.72    2.36
  -6 -20  -4    8.97    2.93
  -6  20  -4    6.67    2.58
  -7 -21   4    1.33    2.11
   7 -21  -4   -0.89    2.05
  -7 -21   4    3.21    2.08
   7  21  -4   -0.83    1.96
  -6 -21   4    1.28    2.00
   6  21  -4   -1.34    1.94
   6 -21  -4   -0.61    1.72
  -6 -21   4   -1.15    1.84
  -5 -21   4    2.64    2.15
   5 -21  -4    7.76    2.51
  -5 -21   4    2.97    2.09
   5  21  -4    0.86    1.95
  -4 -21   4   -3.43    1.57
  -4 -21   4   -1.70    1.73
   4  21  -4    4.15    2.11
   4 -21  -4   -0.63    1.83
  -3  21   4    0.10    1.41
  -3  21   4   -2.87    1.26
  -3 -21   4   -1.76    1.62
   3  21  -4   -1.06    1.39
   3 -21  -4   -3.21    1.52
  -2 -21   4    0.78    1.90
  -2  21   4    0.69    1.53
   2 -21  -4   -2.92    1.52
   2  21  -4    1.70    1.80
  -2  21   4    0.93    1.58
   1  21  -4    6.62    2.11
  -1 -21   4    8.99    2.45
   1 -21  -4    7.53    2.45
  -1  21   4    5.46    1.94
   0  21   4    3.10    1.88
   0 -21   4    5.85    2.25
   0  21  -4    3.00    1.91
   0 -21  -4    0.76    1.97
   1 -21   4    5.37    2.37
   1  21   4    7.24    2.11
  -1 -21  -4    9.81    2.66
  -1  21  -4    6.17    2.21
  -1  21  -4    5.05    2.18
   2  21   4    0.49    1.67
   2 -21   4    4.40    2.33
  -2 -21  -4    1.36    2.08
  -2  21  -4    3.07    2.01
  -3  21  -4    1.53    1.82
   3 -21   4    2.73    2.31
   3  21   4    2.30    1.97
  -3 -21  -4    3.56    2.42
  -4 -21  -4    4.62    2.42
   4  21   4    0.84    1.91
   4 -21   4   -1.95    1.90
  -5 -21  -4   -0.97    2.26
   5 -21   4    1.91    2.44
   5  21   4    0.03    1.96
  -5  21  -4    2.97    2.04
   6 -22  -4   -0.94    1.96
  -6 -22   4    1.80    1.98
   6  22  -4   -2.12    1.93
  -5 -22   4   14.39    2.99
  -5 -22   4   12.04    2.82
   5 -22  -4   18.47    3.30
   5  22  -4   12.71    2.86
  -4 -22   4    2.50    2.13
  -4 -22   4    2.02    2.14
   4  22  -4    0.98    1.78
   4 -22  -4    3.47    1.99
  -3 -22   4    3.43    2.09
   3  22  -4    3.67    1.99
  -3 -22   4   -0.45    1.92
   3 -22  -4    0.50    1.99
  -2  22   4    0.86    1.76
  -2 -22   4   -3.72    1.66
  -2  22   4    1.13    1.59
   2 -22  -4    1.79    1.88
   2  22  -4   -1.51    1.54
   1 -22  -4    2.08    2.13
  -1 -22   4    3.61    2.09
   1  22  -4    5.27    2.23
  -1  22   4    2.21    1.81
   0  22   4    3.31    1.85
   0  22  -4    5.12    2.09
   0 -22  -4   -0.35    1.97
   0 -22   4    4.40    2.13
   1  22   4    1.46    1.76
  -1  22  -4    2.15    1.98
  -1 -22  -4   -0.93    1.94
   1 -22   4   -0.77    2.01
  -1  22  -4    0.76    1.78
  -2 -22  -4   -3.10    1.64
   2  22   4    2.09    1.77
   2 -22   4    1.90    1.99
  -2  22  -4    2.01    1.94
  -3 -22  -4    1.87    2.36
   3 -22   4    1.89    2.38
   3  22   4    0.66    1.79
  -3  22  -4    2.25    1.79
  -4 -22  -4    2.44    2.44
   4 -22   4    0.64    2.28
   4  22   4    0.77    1.96
  -4  22  -4   -0.77    1.96
   4  23  -4    8.89    2.72
  -4 -23   4   10.29    2.72
   4 -23  -4   10.62    2.90
  -4 -23   4    8.92    2.63
  -3 -23   4    3.88    2.40
   3 -23  -4    4.18    2.17
   3  23  -4    1.58    2.09
  -3 -23   4    5.62    2.54
  -2 -23   4   -0.44    1.96
   2 -23  -4    1.41    2.10
   2  23  -4   -2.26    1.73
   1  23  -4    0.82    1.95
   1 -23  -4    5.61    2.51
  -1  23   4    5.54    2.23
  -1 -23   4    1.53    1.89
   0 -23  -4    1.63    2.30
   0  23  -4   -0.98    1.73
   0  23  -4    4.60    2.33
   0  23   4   -2.54    1.50
   0 -23   4   -3.01    1.87
  -1  23  -4   -0.21    1.82
  -1  23  -4   -0.25    1.91
   1 -23   4    2.33    2.37
  -1 -23  -4   -2.35    1.79
   1  23   4    3.68    2.14
  -2  23  -4    0.26    1.73
   2  23   4    0.14    1.80
   2 -23   4    9.29    2.89
  -2 -23  -4    5.29    2.45
   1  24  -4   -0.81    1.88
  14   0  -5   -0.27    2.14
 -14   0   5   -1.53    1.64
 -13   0   5    3.06    1.97
 -13   0   5    1.90    2.51
  13   0  -5    1.20    2.22
 -12   0   5    3.35    2.47
 -12   0   5   -1.64    1.55
  12   0  -5   -0.58    1.69
 -11   0   5   -3.89    1.58
  11   0  -5   -0.38    1.77
 -11   0   5    0.15    1.44
  10   0  -5   -1.06    1.45
 -10   0   5   -2.85    1.99
 -10   0   5    1.41    1.43
   9   0  -5    4.42    1.64
  -9   0   5    6.62    2.48
  -9   0   5    1.30    1.42
  -9   0   5    2.03    1.21
  -8   0   5   -1.25    1.45
  -8   0   5    0.85    0.93
  -8   0   5   -0.10    1.06
   8   0  -5   -0.46    1.05
   7   0  -5    0.51    1.08
  -7   0   5    2.19    1.50
  -7   0   5    1.87    0.87
  -7   0   5    1.33    1.14
  -7   0   5    0.55    1.11
   6   0  -5   -0.44    0.83
  -6   0   5    0.63    1.23
  -6   0   5    0.83    0.69
  -6   0   5    0.44    0.99
  -6   0   5   -0.57    0.97
  -5   0   5   16.99    1.61
   5   0  -5   15.73    1.27
  -5   0   5   18.56    1.68
   4   0  -5   -0.57    0.50
  -4   0   5   -0.32    0.70
   4   0  -5    0.14    0.47
  -4   0   5    0.94    0.74
  -3   0   5    2.10    0.71
   3   0  -5    4.10    0.40
  -3   0   5    3.44    0.86
   3   0  -5    4.09    0.37
  -2   0   5   -0.39    0.45
  -2   0   5   -0.71    0.42
   1   0  -5   11.23    0.66
  -1   0   5    9.54    0.91
  -1   0   5    9.11    0.98
   1   0  -5    9.59    0.71
   0   0  -5    0.60    0.47
   0   0   5    0.28    0.44
   0   0   5    1.63    0.55
  -1   0  -5    4.80    0.84
   1   0   5    2.66    0.78
   1   0   5    3.94    0.72
  -2   0  -5    0.92    0.71
   2   0   5   -0.40    0.49
   2   0   5   -0.23    0.80
   3   0   5   15.17    1.10
  -3   0  -5   15.78    1.61
   3   0   5   11.92    1.59
  -4   0  -5    0.57    1.07
   4   0   5   -0.31    0.58
   4   0   5    0.11    1.23
   5   0   5   16.35    2.19
  -5   0  -5   14.90    2.11
   5   0   5   14.38    1.12
   6   0   5    0.20    0.64
   6   0   5    1.53    1.55
  -6   0  -5   -0.36    1.32
  -7   0  -5  115.04    5.52
   7   0   5  113.27    5.52
  -8   0  -5   -1.40    1.59
   8   0   5   -1.08    1.63
  -9   0  -5   -1.85    1.79
   9   0   5   -2.75    1.71
  10   0   5   -2.23    1.85
 -10   0  -5   -0.86    1.79
  11   0   5   -0.87    2.09
 -11   0  -5    2.60    2.45
 -14  -1   5    1.26    1.89
 -14   1   5    1.17    1.84
  14  -1  -5    0.79    2.13
  14   1  -5   -0.22    2.14
  13  -1  -5    2.07    2.29
 -13   1   5    0.37    2.16
 -13  -1   5    1.39    2.37
 -13   1   5   -0.45    1.65
  13   1  -5   -3.65    1.87
 -13  -1   5   -0.70    1.69
  12   1  -5    4.25    2.09
 -12  -1   5   -1.49    2.07
 -12   1   5    0.16    1.64
 -12  -1   5    1.31    1.71
  12  -1  -5    2.59    2.03
 -12   1   5   -0.78    2.29
 -11  -1   5   -1.72    1.39
  11  -1  -5   -3.38    1.44
 -11   1   5   -0.07    2.20
 -11   1   5    1.43    1.48
  11   1  -5   -0.63    1.69
 -11  -1   5   -1.08    1.94
 -10  -1   5   -2.58    1.19
  10  -1  -5   -0.36    1.66
  10   1  -5   -1.31    1.47
 -10  -1   5   -2.54    1.74
 -10   1   5    0.43    2.14
 -10   1   5    1.15    1.39
  -9  -1   5   27.45    2.56
  -9   1   5   27.35    2.23
   9   1  -5   29.07    2.62
  -9   1   5   29.24    3.62
  -9  -1   5   27.36    2.21
  -9   1   5   27.01    2.45
  -9  -1   5   31.94    3.79
   9  -1  -5   27.03    2.65
   8  -1  -5    4.91    1.46
  -8  -1   5    9.50    2.37
  -8  -1   5    6.07    1.53
  -8   1   5    4.26    1.85
  -8   1   5    7.01    1.60
  -8   1   5    8.44    1.29
  -8  -1   5    9.11    1.70
  -8  -1   5    8.62    1.35
   8   1  -5    7.44    1.53
  -7   1   5   92.70    3.11
  -7  -1   5   82.91    3.81
   7   1  -5   88.67    3.57
  -7  -1   5   90.15    3.15
  -7   1   5   88.72    3.84
  -7  -1   5   90.12    3.82
   7  -1  -5   92.80    3.68
  -6  -1   5  150.28    5.13
  -6  -1   5  151.95    6.44
  -6   1   5  144.36    6.34
   6   1  -5  151.48    4.61
  -6   1   5  145.63    4.98
  -6   1   5  153.82    4.03
  -6  -1   5  159.25    5.17
  -6  -1   5  152.80    4.10
  -6   1   5  152.86    5.09
   6  -1  -5  152.08    4.59
  -5  -1   5   29.16    2.10
  -5   1   5   29.33    1.99
   5  -1  -5   29.11    1.60
  -5   1   5   29.90    2.13
   5   1  -5   32.98    1.71
  -5  -1   5   31.38    2.08
   4  -1  -5    0.92    0.55
  -4   1   5    1.50    0.89
  -4  -1   5    1.44    0.88
  -4   1   5    2.50    0.95
   4  -1  -5    2.24    0.58
   4   1  -5    3.20    0.63
   4   1  -5    4.28    0.68
  -4  -1   5    4.25    0.96
  -3  -1   5   15.81    1.34
   3   1  -5   18.02    0.85
   3   1  -5   18.38    0.85
  -3   1   5   17.03    1.46
  -3  -1   5   17.71    1.45
  -3   1   5   17.58    1.38
  -2   1   5   77.05    2.79
  -2  -1   5   73.48    2.80
   2   1  -5   77.56    1.93
   2   1  -5   78.94    1.95
  -2  -1   5   75.82    2.71
  -2   1   5   75.24    2.72
  -1  -1   5   68.16    2.58
   1   1  -5   73.88    2.00
   1   1  -5   71.62    1.98
  -1  -1   5   66.81    2.39
   1   1  -5   73.34    2.07
  -1   1   5   66.27    2.41
   1  -1  -5   71.16    1.94
   1  -1  -5   70.51    1.93
  -1   1   5   68.38    2.53
   0  -1   5   10.15    0.99
   0  -1  -5   11.64    0.94
   0   1  -5   11.85    0.91
   0  -1   5   10.15    0.89
   0  -1   5   10.82    0.91
   0   1   5   10.87    0.95
   0   1   5   10.10    0.82
   1   1   5   30.55    1.51
   1  -1   5   33.89    1.65
   1  -1   5   35.67    1.84
  -1  -1  -5   30.84    1.68
  -1   1  -5   30.96    1.68
   1   1   5   33.84    1.70
  -2  -1  -5    3.09    0.93
   2   1   5    3.40    0.98
   2   1   5    3.06    0.59
   2  -1   5    3.26    0.75
  -2   1  -5    3.10    0.97
   2  -1   5    1.37    0.92
   3  -1   5    6.28    1.29
  -3   1  -5    9.30    1.36
   3   1   5    9.75    0.82
  -3  -1  -5    8.61    1.34
   3   1   5    8.95    1.44
   3  -1   5    9.21    0.96
   4  -1   5   23.59    1.43
   4   1   5   19.33    2.04
  -4  -1  -5   19.80    2.00
   4   1   5   21.84    1.12
   4  -1   5   15.93    1.90
  -4   1  -5   17.95    1.94
   5   1   5    5.25    0.62
   5  -1   5    2.22    1.49
  -5  -1  -5    5.54    1.62
   5   1   5    6.69    1.71
  -5   1  -5    3.17    1.43
   6  -1   5   18.86    2.47
   6   1   5   16.45    2.30
  -6  -1  -5   15.80    2.42
  -6   1  -5   15.45    2.38
  -7  -1  -5    6.59    2.14
   7   1   5    9.51    2.42
   7  -1   5    9.98    2.51
  -7   1  -5    5.83    1.93
   8  -1   5   -0.58    1.56
   8   1   5    0.47    1.63
  -8  -1  -5   -0.68    1.50
  -8   1  -5    3.41    1.93
  -9  -1  -5   -0.22    1.75
   9   1   5   -0.04    1.88
  -9   1  -5   -1.45    1.62
   9  -1   5    0.15    1.97
 -10  -1  -5    1.64    2.21
 -10   1  -5    1.02    2.03
  10  -1   5    0.31    2.26
  10   1   5    0.87    2.31
 -11   1  -5   18.63    3.49
 -11  -1  -5   14.58    3.33
  11   1   5   10.05    3.15
  11  -1   5   19.63    3.66
  14   2  -5    0.65    2.32
 -14  -2   5    1.25    1.96
  14  -2  -5   -1.51    2.13
 -13   2   5    3.44    1.89
 -13  -2   5    4.96    3.06
 -13  -2   5    6.50    2.24
  13   2  -5    8.02    2.63
  13  -2  -5    3.20    2.48
 -13   2   5    6.71    3.18
 -12   2   5    1.07    1.59
  12  -2  -5    2.44    2.05
 -12   2   5    5.70    2.68
 -12  -2   5    0.76    2.15
 -12  -2   5    3.73    1.90
  12   2  -5   -0.60    1.74
 -11  -2   5   35.18    3.26
 -11   2   5   34.80    4.32
 -11   2   5   31.87    2.93
  11  -2  -5   37.20    3.44
 -11  -2   5   33.19    4.31
  11   2  -5   37.73    3.56
 -10   2   5    1.61    2.00
  10  -2  -5    2.58    1.75
 -10  -2   5   -0.60    1.25
 -10  -2   5    0.84    1.55
  10   2  -5   -1.69    1.42
 -10   2   5    0.63    1.36
 -10  -2   5   -0.80    2.25
  -9  -2   5   -1.70    1.13
  -9  -2   5    0.39    1.13
   9   2  -5    0.45    1.34
  -9   2   5   -0.22    1.16
   9  -2  -5   -2.85    1.21
  -9   2   5   -0.62    1.07
  -9   2   5    2.36    1.90
  -9  -2   5   -2.14    1.72
   8   2  -5   51.13    3.02
   8  -2  -5   51.72    2.97
  -8   2   5   50.51    2.48
  -8  -2   5   48.63    3.14
  -8   2   5   46.39    4.01
  -8   2   5   47.93    2.95
  -8  -2   5   49.22    3.06
  -8  -2   5   41.17    4.09
  -8  -2   5   46.61    2.53
  -7  -2   5   24.62    2.10
  -7  -2   5   22.38    2.14
  -7   2   5   25.53    2.72
  -7   2   5   25.32    1.63
   7   2  -5   23.15    1.98
  -7  -2   5   24.94    1.75
  -7   2   5   22.87    1.97
  -7  -2   5   22.21    2.75
   7  -2  -5   23.24    1.97
  -6  -2   5   44.96    1.97
  -6   2   5   43.07    1.85
  -6  -2   5   45.24    2.63
   6   2  -5   43.69    2.26
   6  -2  -5   45.71    2.29
  -6  -2   5   45.84    3.43
  -6   2   5   46.68    2.61
  -6  -2   5   42.38    2.61
   5  -2  -5  438.56    9.74
  -5   2   5  437.33   10.62
  -5  -2   5  422.91   12.89
   5   2  -5  425.15    9.83
  -5   2   5  429.74   10.73
  -5  -2   5  419.51   10.68
  -5  -2   5  437.02    9.37
  -5  -2   5  425.20   10.66
  -4  -2   5  596.71   14.51
  -4   2   5  638.81   14.78
  -4   2   5  649.29   14.62
  -4  -2   5  637.00   14.80
   4  -2  -5  654.62   13.35
   4  -2  -5  650.38   13.43
   4   2  -5  643.75   13.61
  -3  -2   5  386.56    9.56
  -3   2   5  388.51    9.52
  -3   2   5  387.79    9.66
  -3  -2   5  399.27    8.49
   3   2  -5  425.77    8.62
   3  -2  -5  402.69    8.45
   3  -2  -5  401.92    8.39
   3   2  -5  393.34    8.58
  -3  -2   5  399.44    9.78
   2   2  -5    6.48    0.60
  -2  -2   5    6.17    0.92
  -2   2   5    7.69    0.90
   2  -2  -5    7.05    0.39
  -2  -2   5    6.64    0.50
  -2   2   5    6.46    0.91
   2   2  -5    7.52    0.59
  -2  -2   5    7.77    0.91
  -1  -2   5   69.16    2.16
   1  -2  -5   79.96    2.20
   1  -2  -5   79.83    2.14
  -1   2   5   81.25    2.75
  -1  -2   5   81.39    2.64
   1   2  -5   78.88    2.26
  -1  -2   5   80.82    2.90
   0  -2   5   15.01    1.12
   0  -2   5   15.07    1.02
   0   2   5   12.53    0.89
   0   2   5   13.57    1.05
   0   2  -5   14.53    1.05
   0  -2   5   17.73    1.30
   0  -2  -5   15.29    1.11
   1  -2   5   29.63    1.66
   1   2   5   30.22    1.43
  -1  -2  -5   30.51    1.70
  -1   2  -5   32.32    1.72
  -1   2  -5   29.87    1.39
   1   2   5   32.24    1.70
   1  -2   5   31.25    1.76
   2   2   5   82.78    3.12
   2  -2   5   84.79    2.89
  -2   2  -5   83.01    3.23
   2   2   5   82.60    2.42
  -2   2  -5   82.76    2.35
   2  -2   5   75.95    3.16
  -2  -2  -5   75.70    3.09
  -3   2  -5   64.55    3.11
   3  -2   5   68.29    3.24
  -3  -2  -5   66.50    3.15
  -3   2  -5   68.93    2.05
   3   2   5   65.82    3.10
   3   2   5   68.84    1.99
   4   2   5    2.61    1.24
  -4  -2  -5    3.14    1.27
  -4   2  -5    2.97    1.33
   4  -2   5    2.19    1.43
   5   2   5   14.42    2.03
  -5  -2  -5   11.80    1.94
  -5   2  -5   14.16    2.00
   5  -2   5   13.45    2.09
  -6   2  -5    2.15    1.54
  -6  -2  -5    3.55    1.79
   6  -2   5    0.45    1.51
   6   2   5    0.54    1.55
  -7   2  -5    1.78    0.87
  -7   2  -5   -0.77    1.53
   7   2   5   -0.69    1.80
  -7  -2  -5   -0.01    1.73
   7  -2   5    1.74    1.79
  -8   2  -5    5.28    1.99
  -8  -2  -5    4.34    1.95
   8  -2   5    5.46    2.24
   8   2   5    4.31    2.13
   9  -2   5   12.28    3.04
  -9  -2  -5    7.11    2.55
  -9   2  -5   16.70    3.01
   9   2   5   17.52    3.08
 -10   2  -5    9.10    2.75
  10  -2   5    5.29    2.77
  10   2   5    5.88    2.47
 -10  -2  -5   12.01    2.97
  11  -2   5    2.55    2.32
 -11  -2  -5    1.69    2.45
 -11   2  -5    0.59    2.39
  11   2   5   -1.02    2.27
 -13   3   5    1.83    1.72
  13  -3  -5    2.67    2.37
 -13  -3   5    4.75    2.67
  13   3  -5    1.09    2.14
 -13  -3   5    0.61    1.95
 -13   3   5    1.66    2.55
 -12  -3   5    4.68    2.66
 -12   3   5    1.23    1.62
 -12  -3   5    5.82    2.14
  12   3  -5    1.30    1.84
 -12   3   5   -1.36    2.04
  12  -3  -5    0.46    1.87
  11  -3  -5   -0.63    1.62
 -11   3   5   -0.43    1.87
 -11  -3   5   -0.37    2.14
 -11   3   5    0.46    1.40
 -11  -3   5   -1.13    1.48
  11   3  -5    1.81    1.86
 -10  -3   5    3.82    2.71
 -10   3   5    3.55    1.47
  10   3  -5   -0.43    1.49
 -10   3   5    1.29    2.18
 -10  -3   5    0.82    1.47
  10  -3  -5    2.13    1.74
 -10  -3   5    2.67    1.48
  -9  -3   5    7.14    1.53
  -9  -3   5    5.78    1.86
  -9   3   5    5.94    1.61
  -9  -3   5    7.39    2.67
  -9   3   5    6.57    2.31
  -9  -3   5    6.24    1.67
  -9   3   5    7.23    1.51
   9   3  -5    9.46    1.89
   9  -3  -5    2.78    1.68
   8   3  -5   20.39    2.13
   8  -3  -5   21.25    2.20
  -8   3   5   23.29    2.20
  -8  -3   5   21.23    2.10
  -8   3   5   17.40    2.71
  -8   3   5   20.22    1.79
  -8  -3   5   26.33    2.45
  -8  -3   5   24.58    3.32
  -8  -3   5   21.69    1.92
  -7  -3   5    6.49    1.37
  -7   3   5    6.43    1.91
  -7   3   5    6.80    1.07
  -7  -3   5    6.87    1.60
  -7  -3   5    4.07    1.03
   7  -3  -5    6.70    1.35
  -7  -3   5    4.37    1.97
  -7   3   5    6.88    1.38
   7   3  -5    6.65    1.40
  -6  -3   5  294.94    8.30
  -6  -3   5  304.44    7.22
  -6  -3   5  284.62   10.00
  -6   3   5  300.18    6.96
   6   3  -5  290.03    7.64
  -6   3   5  290.29    7.99
  -6  -3   5  298.01    8.12
   6  -3  -5  293.20    7.51
  -5  -3   5    6.57    1.26
   5  -3  -5    5.26    0.90
   5   3  -5    6.49    1.01
  -5  -3   5    6.30    0.83
  -5   3   5    6.09    1.16
  -5  -3   5    6.11    1.20
  -5  -3   5    6.74    1.48
  -4  -3   5  812.50   18.59
   4  -3  -5  837.77   17.29
  -4  -3   5  853.71   17.22
  -4   3   5  824.09   18.44
   4   3  -5  812.29   17.51
  -4  -3   5  818.97   18.71
   4  -3  -5  863.83   17.22
   3   3  -5  256.85    6.05
  -3  -3   5  251.64    6.84
   3  -3  -5  266.95    5.78
   3  -3  -5  267.89    5.72
  -3  -3   5  268.15    7.07
  -3   3   5  258.33    6.80
  -3   3   5  263.65    6.99
   2  -3  -5  311.65    6.76
  -2  -3   5  311.29    7.94
   2   3  -5  317.90    6.99
  -2   3   5  307.08    7.78
  -2  -3   5  299.57    7.62
   2  -3  -5  328.15    6.70
   1   3  -5   66.23    2.16
  -1   3   5   66.71    2.48
  -1  -3   5   66.98    2.16
   1  -3  -5   68.57    2.09
   1  -3  -5   64.19    1.99
  -1  -3   5   64.98    2.36
   0   3  -5  114.86    3.39
   0  -3   5  120.64    3.33
   0   3   5  120.70    3.20
   0   3   5  121.12    3.48
   0  -3  -5  118.53    3.44
   0  -3   5  124.40    3.54
   0  -3   5  114.80    3.77
  -1   3  -5   -0.05    0.46
   1  -3   5   -0.23    0.80
  -1   3  -5    1.17    0.72
  -1  -3  -5   -0.41    0.67
   1   3   5   -0.18    0.47
   1  -3   5   -0.13    0.45
   1  -3   5    0.56    0.75
   1   3   5    0.89    0.74
  -2   3  -5    0.20    0.75
  -2   3  -5    0.34    0.41
  -2  -3  -5   -0.24    0.79
   2  -3   5    0.55    0.93
   2   3   5    0.23    0.42
   2   3   5   -1.39    0.74
  -3   3  -5    3.51    1.14
  -3   3  -5    0.84    0.39
   3   3   5    1.53    1.05
   3  -3   5    1.88    1.16
  -3  -3  -5    1.59    1.03
   4   3   5  226.40    6.87
  -4  -3  -5  209.32    6.85
   4  -3   5  220.62    7.00
  -4   3  -5  218.11    6.92
   5   3   5   -1.24    1.21
   5  -3   5   -0.09    1.29
  -5  -3  -5   -0.82    1.07
  -5   3  -5   -0.96    1.02
  -6  -3  -5    9.43    2.09
   6  -3   5   11.96    2.30
   6   3   5    7.66    2.02
  -6   3  -5    6.89    1.99
   7  -3   5   75.54    4.62
   7   3   5   70.55    4.39
  -7   3  -5   76.94    4.58
  -7  -3  -5   72.61    4.56
   8   3   5   -2.11    1.65
  -8   3  -5    2.07    1.95
  -8  -3  -5    1.95    2.00
   8  -3   5    3.61    2.14
   9  -3   5   35.04    3.91
  -9   3  -5   44.35    4.14
  -9  -3  -5   32.77    3.80
   9   3   5   40.86    4.00
 -10  -3  -5    0.53    2.18
  10  -3   5   -0.50    2.11
  10   3   5    1.63    2.53
 -10   3  -5    2.11    2.17
  11   3   5    9.48    3.07
 -11   3  -5    3.00    2.56
 -11  -3  -5    4.02    2.71
  11  -3   5    4.23    2.88
 -13  -4   5    6.83    3.14
  13   4  -5    2.15    2.20
 -13   4   5    3.36    2.65
  13  -4  -5    6.50    2.59
 -13   4   5    7.95    2.01
 -13  -4   5    8.55    2.34
 -12  -4   5    1.64    1.88
  12   4  -5   -1.83    1.73
  12  -4  -5    1.92    2.07
 -12   4   5    3.53    1.62
 -12  -4   5   -0.79    2.49
 -12   4   5    4.11    2.33
 -11   4   5   15.41    2.17
 -11   4   5   13.22    3.17
 -11  -4   5   14.86    2.53
  11  -4  -5   16.38    2.70
  11   4  -5   12.19    2.51
 -11  -4   5   11.09    3.28
  10  -4  -5   -0.54    1.58
 -10   4   5   -2.92    1.70
 -10  -4   5   -1.78    1.22
 -10   4   5    1.13    1.36
 -10  -4   5   -1.06    2.32
 -10  -4   5   -0.53    1.43
  10   4  -5   -2.90    1.40
 -10  -4   5    0.21    1.62
  -9  -4   5  108.74    4.29
  -9  -4   5  103.05    6.49
  -9  -4   5  110.12    4.61
  -9   4   5  103.83    4.12
  -9  -4   5  111.41    5.15
  -9   4   5   97.17    4.40
   9   4  -5   97.55    4.71
   9  -4  -5   95.07    4.62
  -9   4   5  111.12    6.19
   8  -4  -5   73.97    3.68
  -8  -4   5   82.79    5.50
  -8   4   5   67.22    4.66
   8   4  -5   70.40    3.62
  -8   4   5   69.44    3.04
  -8  -4   5   77.17    4.02
  -8  -4   5   73.49    3.24
  -8  -4   5   74.19    3.59
  -8   4   5   66.48    3.48
  -7  -4   5    5.33    1.37
  -7  -4   5    5.66    1.12
   7   4  -5    7.35    1.46
   7  -4  -5    6.83    1.39
  -7  -4   5    8.26    1.72
  -7   4   5    5.46    1.05
  -7  -4   5    6.68    2.17
  -7   4   5    6.98    1.38
  -6  -4   5   43.02    3.45
   6   4  -5   44.29    2.39
  -6  -4   5   47.05    2.15
  -6  -4   5   46.66    2.70
  -6   4   5   52.65    2.71
   6  -4  -5   48.87    2.37
  -6  -4   5   43.40    2.83
  -6   4   5   45.65    1.98
  -5   4   5   83.90    3.36
   5   4  -5   78.75    2.97
  -5  -4   5   80.81    2.72
  -5  -4   5   85.88    3.57
  -5  -4   5   80.56    4.19
  -5  -4   5   85.34    3.50
   5  -4  -5   81.95    2.83
  -4   4   5  203.34    5.86
   4   4  -5  206.77    5.34
   4  -4  -5  213.74    5.09
  -4   4   5  202.09    4.61
  -4  -4   5  205.03    6.07
  -4  -4   5  213.50    5.10
  -4  -4   5  203.43    6.07
   3  -4  -5  499.55   10.05
  -3   4   5  456.92   11.05
   3   4  -5  465.48   10.36
  -3  -4   5  476.31   11.42
   3  -4  -5  476.19   10.09
  -3  -4   5  447.05   11.12
  -3  -4   5  476.90   10.20
  -2   4   5  170.63    3.80
  -2  -4   5  161.56    4.81
   2  -4  -5  173.03    4.17
   2   4  -5  177.70    4.44
  -2  -4   5  170.70    4.28
   2  -4  -5  182.15    4.13
  -2  -4   5  173.47    5.17
  -1  -4   5   11.94    1.26
   1   4  -5   14.59    1.07
   1  -4  -5   16.08    1.05
  -1  -4   5   17.14    1.23
  -1   4   5   11.92    0.73
  -1  -4   5   15.55    1.17
   0   4   5   36.22    1.55
   0  -4   5   35.24    1.81
   0   4  -5   33.77    1.69
   0   4  -5   35.54    1.73
   0  -4   5   33.56    1.99
   0  -4   5   34.94    1.57
   0  -4  -5   37.40    1.80
  -1  -4  -5  381.03    9.11
   1  -4   5  379.94    9.20
   1  -4   5  376.43    8.33
   1   4   5  383.18    8.86
  -1   4  -5  373.79    9.07
   2  -4   5  611.29   14.10
  -2  -4  -5  590.45   14.00
  -2   4  -5  622.06   14.02
   2   4   5  611.95   13.85
  -3  -4  -5   13.96    1.69
   3   4   5   11.72    1.57
   3  -4   5   13.21    1.69
  -3   4  -5   13.33    1.63
   4  -4   5   49.47    3.06
  -4   4  -5   47.65    3.01
  -4  -4  -5   47.93    3.03
   4   4   5   44.94    2.93
   5  -4   5    6.75    1.76
  -5  -4  -5    8.94    1.78
  -5   4  -5    6.59    1.66
   5   4   5    6.87    1.79
  -6   4  -5    5.37    1.83
  -6  -4  -5    3.68    1.70
   6   4   5    4.98    1.83
   6  -4   5    6.13    2.06
   7   4   5   -1.18    1.78
  -7  -4  -5    8.74    2.28
  -7   4  -5    4.82    1.99
   7  -4   5    5.23    2.12
  -8   4  -5    7.77    2.21
  -8  -4  -5    8.00    2.33
   8   4   5    5.85    2.15
   8  -4   5    4.38    2.32
   9   4   5   -1.67    1.83
  -9  -4  -5    2.30    2.14
   9  -4   5    0.68    2.15
  -9   4  -5    2.17    2.06
  10  -4   5    3.52    2.60
 -10  -4  -5    2.83    2.45
  10   4   5    6.52    2.74
 -10   4  -5    6.87    2.57
  11  -4   5    5.85    3.01
 -11   4  -5    9.66    2.86
 -11  -4  -5    7.15    3.03
  11   4   5   13.64    3.42
  13  -5  -5    1.16    2.10
  13   5  -5    1.50    2.21
 -13  -5   5    4.20    2.21
 -13  -5   5    2.40    3.06
 -13   5   5    1.39    2.47
 -12  -5   5   12.54    3.53
 -12  -5   5    5.89    2.25
 -12   5   5   13.82    2.12
  12  -5  -5   10.57    2.78
  12   5  -5    7.85    2.47
 -12   5   5   11.30    3.14
 -11  -5   5   10.44    3.39
 -11   5   5    9.15    1.79
  11   5  -5    8.08    2.30
 -11  -5   5    8.13    2.18
  11  -5  -5   12.07    2.43
 -11   5   5   14.43    3.13
 -10   5   5    1.56    2.06
 -10  -5   5    2.31    2.37
 -10  -5   5   -1.24    1.47
 -10   5   5    0.82    1.30
  10  -5  -5    2.59    1.68
  10   5  -5   -1.70    1.55
 -10  -5   5    1.23    1.45
 -10  -5   5    2.82    1.54
  -9   5   5  131.83    6.89
  -9  -5   5  125.11    4.76
  -9  -5   5  124.99    5.61
   9   5  -5  111.64    5.08
   9  -5  -5  118.77    5.21
  -9  -5   5  115.82    6.93
  -9  -5   5  126.89    5.01
  -9   5   5  125.24    4.93
  -9   5   5  129.68    4.70
  -8  -5   5   82.96    3.55
   8  -5  -5   75.30    3.89
  -8  -5   5   86.08    4.42
  -8   5   5   87.21    5.14
  -8  -5   5   82.38    5.65
  -8   5   5   87.53    3.50
  -8   5   5   79.33    3.76
  -8  -5   5   82.41    3.84
   8   5  -5   82.49    3.95
  -7   5   5   24.91    2.14
  -7  -5   5   26.92    1.95
  -7   5   5   27.08    1.81
  -7  -5   5   24.30    2.43
   7   5  -5   28.19    2.31
  -7  -5   5   28.76    3.26
  -7  -5   5   25.38    2.14
   7  -5  -5   27.76    2.11
  -6   5   5   10.18    1.46
  -6  -5   5    6.15    1.39
   6  -5  -5   10.21    1.33
  -6  -5   5    6.65    1.85
  -6   5   5    8.58    1.02
  -6  -5   5    5.35    1.40
   6   5  -5    7.38    1.30
  -6  -5   5   10.16    1.22
  -5  -5   5   63.25    3.22
  -5   5   5   63.17    2.92
  -5  -5   5   70.22    2.59
  -5  -5   5   63.19    3.03
   5  -5  -5   68.84    2.61
  -5  -5   5   62.14    3.67
   5   5  -5   64.05    2.69
  -5   5   5   67.59    2.25
   4   5  -5    1.52    0.73
  -4  -5   5    1.69    0.97
   4  -5  -5    0.73    0.61
  -4   5   5    0.09    0.82
  -4  -5   5    1.63    0.65
  -4   5   5    0.38    0.26
  -4  -5   5   -0.14    0.92
  -3  -5   5  175.07    4.44
  -3  -5   5  167.31    5.30
   3  -5  -5  167.84    4.30
  -3  -5   5  163.80    5.13
   3   5  -5  170.46    4.59
  -2  -5   5  109.71    3.26
   2  -5  -5  110.78    3.12
   2   5  -5  113.17    3.35
  -2  -5   5  106.34    3.63
  -1  -5   5  415.70    9.47
   1  -5  -5  418.93    9.37
  -1  -5   5  422.84    9.71
  -1   5   5  410.44    9.00
   1   5  -5  432.86    9.60
  -1  -5   5  406.12   10.28
   0  -5   5   27.98    1.43
   0   5   5   30.42    1.48
   0   5  -5   26.51    1.61
   0   5  -5   29.08    1.67
   0  -5   5   31.86    1.83
   0  -5   5   27.42    1.98
   0  -5  -5   29.77    1.68
   1   5   5   47.31    2.13
  -1  -5  -5   44.90    2.29
   1  -5   5   45.37    1.63
  -1   5  -5   42.90    2.19
   1  -5   5   46.05    2.37
  -2   5  -5    6.77    1.21
  -2  -5  -5    5.47    1.27
   2  -5   5    3.30    1.12
   2   5   5    5.90    1.18
   3  -5   5  282.10    8.03
  -3   5  -5  292.58    7.96
   3   5   5  266.76    7.67
  -3  -5  -5  273.81    7.87
  -4  -5  -5    0.00    1.26
  -4   5  -5    3.80    1.40
   4   5   5   -0.15    1.13
   4  -5   5    1.20    1.40
   5   5   5   23.04    2.46
  -5  -5  -5   19.42    2.40
   5  -5   5   25.30    2.66
  -5   5  -5   24.11    2.45
  -6   5  -5    0.05    1.44
   6   5   5   -1.70    1.36
  -6  -5  -5    0.70    1.49
   6  -5   5    0.19    1.48
   7  -5   5    3.58    2.08
  -7   5  -5    9.00    2.16
   7   5   5    6.90    2.09
  -7  -5  -5    2.96    2.00
   8  -5   5    1.82    2.15
   8   5   5   -3.10    1.41
  -8  -5  -5    2.10    2.09
  -8   5  -5    3.73    2.05
   9  -5   5    3.35    2.48
  -9   5  -5    3.29    2.23
   9   5   5   -0.75    2.08
  -9  -5  -5   -0.52    1.95
 -10  -5  -5   -0.42    2.25
  10   5   5   -0.25    2.02
  10  -5   5   -1.61    2.19
 -10   5  -5    1.87    2.27
 -11   5  -5    2.19    2.27
  11   5   5    2.62    2.57
[truncated: 525,005 more chars]
