# Supplementary material for: Crystal structure, Hirshfeld surface and frontier mol­ecular orbital analysis of 10-benzyl-9-(3-eth­oxy-4-hy­droxy­phen­yl)-3,3,6,6-tetra­methyl-3,4,6,7,9,10-hexa­hydro­acridine-1,8(2H,5H)-dione
Source: Acta Crystallogr E Crystallogr Commun. 2020 Mar 27;76(Pt 4):585–8. doi: 10.1107/S2056989020004065 (PMC7133029; doi:10.1107/S2056989020004065)
Supplement: Supplementary file 2 [file e-76-00585-Isup2.hkl]

data_I                                                                          
_shelx_title ' SURESHBABUEVBEN1 in P2(1)/n'                                     
_shelx_refln_list_code          4                                               
_shelx_F_calc_maximum      234.07                                               
_exptl_crystal_F_000      1072.00                                               
_reflns_d_resolution_high  0.8409                                               
                                                                                
loop_                                                                           
 _space_group_symop_operation_xyz                                               
 'x, y, z'                                                                      
 '-x+1/2, y+1/2, -z+1/2'                                                        
 '-x, -y, -z'                                                                   
 'x-1/2, -y-1/2, z-1/2'                                                         
                                                                                
_cell_length_a    10.5780                                                       
_cell_length_b    18.4190                                                       
_cell_length_c    14.3980                                                       
_cell_angle_alpha  90.000                                                       
_cell_angle_beta  108.791                                                       
_cell_angle_gamma  90.000                                                       
                                                                                
_shelx_F_squared_multiplier     1.000                                           
                                                                                
loop_                                                                           
 _refln_index_h                                                                 
 _refln_index_k                                                                 
 _refln_index_l                                                                 
 _refln_F_squared_calc                                                          
 _refln_F_squared_meas                                                          
 _refln_F_squared_sigma                                                         
 _refln_observed_status                                                         
   2   0   0         49.43         66.50         2.80 o                         
   4   0   0       2355.29       2165.89        56.01 o                         
   6   0   0          0.02         -3.98         2.65 o                         
   8   0   0         23.03         36.17         4.48 o                         
  10   0   0        317.93        392.63        11.81 o                         
   1   1   0        454.38        297.22         7.22 o                         
   2   1   0      13728.16      13826.08       106.16 o                         
   3   1   0         32.04         30.66         1.48 o                         
   4   1   0        930.53        980.00        11.95 o                         
   5   1   0        216.69        256.18         5.60 o                         
   6   1   0       1293.13       1337.39        16.82 o                         
   7   1   0        118.85        102.99         4.67 o                         
   8   1   0        129.93        119.60         4.48 o                         
   9   1   0          0.13         -2.08         2.60 o                         
  10   1   0        115.14        120.05         5.17 o                         
  11   1   0        156.25        175.42         6.38 o                         
   0   2   0      10721.85       8466.29       121.43 o                         
   1   2   0       1094.65       1087.14        11.32 o                         
   2   2   0       1507.80       1542.83        12.16 o                         
   3   2   0        271.59        281.51         5.32 o                         
   4   2   0       2699.97       2683.36        27.24 o                         
   5   2   0        112.90        139.55         4.21 o                         
   6   2   0         25.47         19.39         2.66 o                         
   7   2   0         92.02        101.92         4.35 o                         
   8   2   0         94.35         99.32         4.73 o                         
   9   2   0          1.44          0.24         2.65 o                         
  10   2   0         12.24          7.89         3.18 o                         
  11   2   0          2.71          2.00         4.42 o                         
   1   3   0       1595.83       1406.78        13.20 o                         
   2   3   0      54789.45      62778.77       710.21 o                         
   3   3   0       3992.58       4129.22        30.88 o                         
   4   3   0       3947.24       4102.25        36.21 o                         
   5   3   0        827.75        848.84        13.76 o                         
   6   3   0        395.79        437.04         7.62 o                         
   7   3   0         80.95         97.52         4.29 o                         
   8   3   0          1.00          3.85         2.67 o                         
   9   3   0         34.68         36.42         3.76 o                         
  10   3   0        104.16        100.83         4.88 o                         
  11   3   0         56.93         73.25         5.49 o                         
   0   4   0       7550.20       7704.59       110.40 o                         
   1   4   0      19886.62      21100.75       209.89 o                         
   2   4   0       2982.57       2801.53        25.33 o                         
   3   4   0       4047.81       4172.07        34.33 o                         
   4   4   0       1703.07       1821.26        15.56 o                         
   5   4   0          0.03         -0.96         1.48 o                         
   6   4   0        732.62        748.24        10.57 o                         
   7   4   0         79.32         82.23         3.98 o                         
   8   4   0          3.52          2.21         2.68 o                         
   9   4   0          8.98          6.06         3.40 o                         
  10   4   0          3.60          2.19         4.14 o                         
  11   4   0          5.89          7.10         3.83 o                         
   1   5   0          0.32          0.98         1.25 o                         
   2   5   0       1422.28       1437.94        15.86 o                         
   3   5   0       1801.00       2023.03        17.98 o                         
   4   5   0         65.53         58.50         2.31 o                         
   5   5   0       1461.47       1522.61        15.09 o                         
   6   5   0         11.44         15.37         1.98 o                         
   7   5   0         62.53         72.54         3.79 o                         
   8   5   0         77.52         66.74         4.03 o                         
   9   5   0          8.64          9.49         3.06 o                         
  10   5   0          1.71         -0.34         3.78 o                         
  11   5   0         13.13         16.81         4.16 o                         
   0   6   0       3230.31       3451.79        52.55 o                         
   1   6   0       2425.54       2269.70        25.63 o                         
   2   6   0       4020.64       4058.70        40.09 o                         
   3   6   0       3784.87       3959.67        36.06 o                         
   4   6   0        338.55        295.14         5.54 o                         
   5   6   0         76.38         61.34         3.11 o                         
   6   6   0          7.76          9.81         2.22 o                         
   7   6   0         25.94         42.15         3.25 o                         
   8   6   0        204.87        205.15         7.40 o                         
   9   6   0         12.56          9.75         3.07 o                         
  10   6   0          2.56          1.53         4.75 o                         
  11   6   0          0.43          7.42         4.93 o                         
   1   7   0        129.15        116.05         4.66 o                         
   2   7   0        654.71        646.87         9.01 o                         
   3   7   0       3784.91       4252.60        42.80 o                         
   4   7   0       1424.28       1442.39        15.83 o                         
   5   7   0         85.00         67.85         4.43 o                         
   6   7   0        261.41        255.12         5.84 o                         
   7   7   0        125.50        115.35         4.44 o                         
   8   7   0        443.43        432.08        10.62 o                         
   9   7   0         11.58         28.02         4.43 o                         
  10   7   0          1.17         -2.60         4.32 o                         
  11   7   0          0.95         -5.68         3.92 o                         
   0   8   0        936.84       1068.11        20.47 o                         
   1   8   0       3104.07       2878.73        32.60 o                         
   2   8   0         28.24         35.98         2.54 o                         
   3   8   0        399.20        378.23         7.01 o                         
   4   8   0        233.67        278.88         5.61 o                         
   5   8   0        423.27        427.82         8.65 o                         
   6   8   0         88.71         84.01         3.89 o                         
   7   8   0         13.14          8.62         2.56 o                         
   8   8   0         22.51         22.62         4.12 o                         
   9   8   0          0.02         -1.53         3.88 o                         
  10   8   0          0.01          3.95         3.90 o                         
  11   8   0          1.67          2.25         5.11 o                         
   1   9   0        673.89        711.97        11.31 o                         
   2   9   0       1486.89       1440.61        20.29 o                         
   3   9   0        574.34        523.54         9.88 o                         
   4   9   0        321.09        328.38         7.97 o                         
   5   9   0        312.10        283.97         6.14 o                         
   6   9   0          0.47         -3.22         2.15 o                         
   7   9   0        116.72        109.28         4.65 o                         
   8   9   0         20.35         26.67         4.39 o                         
   9   9   0          0.33         -1.29         3.44 o                         
  10   9   0          0.55          2.06         3.74 o                         
   0  10   0        600.15        544.74        13.79 o                         
   1  10   0        791.05        873.88        13.46 o                         
   2  10   0        368.74        382.22         7.42 o                         
   3  10   0        115.04         93.22         4.83 o                         
   4  10   0         15.85         12.87         2.73 o                         
   5  10   0         29.10         28.67         2.83 o                         
   6  10   0         41.24         43.11         3.33 o                         
   7  10   0        361.46        343.35         7.59 o                         
   8  10   0         17.57         23.96         4.14 o                         
   9  10   0         39.91         41.25         4.82 o                         
  10  10   0         34.40         36.71         5.10 o                         
   1  11   0         19.05         10.41         2.54 o                         
   2  11   0         62.76         68.59         4.68 o                         
   3  11   0        433.25        409.29         9.27 o                         
   4  11   0        589.70        537.65        11.17 o                         
   5  11   0        113.62        103.24         4.23 o                         
   6  11   0         62.66         63.09         3.80 o                         
   7  11   0        210.42        231.73         6.55 o                         
   8  11   0         77.63         85.78         5.41 o                         
   9  11   0          4.95          1.66         4.09 o                         
  10  11   0         15.81         34.73         7.36 o                         
   0  12   0         51.75         78.83         6.18 o                         
   1  12   0       1008.50        998.60        15.69 o                         
   2  12   0         36.73         57.64         4.22 o                         
   3  12   0         16.89         16.27         3.37 o                         
   4  12   0          5.73          3.78         2.89 o                         
   5  12   0         59.02         60.70         4.24 o                         
   6  12   0         81.05         80.79         4.70 o                         
   7  12   0          8.86          5.10         2.80 o                         
   8  12   0          5.66          2.66         3.41 o                         
   9  12   0         13.42         17.76         4.19 o                         
   1  13   0        297.98        336.13         8.62 o                         
   2  13   0         21.25         24.13         3.65 o                         
   3  13   0          5.39          1.99         2.92 o                         
   4  13   0         17.57         15.20         3.74 o                         
   5  13   0          5.15          6.31         2.90 o                         
   6  13   0         13.07          8.42         3.25 o                         
   7  13   0         18.66         11.08         4.00 o                         
   8  13   0         39.37         57.21         5.02 o                         
   9  13   0          9.57          3.67         4.36 o                         
   0  14   0        114.53        115.02         8.09 o                         
   1  14   0          1.59          3.36         2.55 o                         
   2  14   0        136.42        128.35         6.22 o                         
   3  14   0         13.09         14.62         3.70 o                         
   4  14   0         37.85         48.13         4.78 o                         
   5  14   0        101.28        103.16         5.55 o                         
   6  14   0         23.22          9.20         3.90 o                         
   7  14   0          2.61         -0.06         4.28 o                         
   8  14   0         60.25         67.65         6.10 o                         
   9  14   0          7.66          2.83         4.38 o                         
   1  15   0        703.10        706.75        11.83 o                         
   2  15   0        338.11        318.51        10.13 o                         
   3  15   0        161.44        168.22         5.79 o                         
   4  15   0         16.97          6.23         3.49 o                         
   5  15   0         17.70          7.26         3.23 o                         
   6  15   0         41.42         19.66         4.24 o                         
   7  15   0          7.37          2.43         4.87 o                         
   8  15   0         33.99         38.39         5.37 o                         
   0  16   0         49.87         50.31         6.93 o                         
   1  16   0          2.63          5.07         2.48 o                         
   2  16   0         22.99         23.73         3.34 o                         
   3  16   0         81.13         90.07         4.78 o                         
   4  16   0         23.77         28.65         4.22 o                         
   5  16   0          4.85          1.90         3.32 o                         
   6  16   0          4.03          1.13         3.25 o                         
   7  16   0          6.72          1.33         3.90 o                         
   8  16   0         11.05         11.05         4.68 o                         
   1  17   0         46.55         51.47         5.04 o                         
   2  17   0          6.14          6.16         2.82 o                         
   3  17   0         12.78         11.41         3.26 o                         
   4  17   0          0.33         -3.49         3.30 o                         
   5  17   0         19.25         23.49         3.91 o                         
   6  17   0          2.53          2.95         3.56 o                         
   7  17   0          0.27          7.53         4.40 o                         
   0  18   0          0.50         -6.59         4.40 o                         
   1  18   0         39.70         49.26         5.25 o                         
   2  18   0        311.43        323.44         9.17 o                         
   3  18   0        119.37        108.46         7.17 o                         
   4  18   0          0.03         -1.07         3.40 o                         
   5  18   0         86.04         99.65         5.54 o                         
   6  18   0          6.57          1.12         3.87 o                         
   1  19   0         74.55         75.15         6.66 o                         
   2  19   0          0.18          6.70         3.58 o                         
   3  19   0        107.84        122.44         9.30 o                         
   4  19   0          0.52          3.66         4.11 o                         
   5  19   0          1.15          3.70         3.67 o                         
   0  20   0         10.77         22.55         6.75 o                         
   1  20   0         13.18         14.30         4.64 o                         
   2  20   0        134.38        146.79         7.10 o                         
   3  20   0         18.71         20.84         4.78 o                         
   4  20   0          9.52          2.24         4.22 o                         
   1  21   0         54.07         66.09         6.51 o                         
   2  21   0          3.53          2.53         3.77 o                         
   3  21   0          3.18          3.31         5.07 o                         
 -11   0   1        345.01        430.10        21.30 o                         
  -9   0   1         85.07         72.69         6.12 o                         
  -7   0   1        471.60        458.26        10.28 o                         
  -5   0   1         10.60          6.19         2.18 o                         
  -3   0   1       4667.65       4328.69        47.39 o                         
  -1   0   1      38796.80      31254.04      1514.31 o                         
   1   0   1        419.52        376.21         7.35 o                         
   3   0   1          4.15         -4.13         3.56 o                         
   5   0   1       1652.40       1673.57        37.50 o                         
   7   0   1         45.39         23.50         4.36 o                         
   9   0   1        179.78        161.35        10.73 o                         
  11   0   1          1.18         -1.24         5.68 o                         
 -12   1   1         39.51         64.76         5.43 o                         
 -11   1   1        145.71        131.47         5.60 o                         
 -10   1   1         81.38         87.44         4.67 o                         
  -9   1   1          3.04         -0.05         2.66 o                         
  -8   1   1         22.44         15.54         2.57 o                         
  -7   1   1        120.23         98.94         3.68 o                         
  -6   1   1        113.62         96.54         3.28 o                         
  -5   1   1        155.21        161.56         3.98 o                         
  -4   1   1        307.68        295.47         4.37 o                         
  -3   1   1        350.37        405.50         7.24 o                         
  -2   1   1         49.44         36.02         1.06 o                         
  -1   1   1       2042.66       1620.78        41.05 o                         
   0   1   1          0.27         -0.58         0.39 o                         
   1   1   1       4614.31       4615.93        54.95 o                         
   2   1   1        696.69        644.51         7.70 o                         
   3   1   1        641.88        607.39         7.86 o                         
   4   1   1        105.84         95.02         4.13 o                         
   5   1   1         16.12         15.97         3.02 o                         
   6   1   1        347.12        325.45         8.53 o                         
   7   1   1       1138.74       1141.87        16.10 o                         
   8   1   1        125.44        144.51         5.90 o                         
   9   1   1          0.42         -2.72         2.70 o                         
  10   1   1         33.58         19.69         3.52 o                         
  11   1   1          4.01         -1.57         3.59 o                         
 -12   2   1        114.45        128.27         6.65 o                         
 -11   2   1         13.70         11.09         3.45 o                         
 -10   2   1          0.35          0.91         2.94 o                         
  -9   2   1          0.70          2.37         2.71 o                         
  -8   2   1         36.08         32.10         2.98 o                         
  -7   2   1        127.52        122.85         5.46 o                         
  -6   2   1          6.64         11.30         2.09 o                         
  -5   2   1          7.63         11.61         1.61 o                         
  -4   2   1       1943.69       1993.07        17.94 o                         
  -3   2   1       4154.99       4166.84        30.34 o                         
  -2   2   1       1934.83       2102.97        15.09 o                         
  -1   2   1       1767.22       1701.07        12.23 o                         
   0   2   1        676.19        649.58         8.94 o                         
   1   2   1       8569.76       9308.62        93.89 o                         
   2   2   1      16605.77      18119.75       165.00 o                         
   3   2   1       6475.77       6498.16        55.50 o                         
   4   2   1          6.87         11.03         1.71 o                         
   5   2   1       2943.06       2957.18        30.82 o                         
   6   2   1         30.24         36.53         3.15 o                         
   7   2   1        304.72        306.25         7.38 o                         
   8   2   1          8.79          2.93         3.37 o                         
   9   2   1         36.41         42.42         4.27 o                         
  10   2   1          0.10         -4.22         2.81 o                         
  11   2   1          1.82         -4.64         3.75 o                         
 -12   3   1         10.46          4.73         3.94 o                         
 -11   3   1          1.26         -1.12         3.05 o                         
 -10   3   1         24.54         26.66         3.48 o                         
  -9   3   1          7.31          4.61         2.77 o                         
  -8   3   1         27.16         29.62         3.12 o                         
  -7   3   1          6.22          5.19         2.36 o                         
  -6   3   1         20.37         13.94         2.19 o                         
  -5   3   1        511.81        417.08         6.02 o                         
  -4   3   1        796.23        829.48         8.93 o                         
  -3   3   1       1786.20       1844.21        15.11 o                         
  -2   3   1       1169.23       1025.74         8.60 o                         
  -1   3   1       9563.37       9707.94        90.14 o                         
   0   3   1       1436.51       1493.90        16.41 o                         
   1   3   1       6678.71       6452.34        65.81 o                         
   2   3   1       9667.54       9663.58        88.82 o                         
   3   3   1        392.73        328.85         4.47 o                         
   4   3   1       2521.26       2789.12        28.50 o                         
   5   3   1         22.92         19.11         2.54 o                         
   6   3   1        412.78        440.94         8.26 o                         
   7   3   1         94.68         84.53         4.36 o                         
   8   3   1        318.11        308.87         7.82 o                         
   9   3   1        186.80        148.04         6.09 o                         
  10   3   1          0.71         -0.36         3.37 o                         
  11   3   1         15.85         17.64         4.35 o                         
 -11   4   1          8.71          8.18         3.78 o                         
 -10   4   1         33.38         31.56         3.60 o                         
  -9   4   1          3.08          8.30         3.11 o                         
  -8   4   1         65.23         49.63         3.63 o                         
  -7   4   1        133.46        158.36         5.27 o                         
  -6   4   1        380.62        370.97         5.87 o                         
  -5   4   1        398.48        411.07         6.04 o                         
  -4   4   1        266.73        296.87         4.65 o                         
  -3   4   1         47.78         81.97         2.55 o                         
  -2   4   1        203.99        204.39         4.40 o                         
  -1   4   1         15.66         10.69         1.17 o                         
   0   4   1        529.78        503.61         6.32 o                         
   1   4   1       4411.25       4204.25        39.32 o                         
   2   4   1      16790.52      17780.19       160.00 o                         
   3   4   1         85.01         50.05         2.20 o                         
   4   4   1        902.82        998.64        10.91 o                         
   5   4   1       3079.89       3233.46        33.35 o                         
   6   4   1        888.89        909.02        12.85 o                         
   7   4   1         71.60         59.18         3.75 o                         
   8   4   1          1.15         -5.20         3.47 o                         
   9   4   1         46.66         40.93         3.97 o                         
  10   4   1          0.03         -0.92         3.91 o                         
  11   4   1         18.09         17.36         4.22 o                         
 -11   5   1          1.04          7.19         3.75 o                         
 -10   5   1          8.08          9.16         5.01 o                         
  -9   5   1        191.76        197.27         6.21 o                         
  -8   5   1        245.91        250.62         6.66 o                         
  -7   5   1          5.96         10.47         2.08 o                         
  -6   5   1       1364.84       1362.25        14.37 o                         
  -5   5   1       1223.16       1299.67        13.35 o                         
  -4   5   1       1452.33       1463.24        15.49 o                         
  -3   5   1       2804.53       2942.88        27.21 o                         
  -2   5   1       3266.35       3303.09        32.69 o                         
  -1   5   1       2764.57       2717.85        27.09 o                         
   0   5   1       7328.88       7306.35        74.56 o                         
   1   5   1      11020.88      10864.39       109.74 o                         
   2   5   1        472.92        551.93         8.74 o                         
   3   5   1       1061.30       1095.05        11.43 o                         
   4   5   1      12048.56      12705.03       116.64 o                         
   5   5   1        772.96        744.88        10.52 o                         
   6   5   1        255.36        263.79         6.07 o                         
   7   5   1         74.98         62.18         3.56 o                         
   8   5   1         17.89         13.99         3.47 o                         
   9   5   1         51.22         60.43         5.60 o                         
  10   5   1          1.54         -2.88         4.68 o                         
  11   5   1          1.42          0.19         4.31 o                         
 -11   6   1         14.01         10.82         3.78 o                         
 -10   6   1          2.25         -1.02         3.74 o                         
  -9   6   1        169.19        182.32         6.00 o                         
  -8   6   1        223.07        210.36         5.94 o                         
  -7   6   1        174.82        162.99         5.51 o                         
  -6   6   1        269.47        300.03         5.49 o                         
  -5   6   1         35.54         31.45         2.51 o                         
  -4   6   1        780.94        762.90         9.68 o                         
  -3   6   1        757.84       1001.68        11.23 o                         
  -2   6   1        661.11        582.45         7.27 o                         
  -1   6   1         51.09         52.17         2.27 o                         
   0   6   1       2630.09       2683.94        29.60 o                         
   1   6   1        800.66        695.20        10.06 o                         
   2   6   1       1503.26       1391.67        17.59 o                         
   3   6   1        169.80        153.30         3.90 o                         
   4   6   1       3933.37       3896.96        35.07 o                         
   5   6   1        194.63        184.66         4.86 o                         
   6   6   1        305.29        277.62         7.76 o                         
   7   6   1          0.65         -0.72         3.10 o                         
   8   6   1          5.91          5.12         3.72 o                         
   9   6   1          6.38          8.22         3.89 o                         
  10   6   1          0.49          2.03         4.40 o                         
  11   6   1         57.45         62.63         6.20 o                         
 -11   7   1          1.37         -0.78         3.87 o                         
 -10   7   1         13.76          9.28         4.46 o                         
  -9   7   1        132.14        152.40         6.66 o                         
  -8   7   1         33.90         41.84         3.51 o                         
  -7   7   1         69.18         65.76         4.07 o                         
  -6   7   1          2.57          0.33         2.13 o                         
  -5   7   1        533.03        537.21         8.27 o                         
  -4   7   1        770.09        799.44        10.16 o                         
  -3   7   1         15.37         35.75         2.50 o                         
  -2   7   1         67.12         65.87         2.51 o                         
  -1   7   1       1635.04       1551.74        17.17 o                         
   0   7   1        289.11        258.50         5.48 o                         
   1   7   1        325.29        325.11         6.49 o                         
   2   7   1       7981.89       8071.11        77.21 o                         
   3   7   1        203.51        235.27         4.78 o                         
   4   7   1        696.20        675.72         9.66 o                         
   5   7   1          1.50         -0.86         1.55 o                         
   6   7   1         70.77         60.91         3.19 o                         
   7   7   1        181.15        199.53         9.65 o                         
   8   7   1          1.46          2.71         3.66 o                         
   9   7   1         52.73         48.85         5.38 o                         
  10   7   1          5.48         -0.87         3.89 o                         
  11   7   1          2.83          6.05         4.52 o                         
 -11   8   1          2.59          8.67         6.04 o                         
 -10   8   1         55.03         64.02         5.44 o                         
  -9   8   1         23.87         19.03         4.07 o                         
  -8   8   1         58.06         42.99         4.68 o                         
  -7   8   1          5.67          3.63         2.35 o                         
  -6   8   1        350.64        380.93         7.04 o                         
  -5   8   1        476.72        442.09         7.52 o                         
  -4   8   1        111.26        133.94         4.02 o                         
  -3   8   1        680.96        664.50        10.88 o                         
  -2   8   1       1175.20       1190.92        12.23 o                         
  -1   8   1         11.99          5.23         1.83 o                         
   0   8   1        190.82        186.48         4.92 o                         
   1   8   1         90.19         83.97         5.62 o                         
   2   8   1       4375.89       4757.01        43.08 o                         
   3   8   1       2043.94       1995.99        22.73 o                         
   4   8   1       1599.97       1535.45        17.00 o                         
   5   8   1          6.00          2.94         2.09 o                         
   6   8   1         27.32         22.63         2.62 o                         
   7   8   1         37.43         27.38         4.29 o                         
   8   8   1          2.44          3.18         3.61 o                         
   9   8   1          7.79         12.89         4.27 o                         
  10   8   1         19.15         12.14         5.65 o                         
 -11   9   1         28.71         41.19         5.86 o                         
 -10   9   1         49.06         63.81         5.45 o                         
  -9   9   1         17.49         19.68         4.27 o                         
  -8   9   1         73.27         66.65         4.01 o                         
  -7   9   1         58.09         52.20         3.55 o                         
  -6   9   1         62.52         52.64         3.69 o                         
  -5   9   1          1.27          1.09         1.95 o                         
  -4   9   1        621.44        613.39         9.77 o                         
  -3   9   1         94.57        115.81         4.68 o                         
  -2   9   1       3077.13       2919.87        28.46 o                         
  -1   9   1        281.83        293.16         5.73 o                         
   0   9   1        193.94        179.94         5.19 o                         
   1   9   1          0.50          5.48         4.06 o                         
   2   9   1        269.19        295.86         6.37 o                         
   3   9   1        232.38        227.77         8.91 o                         
   4   9   1       1215.91       1220.75        14.49 o                         
   5   9   1         66.12         67.74         3.43 o                         
   6   9   1          5.94         11.27         2.49 o                         
   7   9   1         41.91         38.59         4.54 o                         
   8   9   1         27.53         28.57         4.62 o                         
   9   9   1          1.22         -3.15         4.29 o                         
  10   9   1          0.36         -0.13         3.93 o                         
 -10  10   1         23.69         22.29         5.32 o                         
  -9  10   1        116.41         99.40         5.92 o                         
  -8  10   1          0.48         -0.74         2.60 o                         
  -7  10   1         13.33         11.05         2.88 o                         
  -6  10   1          4.32          2.39         2.66 o                         
  -5  10   1         58.60         62.23         3.56 o                         
  -4  10   1        127.33        142.38         5.55 o                         
  -3  10   1         44.90         43.16         3.18 o                         
  -2  10   1        252.45        279.61         5.42 o                         
  -1  10   1       1021.17       1090.90        13.95 o                         
   0  10   1        958.54       1043.86        15.15 o                         
   1  10   1         29.16         26.83         2.95 o                         
   2  10   1       2240.89       2196.07        24.40 o                         
   3  10   1         35.55         24.76         3.33 o                         
   4  10   1        834.44        785.84        12.34 o                         
   5  10   1         16.02          7.76         2.64 o                         
   6  10   1        250.69        251.92         6.83 o                         
   7  10   1        274.14        253.68         8.25 o                         
   8  10   1          1.34         -0.82         3.43 o                         
   9  10   1          0.27          0.20         3.69 o                         
  10  10   1         23.17         16.06         6.31 o                         
 -10  11   1         22.89         23.71         4.58 o                         
  -9  11   1          0.23         -1.49         3.69 o                         
  -8  11   1         28.26         28.52         4.28 o                         
  -7  11   1         13.00          7.14         2.80 o                         
  -6  11   1        112.01        100.74         4.62 o                         
  -5  11   1         23.80         26.66         3.24 o                         
  -4  11   1         16.45         18.03         2.67 o                         
  -3  11   1          2.77         -1.40         2.08 o                         
  -2  11   1         95.00        105.77         3.67 o                         
  -1  11   1         34.08         59.99         3.20 o                         
   0  11   1        207.83        232.23         6.51 o                         
   1  11   1          7.59         12.25         3.05 o                         
   2  11   1         28.01         17.61         2.81 o                         
   3  11   1       1047.12       1042.79        20.84 o                         
   4  11   1        193.66        200.55         5.97 o                         
   5  11   1         56.74         64.08         3.63 o                         
   6  11   1         47.63         49.56         3.60 o                         
   7  11   1         24.35         18.85         4.03 o                         
   8  11   1         31.07         25.10         7.09 o                         
   9  11   1          0.42          6.02         4.83 o                         
  10  11   1         22.25         17.48         4.50 o                         
 -10  12   1          4.72          6.04         4.51 o                         
  -9  12   1          2.55          8.74         3.63 o                         
  -8  12   1         39.15         36.09         4.29 o                         
  -7  12   1          2.78          3.27         2.95 o                         
  -6  12   1          8.87         12.46         3.08 o                         
  -5  12   1        142.70        123.92         4.91 o                         
  -4  12   1         74.80         63.16         4.11 o                         
  -3  12   1         45.43         41.34         3.12 o                         
  -2  12   1          0.26          3.26         2.71 o                         
  -1  12   1         94.21        102.25         3.97 o                         
   0  12   1          1.40          1.64         2.46 o                         
   1  12   1        257.76        267.52         7.37 o                         
   2  12   1        414.66        435.47         8.71 o                         
   3  12   1         32.52         30.40         3.83 o                         
   4  12   1         84.24         95.61         5.58 o                         
   5  12   1         99.15        100.63         4.37 o                         
   6  12   1         42.17         52.60         3.77 o                         
   7  12   1         32.98         26.11         4.62 o                         
   8  12   1         47.62         60.98         9.47 o                         
   9  12   1          7.99          6.58         7.21 o                         
  -9  13   1          2.14          0.65         4.10 o                         
  -8  13   1         34.89         42.27         5.19 o                         
  -7  13   1         67.84         72.25         4.65 o                         
  -6  13   1         22.71         13.29         3.40 o                         
  -5  13   1         30.02         19.51         3.27 o                         
  -4  13   1          8.22          5.72         2.96 o                         
  -3  13   1          4.09          2.23         2.30 o                         
  -2  13   1        110.45        111.72         4.68 o                         
  -1  13   1        268.62        239.78         5.86 o                         
   0  13   1        499.14        433.18        18.34 o                         
   1  13   1        398.33        397.88         9.38 o                         
   2  13   1        295.99        285.35         7.25 o                         
   3  13   1        206.13        208.03         7.46 o                         
   4  13   1        159.83        135.38         6.62 o                         
   5  13   1         17.23          9.20         3.27 o                         
   6  13   1         99.06         95.72         5.34 o                         
   7  13   1          0.10          1.64         3.36 o                         
   8  13   1         17.34         19.03         4.91 o                         
   9  13   1          3.23         -3.78         4.41 o                         
  -9  14   1          0.23          6.61         5.72 o                         
  -8  14   1          0.50         -0.84         3.87 o                         
  -7  14   1         16.49         19.22         3.60 o                         
  -6  14   1          6.26          5.37         3.18 o                         
  -5  14   1        351.69        309.81         7.72 o                         
  -4  14   1          2.17         -2.70         2.74 o                         
  -3  14   1          0.38          0.75         2.39 o                         
  -2  14   1        156.53        145.38         5.31 o                         
  -1  14   1         63.72         66.49         4.46 o                         
   0  14   1         73.76        100.30         5.30 o                         
   1  14   1         47.19         59.39         4.73 o                         
   2  14   1        226.61        263.06         7.45 o                         
   3  14   1         33.68         19.19         4.00 o                         
   4  14   1          0.32         -0.92         3.63 o                         
   5  14   1         24.60         18.48         3.65 o                         
   6  14   1         15.89          8.85         3.36 o                         
   7  14   1         31.90         38.59         5.52 o                         
   8  14   1          0.46         -0.05         4.41 o                         
  -8  15   1          8.13         13.59         4.54 o                         
  -7  15   1         13.54         14.64         3.62 o                         
  -6  15   1        124.28        118.24         6.59 o                         
  -5  15   1         17.90         15.63         3.46 o                         
  -4  15   1          0.13          1.80         2.90 o                         
  -3  15   1          5.00          5.98         2.73 o                         
  -2  15   1         13.53         15.41         2.97 o                         
  -1  15   1          7.38          6.51         3.28 o                         
   0  15   1        145.53        145.35         6.50 o                         
   1  15   1        830.55        802.87        15.03 o                         
   2  15   1         19.67         14.68         3.39 o                         
   3  15   1          0.00          3.88         3.51 o                         
   4  15   1         38.24         27.80         4.57 o                         
   5  15   1        241.85        217.42         7.45 o                         
   6  15   1         60.93         51.71         5.25 o                         
   7  15   1          1.22          4.49         4.21 o                         
   8  15   1          1.45          3.17         4.54 o                         
  -8  16   1          0.10          2.67         3.96 o                         
  -7  16   1         24.95         37.30         5.00 o                         
  -6  16   1         28.48         44.04         4.41 o                         
  -5  16   1          3.62         -2.73         2.86 o                         
  -4  16   1        156.50        162.62         6.60 o                         
  -3  16   1          0.05          2.25         2.66 o                         
  -2  16   1         88.97         80.35         4.56 o                         
  -1  16   1          0.06         -4.83         3.22 o                         
   0  16   1         12.47         12.13         3.73 o                         
   1  16   1          2.10          3.44         3.49 o                         
   2  16   1          0.56         -2.72         3.02 o                         
   3  16   1        214.69        219.71         8.41 o                         
   4  16   1          1.01         -0.04         3.64 o                         
   5  16   1         35.40         30.38         4.29 o                         
   6  16   1         21.78         19.60         4.89 o                         
   7  16   1         29.26         25.18         5.14 o                         
  -7  17   1         30.25         22.01         4.79 o                         
  -6  17   1         44.87         37.21         4.38 o                         
  -5  17   1          5.97          5.19         3.20 o                         
  -4  17   1          5.15         10.34         4.38 o                         
  -3  17   1        186.12        174.23         6.06 o                         
  -2  17   1         29.81         42.44         4.92 o                         
  -1  17   1         12.64         14.56         4.12 o                         
   0  17   1         37.92         36.15         4.63 o                         
   1  17   1         29.25         24.98         4.38 o                         
   2  17   1          0.14          3.70         3.30 o                         
   3  17   1        210.76        207.96         9.06 o                         
   4  17   1         15.29         12.94         4.98 o                         
   5  17   1         22.15         20.91         4.17 o                         
   6  17   1         82.14         95.89         8.71 o                         
   7  17   1          2.83          5.83         4.99 o                         
  -6  18   1          0.14         -2.19         3.23 o                         
  -5  18   1         41.56         36.51         5.24 o                         
  -4  18   1         73.43         77.64         6.29 o                         
  -3  18   1         40.86         34.30         4.43 o                         
  -2  18   1         27.42         24.55         3.98 o                         
  -1  18   1          1.37         -1.01         3.45 o                         
   0  18   1         86.54         99.77         6.40 o                         
   1  18   1         25.29         32.22         4.83 o                         
   2  18   1        102.14        105.28         5.95 o                         
   3  18   1        126.31        123.50         6.44 o                         
   4  18   1         10.46          0.58         5.09 o                         
   5  18   1          4.02         -3.27         5.07 o                         
   6  18   1          9.65          8.69         4.78 o                         
  -6  19   1          5.95         11.36         4.14 o                         
  -5  19   1         34.93         38.06         4.92 o                         
  -4  19   1          0.23          1.63         3.93 o                         
  -3  19   1         39.45         39.11         6.71 o                         
  -2  19   1          6.71         12.33         3.83 o                         
  -1  19   1          0.02         -1.05         3.80 o                         
   0  19   1          0.01          0.30         3.63 o                         
   1  19   1          1.36          7.36         4.05 o                         
   2  19   1         32.86         31.30         4.76 o                         
   3  19   1         29.43         47.30         5.86 o                         
   4  19   1         35.61         27.26         5.40 o                         
   5  19   1          1.24         -3.63         3.49 o                         
  -5  20   1         63.89         85.36         6.18 o                         
  -4  20   1          4.61          1.29         4.05 o                         
  -3  20   1         94.97         86.96         5.96 o                         
  -2  20   1          1.09          6.31         3.77 o                         
  -1  20   1          5.42          0.93         4.14 o                         
   0  20   1        106.45         99.92         6.99 o                         
   1  20   1         46.40         49.52         5.80 o                         
   2  20   1          2.93          2.17         3.68 o                         
   3  20   1          0.88          3.86         4.36 o                         
   4  20   1          6.38         -0.16         5.07 o                         
  -3  21   1         95.11        123.60         7.87 o                         
  -2  21   1         56.20         47.77         5.27 o                         
  -1  21   1          6.83          6.08         4.55 o                         
   0  21   1         11.77         15.05         4.95 o                         
   1  21   1         15.05         14.31         4.85 o                         
   2  21   1         14.82         18.75         5.42 o                         
   3  21   1         14.16         14.45         4.88 o                         
 -12   0   2         20.97         18.20         5.59 o                         
 -10   0   2        475.55        517.60        13.61 o                         
  -8   0   2        194.77        199.83         7.71 o                         
  -6   0   2         89.24         78.41         5.32 o                         
  -4   0   2       2890.85       3049.83        31.03 o                         
  -2   0   2       1088.37       1185.83        13.98 o                         
   0   0   2        207.97        165.91         2.13 o                         
   2   0   2          9.53         11.87         2.42 o                         
   4   0   2       3117.66       3263.47        53.06 o                         
   6   0   2        237.03        241.29        11.31 o                         
   8   0   2        566.75        620.20        14.84 o                         
  10   0   2          2.35          0.19         6.72 o                         
 -12   1   2        103.60         96.19         5.38 o                         
 -11   1   2          0.28          0.94         3.19 o                         
 -10   1   2        113.79        120.17         5.13 o                         
  -9   1   2         98.91        104.59         5.42 o                         
  -8   1   2        110.38        104.08         3.98 o                         
  -7   1   2         15.24          6.12         2.05 o                         
  -6   1   2        144.66        154.93         3.84 o                         
  -5   1   2        344.38        319.78         4.62 o                         
  -4   1   2        504.58        443.02         5.13 o                         
  -3   1   2       2773.85       2709.26        17.95 o                         
  -2   1   2       2337.50       2212.02        13.34 o                         
  -1   1   2       5721.16       5717.71        41.88 o                         
   0   1   2       1516.82       1362.90         8.62 o                         
   1   1   2      15119.32      15655.54       120.91 o                         
   2   1   2         24.22         26.37         2.21 o                         
   3   1   2       1089.52        997.86        13.88 o                         
   4   1   2       1199.87       1313.04        15.37 o                         
   5   1   2        463.23        492.85        10.15 o                         
   6   1   2       1755.52       1832.27        25.57 o                         
   7   1   2         37.72         44.19         3.79 o                         
   8   1   2          5.39         10.06         4.21 o                         
   9   1   2         75.92         58.06         4.29 o                         
  10   1   2          0.33         -0.08         3.82 o                         
  11   1   2         18.87          7.97         5.15 o                         
 -12   2   2         13.70         18.10         4.07 o                         
 -11   2   2         18.42         34.69         4.80 o                         
 -10   2   2         10.64          7.52         3.13 o                         
  -9   2   2        159.03        121.66         4.71 o                         
  -8   2   2         16.74         13.18         2.72 o                         
  -7   2   2         13.45         22.46         2.46 o                         
  -6   2   2        145.02        147.88         3.50 o                         
  -5   2   2        187.09        150.20         3.44 o                         
  -4   2   2         18.45         26.65         1.61 o                         
  -3   2   2        488.40        445.96         4.81 o                         
  -2   2   2       3838.04       3720.26        24.41 o                         
  -1   2   2      10618.02      10948.40        83.76 o                         
   0   2   2       9210.46       9514.28        72.80 o                         
   1   2   2       5768.19       5583.79        47.77 o                         
   2   2   2       9262.10       9230.21        94.08 o                         
   3   2   2        894.16        871.29        12.64 o                         
   4   2   2          0.43         -3.40         2.26 o                         
   5   2   2        249.05        268.59         5.92 o                         
   6   2   2        413.49        451.03         7.52 o                         
   7   2   2        352.19        310.35         7.50 o                         
   8   2   2          2.53         -3.64         2.80 o                         
   9   2   2          1.32          0.21         3.18 o                         
  10   2   2          4.57          1.52         3.70 o                         
  11   2   2          2.41         -6.48         4.32 o                         
 -12   3   2         28.55         47.31         5.52 o                         
 -11   3   2         94.13        119.48         5.66 o                         
 -10   3   2         98.41        107.14         4.88 o                         
  -9   3   2        250.88        248.07         6.31 o                         
  -8   3   2        135.69        148.35         4.64 o                         
  -7   3   2        358.45        386.91         6.41 o                         
  -6   3   2        311.60        334.72         5.49 o                         
  -5   3   2          5.84          5.23         1.45 o                         
  -4   3   2       1407.61       1433.65        13.00 o                         
  -3   3   2         43.06         47.18         1.64 o                         
  -2   3   2       1936.68       1888.35        14.65 o                         
  -1   3   2       1916.26       2062.77        17.07 o                         
   0   3   2       8157.64       7904.09        79.86 o                         
   1   3   2      21492.20      23004.68       228.82 o                         
   2   3   2        882.51        793.19        11.09 o                         
   3   3   2       2259.75       2442.21        28.51 o                         
   4   3   2          0.48         -3.17         2.47 o                         
   5   3   2        128.43        123.62         4.01 o                         
   6   3   2          0.00          0.76         2.42 o                         
   7   3   2         17.14         15.63         2.90 o                         
   8   3   2        191.32        175.56         6.26 o                         
   9   3   2          0.14          0.99         4.11 o                         
  10   3   2          9.82         10.24         4.72 o                         
  11   3   2          3.04         -0.43         3.86 o                         
 -12   4   2          7.44          8.80         4.44 o                         
 -11   4   2         16.27         20.79         3.63 o                         
 -10   4   2          0.00         -3.12         2.78 o                         
  -9   4   2        848.22        904.14        12.24 o                         
  -8   4   2          3.88          2.85         2.58 o                         
  -7   4   2          7.97          5.77         2.03 o                         
  -6   4   2        502.52        535.61         7.25 o                         
  -5   4   2        679.74        661.99         7.78 o                         
  -4   4   2        379.51        360.72         4.97 o                         
  -3   4   2         96.28         91.12         2.18 o                         
  -2   4   2        185.14        170.76         3.09 o                         
  -1   4   2       3118.19       3086.16        30.00 o                         
   0   4   2         27.85         19.13         1.48 o                         
   1   4   2      13585.89      13703.83       123.05 o                         
   2   4   2       5645.15       5867.41        61.47 o                         
   3   4   2        123.27        120.11         5.02 o                         
   4   4   2       2349.70       2715.07        32.47 o                         
   5   4   2        828.52        851.66        14.62 o                         
   6   4   2        872.33        852.12        12.32 o                         
   7   4   2         29.49         31.31         3.12 o                         
   8   4   2         14.44         13.81         3.09 o                         
   9   4   2          7.67          0.90         4.16 o                         
  10   4   2          6.49          2.65         4.43 o                         
  11   4   2          0.01         -4.16         3.95 o                         
 -11   5   2         19.56         22.24         3.83 o                         
 -10   5   2         42.78         50.59         3.95 o                         
  -9   5   2        202.72        208.85         6.44 o                         
  -8   5   2         32.18         26.18         2.77 o                         
  -7   5   2          0.03         -1.10         1.83 o                         
  -6   5   2         42.98         35.23         2.38 o                         
  -5   5   2        325.94        322.22         5.11 o                         
  -4   5   2       2728.03       2587.81        21.67 o                         
  -3   5   2        118.02        150.21         3.26 o                         
  -2   5   2          0.06          3.22         1.05 o                         
  -1   5   2        131.00        139.79         3.13 o                         
   0   5   2        207.01        264.30         6.23 o                         
   1   5   2         16.34         29.91         1.96 o                         
   2   5   2        821.49        758.68        11.21 o                         
   3   5   2       7401.79       7810.21        73.07 o                         
   4   5   2       1558.19       1511.28        20.58 o                         
   5   5   2        386.16        353.03         8.94 o                         
   6   5   2          3.11          6.88         3.55 o                         
   7   5   2         33.03         21.99         2.66 o                         
   8   5   2          8.29          8.05         4.17 o                         
   9   5   2         21.68          9.17         4.13 o                         
  10   5   2          1.66         -2.65         4.41 o                         
  11   5   2          0.88          0.40         5.33 o                         
 -11   6   2         56.38         62.43         5.07 o                         
 -10   6   2         70.30         81.11         4.76 o                         
  -9   6   2         76.12         63.65         4.27 o                         
  -8   6   2        112.63        128.39         4.77 o                         
  -7   6   2          0.42         -1.21         1.98 o                         
  -6   6   2          1.75          4.89         1.82 o                         
  -5   6   2        125.78        105.22         3.42 o                         
  -4   6   2         17.77         12.25         1.72 o                         
  -3   6   2         73.74         57.63         2.29 o                         
  -2   6   2        731.72        789.15         8.98 o                         
  -1   6   2        176.05        187.19         4.36 o                         
   0   6   2        360.87        385.04         7.23 o                         
   1   6   2       1248.22       1117.87        13.00 o                         
   2   6   2        911.31        869.19        14.53 o                         
   3   6   2       1301.96       1354.05        18.32 o                         
   4   6   2          2.60          4.46         2.74 o                         
   5   6   2         24.97         11.77         3.49 o                         
   6   6   2        134.84        116.39         6.16 o                         
   7   6   2         26.94         39.26         4.86 o                         
   8   6   2        126.88        121.66         6.83 o                         
   9   6   2          8.74         -4.95         3.84 o                         
  10   6   2         35.01         44.94         6.14 o                         
 -11   7   2          7.66          8.46         3.76 o                         
 -10   7   2         18.78         21.77         3.58 o                         
  -9   7   2         99.02         98.44         4.99 o                         
  -8   7   2        136.49        134.84         5.02 o                         
  -7   7   2        304.85        324.98         6.88 o                         
  -6   7   2        244.69        257.41         5.59 o                         
  -5   7   2        203.60        229.00         7.60 o                         
  -4   7   2         61.13         59.13         2.77 o                         
  -3   7   2       2277.30       2057.89        19.22 o                         
  -2   7   2          5.92          4.69         1.41 o                         
  -1   7   2        655.37        653.64         9.77 o                         
   0   7   2       2022.74       2024.29        21.61 o                         
   1   7   2         32.19         38.43         3.71 o                         
   2   7   2       1155.03       1099.73        15.33 o                         
   3   7   2        148.71        106.41         3.33 o                         
   4   7   2       1261.74       1316.36        16.11 o                         
   5   7   2        286.23        259.55         7.93 o                         
   6   7   2         25.27         25.56         4.24 o                         
   7   7   2        151.75        180.08         7.23 o                         
   8   7   2         26.44          3.96         4.01 o                         
   9   7   2         22.70         18.20         4.63 o                         
  10   7   2         14.22          9.85         4.75 o                         
 -11   8   2          3.81          2.83         4.53 o                         
 -10   8   2         69.06         78.94         5.65 o                         
  -9   8   2         18.33         13.05         3.67 o                         
  -8   8   2         11.45         10.19         2.91 o                         
  -7   8   2        185.45        174.13         5.29 o                         
  -6   8   2        234.68        224.82         5.70 o                         
  -5   8   2         28.19         25.46         2.57 o                         
  -4   8   2         12.23         23.59         2.28 o                         
  -3   8   2          2.29          5.96         1.62 o                         
  -2   8   2        465.18        413.21         6.96 o                         
  -1   8   2        925.82        953.62        13.29 o                         
   0   8   2        385.98        395.01         7.49 o                         
   1   8   2        429.86        444.45         8.25 o                         
   2   8   2        138.95        115.79         4.60 o                         
   3   8   2        166.06        180.69         6.03 o                         
   4   8   2          1.47         -0.13         1.91 o                         
   5   8   2        546.29        508.26         8.70 o                         
   6   8   2          1.96          6.42         3.43 o                         
   7   8   2         18.65         11.85         4.04 o                         
   8   8   2         12.40         14.68         4.27 o                         
   9   8   2         11.45          6.77         4.24 o                         
  10   8   2          9.70         10.61         4.77 o                         
 -11   9   2         92.09         93.23         7.23 o                         
 -10   9   2         25.53         24.55         4.43 o                         
  -9   9   2         44.34         52.71         4.05 o                         
  -8   9   2          0.02          0.01         2.60 o                         
  -7   9   2         46.54         46.13         3.53 o                         
  -6   9   2         25.13         27.48         2.81 o                         
  -5   9   2        117.88        106.64         4.10 o                         
  -4   9   2        386.02        388.20         8.83 o                         
  -3   9   2        316.09        340.05         6.99 o                         
  -2   9   2          3.79          1.78         2.47 o                         
  -1   9   2         28.93         27.29         2.88 o                         
   0   9   2          5.62          2.27         1.93 o                         
   1   9   2        951.49        868.01        13.13 o                         
   2   9   2         37.15         20.06         2.06 o                         
   3   9   2          2.95          0.10         2.20 o                         
   4   9   2          3.84          2.83         1.83 o                         
   5   9   2        261.35        273.83         6.09 o                         
   6   9   2        700.55        664.36        12.68 o                         
   7   9   2         66.49         78.85         7.63 o                         
   8   9   2         45.12         38.53         5.14 o                         
   9   9   2          0.69         -4.28         5.43 o                         
  10   9   2          4.63          3.74         4.62 o                         
 -10  10   2         53.22         47.94         4.95 o                         
  -9  10   2         40.44         50.34         4.76 o                         
  -8  10   2          3.99          5.29         2.71 o                         
  -7  10   2          7.19          3.84         2.53 o                         
  -6  10   2         57.74         57.77         3.74 o                         
  -5  10   2         48.61         63.04         3.82 o                         
  -4  10   2       1044.13       1035.91        13.12 o                         
  -3  10   2        267.89        295.51         5.91 o                         
  -2  10   2       1807.47       1869.46        20.11 o                         
  -1  10   2        610.91        557.29        10.01 o                         
   0  10   2         57.08         69.26         3.81 o                         
   1  10   2        404.77        423.82         8.70 o                         
   2  10   2         11.74          4.96         2.18 o                         
   3  10   2         51.35         39.53         5.47 o                         
   4  10   2         46.62         43.25         6.34 o                         
   5  10   2        361.68        363.39         8.63 o                         
   6  10   2        316.04        306.51         6.75 o                         
   7  10   2        121.57        146.72         6.87 o                         
   8  10   2          4.28         -4.56         4.19 o                         
   9  10   2         17.86         15.18         4.66 o                         
  10  10   2          2.51          8.17         4.56 o                         
 -10  11   2         31.02         43.85         4.93 o                         
  -9  11   2          0.35         -0.85         3.27 o                         
  -8  11   2          0.52         -0.81         2.95 o                         
  -7  11   2          0.53         -4.37         2.91 o                         
  -6  11   2        151.31        123.59         6.39 o                         
  -5  11   2        275.92        244.60         7.07 o                         
  -4  11   2          3.70          4.96         2.30 o                         
  -3  11   2          0.62          3.81         1.82 o                         
  -2  11   2         72.23         81.95         4.32 o                         
  -1  11   2        906.97        942.33        14.57 o                         
   0  11   2        388.30        385.07         8.42 o                         
   1  11   2        347.21        278.77         7.26 o                         
   2  11   2         37.14         30.83         3.07 o                         
   3  11   2         63.10         63.68         4.17 o                         
   4  11   2        175.67        168.77         5.72 o                         
   5  11   2        273.25        237.55         6.07 o                         
   6  11   2          8.68          9.62         3.67 o                         
   7  11   2        295.21        262.29         8.86 o                         
   8  11   2          0.46          1.67         4.07 o                         
   9  11   2         16.70         21.55         4.78 o                         
 -10  12   2         10.43          4.75         5.15 o                         
  -9  12   2          3.93          4.43         3.78 o                         
  -8  12   2         40.26         39.58         4.07 o                         
  -7  12   2         22.21         28.64         3.58 o                         
  -6  12   2         99.52        111.70         4.87 o                         
  -5  12   2          1.56         -1.97         2.43 o                         
  -4  12   2        369.96        352.47         7.31 o                         
  -3  12   2          1.93          3.14         1.90 o                         
  -2  12   2        146.24        167.44         4.35 o                         
  -1  12   2         46.36         51.23         3.72 o                         
   0  12   2        233.97        231.07         6.75 o                         
   1  12   2          5.70          5.89         2.73 o                         
   2  12   2         17.95          7.41         3.90 o                         
   3  12   2          0.10         -4.30         3.12 o                         
   4  12   2        127.61        131.56         7.44 o                         
   5  12   2         58.58         54.52         5.10 o                         
   6  12   2        261.18        247.36         8.13 o                         
   7  12   2         32.06         22.76         4.31 o                         
   8  12   2         61.71         76.31         6.05 o                         
   9  12   2         16.11         18.59         5.56 o                         
  -9  13   2          1.66          0.61         3.87 o                         
  -8  13   2         41.66         41.61         4.26 o                         
  -7  13   2        112.35        119.10         5.41 o                         
  -6  13   2          6.16          3.84         2.83 o                         
  -5  13   2         70.80         52.87         3.85 o                         
  -4  13   2         18.20         21.04         2.99 o                         
  -3  13   2        283.98        290.57         7.17 o                         
  -2  13   2         25.19         25.60         2.29 o                         
  -1  13   2         45.26         38.73         3.80 o                         
   0  13   2        127.82        143.33         5.87 o                         
   1  13   2         78.20         59.48         4.41 o                         
   2  13   2         18.15         15.12         3.04 o                         
   3  13   2        740.28        814.00        15.08 o                         
   4  13   2        245.83        200.30         8.68 o                         
   5  13   2         38.40         41.15         3.47 o                         
   6  13   2         47.52         46.99         4.58 o                         
   7  13   2        128.18        124.69         7.73 o                         
   8  13   2          1.36          0.43         4.60 o                         
   9  13   2         10.06          9.65         5.01 o                         
  -9  14   2         12.63         13.18         4.53 o                         
  -8  14   2         70.31         72.44         6.58 o                         
  -7  14   2          6.65         11.95         3.36 o                         
  -6  14   2        103.05        105.50         5.13 o                         
  -5  14   2         32.23         27.90         3.49 o                         
  -4  14   2          7.02         -0.18         2.46 o                         
  -3  14   2         29.08         34.53         3.16 o                         
  -2  14   2          7.01         12.68         2.51 o                         
  -1  14   2         32.07         29.92         4.24 o                         
   0  14   2         46.60         49.09         4.38 o                         
   1  14   2        192.22        173.66         6.81 o                         
   2  14   2         34.60         30.99         3.80 o                         
   3  14   2         22.49         18.29         4.09 o                         
   4  14   2        270.41        206.76         8.14 o                         
   5  14   2         66.24         49.04         4.41 o                         
   6  14   2        156.47        155.11         8.04 o                         
   7  14   2          0.38         -1.17         5.40 o                         
   8  14   2         78.85         81.49         7.31 o                         
  -9  15   2         37.73         43.61         6.64 o                         
  -8  15   2         12.06         17.23         4.39 o                         
  -7  15   2         23.85         17.76         3.71 o                         
  -6  15   2        115.02        101.28         6.62 o                         
  -5  15   2          6.19          3.01         2.92 o                         
  -4  15   2         19.80         22.48         3.56 o                         
  -3  15   2          1.57          8.27         2.61 o                         
  -2  15   2        534.29        519.83        14.03 o                         
  -1  15   2        151.33        163.00         6.71 o                         
   0  15   2         56.34         69.03         5.03 o                         
   1  15   2        102.69        101.74         5.82 o                         
   2  15   2         64.42         66.94         4.72 o                         
   3  15   2         31.51         32.10         4.70 o                         
   4  15   2          7.50          5.68         3.70 o                         
   5  15   2          6.25          7.94         3.73 o                         
   6  15   2          2.23          2.19         4.06 o                         
   7  15   2          0.00         -3.60         4.35 o                         
   8  15   2         35.43         40.81         6.31 o                         
  -8  16   2         48.10         58.38         5.87 o                         
  -7  16   2         88.85        107.70         5.73 o                         
  -6  16   2          4.82          0.02         3.00 o                         
  -5  16   2         75.64         87.99         4.92 o                         
  -4  16   2         12.26         10.05         3.21 o                         
  -3  16   2         10.44         12.76         3.39 o                         
  -2  16   2         97.55         99.64         5.84 o                         
  -1  16   2        121.16        126.66         8.53 o                         
   0  16   2        100.78         94.16         6.07 o                         
   1  16   2         25.37         31.39         4.45 o                         
   2  16   2        351.50        326.68         8.81 o                         
   3  16   2          0.47         -5.00         3.44 o                         
   4  16   2        112.59        118.75         7.01 o                         
   5  16   2        169.00        158.07        10.96 o                         
   6  16   2         12.62          8.83         4.55 o                         
   7  16   2         17.16         20.17         8.59 o                         
  -7  17   2          6.97         22.98         4.32 o                         
  -6  17   2          1.20         -1.70         3.14 o                         
  -5  17   2         49.58         50.91         4.26 o                         
  -4  17   2         50.71         46.95         4.75 o                         
  -3  17   2          0.03          2.43         3.15 o                         
  -2  17   2         20.84         19.77         4.14 o                         
  -1  17   2        343.84        339.25         9.97 o                         
   0  17   2          5.82         11.53         3.86 o                         
   1  17   2        154.14        159.40         7.47 o                         
   2  17   2        742.35        748.34        13.90 o                         
   3  17   2          0.43         -3.43         3.67 o                         
   4  17   2         49.77         27.58         4.99 o                         
   5  17   2          1.26         -4.82         3.51 o                         
   6  17   2          7.73         -1.29         4.58 o                         
  -7  18   2         12.10          9.35         3.77 o                         
  -6  18   2          0.66          5.70         3.87 o                         
  -5  18   2          0.66         -3.08         3.30 o                         
  -4  18   2          0.01         -0.02         3.71 o                         
  -3  18   2         20.01         22.67         3.94 o                         
  -2  18   2         96.44         88.35         9.75 o                         
  -1  18   2         77.63         95.51         6.26 o                         
   0  18   2         15.83         15.66         4.26 o                         
   1  18   2          9.15          4.14         3.96 o                         
   2  18   2         86.93         98.29         5.82 o                         
   3  18   2         21.12         24.67         4.89 o                         
   4  18   2         29.87         39.88         5.50 o                         
   5  18   2         12.08         18.16         6.59 o                         
   6  18   2          9.58          8.29         4.88 o                         
  -6  19   2         13.07          3.58         3.81 o                         
  -5  19   2          1.74          0.42         3.48 o                         
  -4  19   2          6.57         10.94         4.33 o                         
  -3  19   2         70.23         97.86         5.86 o                         
  -2  19   2         16.69         15.26         4.34 o                         
  -1  19   2         10.00          7.34         4.09 o                         
   0  19   2          0.01          3.25         3.86 o                         
   1  19   2         16.42          9.50         4.39 o                         
   2  19   2         25.51         28.62         4.32 o                         
   3  19   2         18.57         25.71         4.98 o                         
   4  19   2         25.47         36.81         5.61 o                         
   5  19   2          8.53         21.26         9.05 o                         
  -5  20   2         25.25         41.02         4.89 o                         
  -4  20   2         31.62         25.59         7.41 o                         
  -3  20   2          5.77          7.65         3.80 o                         
  -2  20   2         54.59         54.97         6.23 o                         
  -1  20   2         25.10         21.93         4.84 o                         
   0  20   2         40.97         36.39         5.47 o                         
   1  20   2         33.58         33.14         5.60 o                         
   2  20   2         10.30          7.54         3.97 o                         
   3  20   2        175.89        197.43         9.34 o                         
   4  20   2         93.14        107.81         7.93 o                         
  -3  21   2         26.92         19.81         4.49 o                         
  -2  21   2         11.11         21.96         4.47 o                         
  -1  21   2         27.68         10.28         4.79 o                         
   0  21   2         69.27         85.86        10.73 o                         
   1  21   2          3.37          1.33         3.90 o                         
   2  21   2          6.89         10.44         4.21 o                         
 -11   0   3        609.20        699.94        17.49 o                         
  -9   0   3         22.71         27.81         6.50 o                         
  -7   0   3         14.40          7.81         2.89 o                         
  -5   0   3        336.10        364.63         6.53 o                         
  -3   0   3       2587.49       2590.72        43.10 o                         
  -1   0   3      11044.63      11006.19       129.83 o                         
   1   0   3       9815.03       9959.78       116.91 o                         
   3   0   3        805.12        801.38        17.23 o                         
   5   0   3       1231.36       1136.91        42.95 o                         
   7   0   3        518.86        492.35        17.20 o                         
   9   0   3          3.92         -1.03         4.17 o                         
  11   0   3          8.65          5.68        10.57 o                         
 -12   1   3         12.81         31.14         4.86 o                         
 -11   1   3          6.56         11.70         3.43 o                         
 -10   1   3        305.90        293.19         7.11 o                         
  -9   1   3        811.04        756.71        10.73 o                         
  -8   1   3         14.51         12.72         2.44 o                         
  -7   1   3         14.22          9.68         2.08 o                         
  -6   1   3        221.39        234.16         4.24 o                         
  -5   1   3         15.40          3.69         1.28 o                         
  -4   1   3       2044.36       2004.71        15.12 o                         
  -3   1   3       1264.41       1342.26        11.43 o                         
  -2   1   3       1103.67       1154.31         9.09 o                         
  -1   1   3       4458.28       4535.42        35.82 o                         
   0   1   3       1734.34       1674.36        12.24 o                         
   1   1   3       4830.73       5101.95        37.45 o                         
   2   1   3       2731.47       2819.92        27.85 o                         
   3   1   3       1071.83       1018.60        12.29 o                         
   4   1   3        172.42        189.02         5.98 o                         
   5   1   3          8.10          8.58         2.30 o                         
   6   1   3        269.38        288.87        12.60 o                         
   7   1   3         10.95          7.37         4.12 o                         
   8   1   3          0.05         -4.26         2.84 o                         
   9   1   3          1.70          2.24         3.90 o                         
  10   1   3          0.50         -6.67         4.44 o                         
  11   1   3          3.16         -5.28         4.87 o                         
 -12   2   3        105.46        108.28         6.52 o                         
 -11   2   3          5.24          0.33         3.04 o                         
 -10   2   3        115.24        105.12         4.90 o                         
  -9   2   3         18.79         10.14         3.02 o                         
  -8   2   3        105.67         85.05         3.68 o                         
  -7   2   3        717.44        666.74         8.18 o                         
  -6   2   3         15.98         19.83         1.83 o                         
  -5   2   3         28.04         32.57         1.80 o                         
  -4   2   3          9.92          8.27         1.40 o                         
  -3   2   3         20.44         19.10         1.03 o                         
  -2   2   3       6882.22       6970.20        49.97 o                         
  -1   2   3         69.14         78.44         1.35 o                         
   0   2   3       2566.66       2570.88        18.27 o                         
   1   2   3         70.22         69.72         1.68 o                         
   2   2   3       1204.91       1147.36        11.47 o                         
   3   2   3         93.67         99.32         4.30 o                         
   4   2   3        129.29        114.05         4.88 o                         
   5   2   3        263.29        298.50         8.10 o                         
   6   2   3         24.31         18.38         2.81 o                         
   7   2   3          1.41          7.26         2.80 o                         
   8   2   3        446.02        466.35        10.01 o                         
   9   2   3          0.00          0.24         5.08 o                         
  10   2   3          6.42          2.43         4.96 o                         
 -12   3   3         20.87         29.63         4.73 o                         
 -11   3   3         77.36         61.61         4.38 o                         
 -10   3   3        434.58        493.51         9.10 o                         
  -9   3   3        871.96        892.25        11.99 o                         
  -8   3   3          3.03          1.77         2.70 o                         
  -7   3   3       1602.82       1680.98        15.63 o                         
  -6   3   3          3.91          5.95         1.57 o                         
  -5   3   3        834.73        819.75         8.85 o                         
  -4   3   3         15.99         25.03         1.66 o                         
  -3   3   3       1646.48       1512.51        13.54 o                         
  -2   3   3         27.27         33.40         1.40 o                         
  -1   3   3      11452.14      11221.12       108.26 o                         
   0   3   3         84.06        103.33         2.40 o                         
   1   3   3        588.68        602.09         6.64 o                         
   2   3   3       1077.62       1080.28        12.44 o                         
   3   3   3         15.14         15.50         2.52 o                         
   4   3   3        452.94        476.55         9.70 o                         
   5   3   3         68.88         78.88         5.05 o                         
   6   3   3         18.07         22.08         2.64 o                         
   7   3   3          1.09         -0.66         2.43 o                         
   8   3   3         23.30         14.48         3.20 o                         
   9   3   3          2.07          1.70         4.16 o                         
  10   3   3          7.24          0.58         4.82 o                         
 -12   4   3          4.19         11.26         4.00 o                         
 -11   4   3         25.69         17.55         3.72 o                         
 -10   4   3        694.98        739.29        11.29 o                         
  -9   4   3         22.85         20.98         3.36 o                         
  -8   4   3         66.62         83.10         3.49 o                         
  -7   4   3         38.46         30.02         2.59 o                         
  -6   4   3         74.84         73.37         2.83 o                         
  -5   4   3         59.96         67.51         2.44 o                         
  -4   4   3         29.48         27.04         1.72 o                         
  -3   4   3        129.66        122.64         2.61 o                         
  -2   4   3        224.82        205.96         3.41 o                         
  -1   4   3        276.04        216.26         3.67 o                         
   0   4   3       1727.92       1628.79        18.58 o                         
   1   4   3       1953.62       1883.52        19.19 o                         
   2   4   3         44.34         39.45         2.08 o                         
   3   4   3         73.98         91.45         4.21 o                         
   4   4   3       1114.13       1118.81        16.82 o                         
   5   4   3         32.81         39.45         4.24 o                         
   6   4   3          0.71          0.53         3.56 o                         
   7   4   3          4.87          3.59         2.25 o                         
   8   4   3         34.77         49.78         5.86 o                         
   9   4   3         22.09          7.42         4.75 o                         
  10   4   3          0.27         -5.13         4.35 o                         
 -12   5   3          5.28          3.17         4.82 o                         
 -11   5   3          3.61         13.26         3.60 o                         
 -10   5   3         13.19          3.90         3.06 o                         
  -9   5   3          9.52          1.63         2.58 o                         
  -8   5   3        355.61        348.41         6.55 o                         
  -7   5   3        778.40        734.22         9.35 o                         
  -6   5   3         44.91         33.18         2.30 o                         
  -5   5   3         31.72         21.80         1.81 o                         
  -4   5   3         54.74         68.45         3.02 o                         
  -3   5   3         83.55         78.82         2.58 o                         
  -2   5   3        437.54        415.45         5.07 o                         
  -1   5   3        620.77        513.77         6.85 o                         
   0   5   3       2782.16       2740.63        29.93 o                         
   1   5   3       1671.53       1509.19        16.43 o                         
   2   5   3        107.19        100.26         6.89 o                         
   3   5   3        120.95        137.98         4.99 o                         
   4   5   3        627.43        622.01        11.62 o                         
   5   5   3         65.21         54.71         4.55 o                         
   6   5   3         70.59         72.64         6.03 o                         
   7   5   3          2.90          2.49         3.72 o                         
   8   5   3         89.46         72.10         6.32 o                         
   9   5   3         26.24         21.53         5.39 o                         
  10   5   3         19.99         19.40         5.20 o                         
 -11   6   3         80.40         87.91         5.25 o                         
 -10   6   3          3.30         -0.63         2.78 o                         
  -9   6   3         32.67         37.39         3.38 o                         
  -8   6   3        103.20        103.93         4.49 o                         
  -7   6   3        790.29        745.76         9.58 o                         
  -6   6   3        345.48        362.27         6.26 o                         
  -5   6   3          7.02          6.43         1.78 o                         
  -4   6   3        326.00        373.55         6.61 o                         
  -3   6   3        675.53        679.84         8.44 o                         
  -2   6   3       1981.23       2043.73        18.03 o                         
  -1   6   3        493.56        471.53         6.76 o                         
   0   6   3        541.31        488.00         7.82 o                         
   1   6   3        351.21        353.05         6.88 o                         
   2   6   3        360.84        282.98         6.56 o                         
   3   6   3        246.76        282.08         7.21 o                         
   4   6   3       1159.02       1090.99        16.82 o                         
   5   6   3        591.40        551.76        11.66 o                         
   6   6   3        336.62        355.01        12.10 o                         
   7   6   3          1.48         -3.68         3.53 o                         
   8   6   3         30.62         18.58         4.77 o                         
   9   6   3         14.65         23.36         5.43 o                         
  10   6   3          9.59          1.72         6.03 o                         
 -11   7   3          4.50         13.20         4.22 o                         
 -10   7   3          0.36         -2.48         2.69 o                         
  -9   7   3         14.18          9.11         2.87 o                         
  -8   7   3       2562.18       2529.47        23.83 o                         
  -7   7   3        418.78        407.15         7.51 o                         
  -6   7   3        289.79        293.95         5.90 o                         
  -5   7   3        654.81        662.72         9.32 o                         
  -4   7   3        123.86        161.83         4.05 o                         
  -3   7   3        265.82        240.23         4.67 o                         
  -2   7   3         39.60         55.88         2.64 o                         
  -1   7   3          0.78         -0.94         1.28 o                         
   0   7   3          0.41          1.77         1.61 o                         
   1   7   3          0.18          1.54         1.96 o                         
   2   7   3        468.77        534.65         9.81 o                         
   3   7   3       3464.11       3657.35        41.98 o                         
   4   7   3       1310.36       1256.71        18.78 o                         
   5   7   3        136.84        126.53         6.09 o                         
   6   7   3         78.85         81.54         5.85 o                         
   7   7   3        171.74        167.30         8.07 o                         
   8   7   3         33.32         16.96         4.75 o                         
   9   7   3         22.68         16.71         5.16 o                         
  10   7   3          3.04         -2.46         4.41 o                         
 -11   8   3          0.03          6.04         4.08 o                         
 -10   8   3          0.10          0.99         3.42 o                         
  -9   8   3        240.53        229.58         6.59 o                         
  -8   8   3        167.23        196.85         8.50 o                         
  -7   8   3       1187.13       1224.43        14.84 o                         
  -6   8   3          2.94         -1.94         2.11 o                         
  -5   8   3        100.50         94.87         3.70 o                         
  -4   8   3        331.89        349.50         6.23 o                         
  -3   8   3        227.73        246.52         4.93 o                         
  -2   8   3        581.76        503.37        11.74 o                         
  -1   8   3         44.82         59.02         2.73 o                         
   0   8   3        138.14        122.76         3.52 o                         
   1   8   3          0.01          7.08         1.91 o                         
   2   8   3        111.95         85.62         4.17 o                         
   3   8   3         57.19         61.12         8.33 o                         
   4   8   3          2.10          1.14         1.88 o                         
   5   8   3         45.69         48.94         4.68 o                         
   6   8   3        182.31        172.53        10.86 o                         
   7   8   3        286.46        247.85         9.41 o                         
   8   8   3          7.52          6.38         5.11 o                         
   9   8   3         12.13          1.40         4.32 o                         
  10   8   3          0.05          8.29         4.82 o                         
 -11   9   3         12.86         14.68         4.78 o                         
 -10   9   3         60.99         79.02         6.34 o                         
  -9   9   3         12.05         14.90         3.20 o                         
  -8   9   3        287.55        291.38         7.05 o                         
  -7   9   3        174.79        166.98         5.71 o                         
  -6   9   3         15.80          7.34         2.49 o                         
  -5   9   3          0.15          1.85         2.01 o                         
  -4   9   3        751.92        736.32        10.11 o                         
  -3   9   3        682.13        691.39         9.36 o                         
  -2   9   3        346.51        381.64         7.63 o                         
  -1   9   3        458.59        465.17         8.50 o                         
   0   9   3        142.76        135.45         3.82 o                         
   1   9   3        695.62        729.10        11.88 o                         
   2   9   3          7.10          6.71         2.53 o                         
   3   9   3          0.22         -2.56         2.70 o                         
   4   9   3          4.54          5.02         4.47 o                         
   5   9   3        155.76        128.37         6.45 o                         
   6   9   3        374.56        354.70        10.55 o                         
   7   9   3        113.53        105.97         6.49 o                         
   8   9   3        109.68         96.15         8.26 o                         
   9   9   3          6.36          2.86         4.42 o                         
 -11  10   3          9.20         13.16         4.76 o                         
 -10  10   3         57.79         70.63         6.84 o                         
  -9  10   3         11.62         12.30         4.62 o                         
  -8  10   3        208.88        220.93         6.72 o                         
  -7  10   3        102.52        105.50         7.09 o                         
  -6  10   3        527.61        515.86         9.18 o                         
  -5  10   3       1248.36       1233.51        15.16 o                         
  -4  10   3          3.46         -1.61         1.85 o                         
  -3  10   3        140.42        152.09         5.57 o                         
  -2  10   3         83.00         81.67         3.95 o                         
  -1  10   3         40.81         45.30         3.18 o                         
   0  10   3        376.91        381.40         8.06 o                         
   1  10   3        139.41        163.14         5.56 o                         
   2  10   3        101.85         85.32         4.58 o                         
   3  10   3         31.53         28.30         3.68 o                         
   4  10   3         52.71         54.93         4.69 o                         
   5  10   3        466.05        444.77         8.58 o                         
   6  10   3          0.85          2.37         3.60 o                         
   7  10   3         12.58          8.89         3.97 o                         
   8  10   3          6.15          1.09         5.05 o                         
   9  10   3         10.62         11.49         4.50 o                         
 -10  11   3         86.10        102.68         7.74 o                         
  -9  11   3          0.21          2.60         3.19 o                         
  -8  11   3          0.37         -3.89         2.90 o                         
  -7  11   3          5.21          2.82         2.80 o                         
  -6  11   3          0.09         -3.81         2.54 o                         
  -5  11   3          3.23          4.94         2.51 o                         
  -4  11   3        232.02        244.13         5.82 o                         
  -3  11   3         22.64         24.93         2.87 o                         
  -2  11   3         40.41         46.89         3.49 o                         
  -1  11   3         58.74         52.67         4.22 o                         
   0  11   3         22.67         37.35         6.16 o                         
   1  11   3        218.62        256.89         7.10 o                         
   2  11   3          0.59         -2.53         2.48 o                         
   3  11   3        307.54        297.21         8.15 o                         
   4  11   3        192.62        201.51         6.66 o                         
   5  11   3        117.47        115.70         4.60 o                         
   6  11   3         66.14         58.11         5.08 o                         
   7  11   3          1.07          2.77         3.79 o                         
   8  11   3         19.16         15.34         6.65 o                         
   9  11   3         12.22         12.70         4.76 o                         
 -10  12   3         14.02         11.17         5.64 o                         
  -9  12   3         38.40         40.83         4.28 o                         
  -8  12   3         64.59         76.28         5.65 o                         
  -7  12   3          0.00          4.58         2.99 o                         
  -6  12   3        340.79        334.75         9.66 o                         
  -5  12   3       1633.47       1609.28        19.12 o                         
  -4  12   3         12.90         11.03         2.55 o                         
  -3  12   3        128.20        121.61         4.22 o                         
  -2  12   3         25.14         32.87         3.39 o                         
  -1  12   3         26.92         27.46         3.19 o                         
   0  12   3          5.93          4.37         2.50 o                         
   1  12   3         15.70         17.21         4.09 o                         
   2  12   3         18.67         12.64         2.87 o                         
   3  12   3        136.18        150.81         4.96 o                         
   4  12   3          3.18          2.88         2.97 o                         
   5  12   3         51.75         47.13         3.73 o                         
   6  12   3        464.00        434.53        10.76 o                         
   7  12   3         36.10         40.40         5.09 o                         
   8  12   3          0.92         -2.68         3.82 o                         
   9  12   3         29.89         33.33         6.16 o                         
 -10  13   3         10.30         13.62         5.74 o                         
  -9  13   3         12.14         16.46         5.16 o                         
  -8  13   3          0.40         -2.44         3.73 o                         
  -7  13   3          9.16          3.81         2.99 o                         
  -6  13   3        198.12        240.49         6.84 o                         
  -5  13   3        228.24        239.00         7.16 o                         
  -4  13   3          3.23         -1.09         2.39 o                         
  -3  13   3        159.24        159.00         4.90 o                         
  -2  13   3         34.09         37.82         3.75 o                         
  -1  13   3          8.25         15.44         3.08 o                         
   0  13   3          0.63         -2.10         2.51 o                         
   1  13   3         15.03         13.25         3.67 o                         
   2  13   3         57.53         54.30         4.11 o                         
   3  13   3        104.99        103.41         6.02 o                         
   4  13   3         52.29         58.55         4.63 o                         
   5  13   3        123.32        122.51         4.95 o                         
   6  13   3        208.53        167.11         8.35 o                         
   7  13   3          7.08          5.94         4.56 o                         
   8  13   3         82.46         82.36         8.74 o                         
  -9  14   3         22.63         10.63         5.10 o                         
  -8  14   3          2.00          2.90         3.20 o                         
  -7  14   3         20.12         19.55         3.50 o                         
  -6  14   3        126.87        126.93         5.39 o                         
  -5  14   3        112.99        111.99         5.56 o                         
  -4  14   3         41.65         52.94         3.74 o                         
  -3  14   3         80.78         80.11         3.90 o                         
  -2  14   3          5.17          1.82         3.01 o                         
  -1  14   3         15.63         10.56         4.07 o                         
   0  14   3         90.88         85.37         6.79 o                         
   1  14   3        386.64        406.61        10.11 o                         
   2  14   3          0.85          1.01         2.94 o                         
   3  14   3          0.01         -3.39         3.46 o                         
   4  14   3        239.45        228.17         8.77 o                         
   5  14   3         93.47        107.89         5.53 o                         
   6  14   3         38.52         29.72         5.27 o                         
   7  14   3        115.31        108.84         7.74 o                         
   8  14   3          2.22          8.09         7.39 o                         
  -9  15   3         64.36         94.12         7.82 o                         
  -8  15   3          7.57         10.40         4.13 o                         
  -7  15   3        127.78        123.08         5.75 o                         
  -6  15   3          0.32         -3.76         2.62 o                         
  -5  15   3        102.09         90.68         4.74 o                         
  -4  15   3        117.89        107.62         5.34 o                         
  -3  15   3        263.87        240.18         7.10 o                         
  -2  15   3        109.93        119.51         6.01 o                         
  -1  15   3         24.09         23.06         3.87 o                         
   0  15   3          1.54          8.16         3.36 o                         
   1  15   3         72.67         55.92         4.94 o                         
   2  15   3         45.63         74.10         5.17 o                         
   3  15   3         13.71         23.18         5.03 o                         
   4  15   3          4.83          5.81         4.83 o                         
   5  15   3          0.85         -2.38         3.87 o                         
   6  15   3         14.99         20.68         5.38 o                         
   7  15   3          8.94          8.45         4.78 o                         
  -8  16   3         37.44         49.32         5.33 o                         
  -7  16   3         23.97         35.16         4.11 o                         
  -6  16   3          0.54         -2.41         3.50 o                         
  -5  16   3          0.33          0.43         2.76 o                         
  -4  16   3          0.61         -1.06         2.47 o                         
  -3  16   3         86.11         83.01         4.89 o                         
  -2  16   3         34.10         25.57         4.31 o                         
  -1  16   3         26.01         22.75         4.00 o                         
   0  16   3         18.98         18.95         4.14 o                         
   1  16   3         27.65         29.24         4.43 o                         
   2  16   3        156.17        158.86         6.67 o                         
   3  16   3         26.52         30.74         4.90 o                         
   4  16   3         99.22         91.20         9.36 o                         
   5  16   3          9.43          2.89         4.22 o                         
   6  16   3         17.80         11.03         4.78 o                         
   7  16   3          0.48          8.13         5.72 o                         
  -7  17   3         38.17         30.29         4.11 o                         
  -6  17   3         23.13         14.20         3.52 o                         
  -5  17   3         12.08         13.49         3.21 o                         
  -4  17   3         38.74         40.37         3.69 o                         
  -3  17   3         16.23         11.76         3.48 o                         
  -2  17   3        304.26        304.50         9.49 o                         
  -1  17   3        137.97        126.70         6.70 o                         
   0  17   3        100.94        103.68         6.86 o                         
   1  17   3         16.07          7.64         3.84 o                         
   2  17   3          6.59          9.79         3.58 o                         
   3  17   3        182.51        170.18        11.53 o                         
   4  17   3         37.58         30.52         5.16 o                         
   5  17   3         22.13         13.65         4.76 o                         
   6  17   3         27.01         35.46         6.31 o                         
  -7  18   3         10.35         16.24         4.35 o                         
  -6  18   3          0.00         -2.09         3.48 o                         
  -5  18   3          3.33          0.48         3.46 o                         
  -4  18   3         28.82         35.13         4.43 o                         
  -3  18   3          6.55          4.93         3.26 o                         
  -2  18   3         12.12         25.38         7.16 o                         
  -1  18   3         19.78         18.12         4.34 o                         
   0  18   3        134.15        142.59         7.35 o                         
   1  18   3          3.61          0.87         4.57 o                         
   2  18   3          3.66         -2.70         3.35 o                         
   3  18   3         14.08          8.99         4.44 o                         
   4  18   3         59.09         64.30         6.45 o                         
   5  18   3          9.70         -0.66         4.51 o                         
  -6  19   3          7.37         20.05         5.15 o                         
  -5  19   3          4.84         10.28         3.98 o                         
  -4  19   3         68.60         71.68         5.56 o                         
  -3  19   3         98.83        100.19         5.97 o                         
  -2  19   3          1.44         -5.48         3.65 o                         
  -1  19   3          0.04         -0.36         3.80 o                         
   0  19   3         36.74         32.69         5.81 o                         
   1  19   3         59.05         47.58         4.87 o                         
   2  19   3         52.38         60.05         5.43 o                         
   3  19   3         65.52         62.62         6.21 o                         
   4  19   3         21.98          9.33         4.94 o                         
  -5  20   3         82.67         99.57         6.40 o                         
  -4  20   3          0.27          0.51         3.56 o                         
  -3  20   3          2.90          0.42         3.31 o                         
  -2  20   3          0.90          0.78         3.99 o                         
  -1  20   3          0.31         -3.02         5.79 o                         
   0  20   3         80.54         97.93         7.00 o                         
   1  20   3         32.34         33.98         4.81 o                         
   2  20   3         86.43         93.12         6.31 o                         
   3  20   3         31.40         41.88         5.94 o                         
  -3  21   3         11.70          7.83         4.93 o                         
  -2  21   3         10.90          1.34         3.75 o                         
  -1  21   3         32.91         43.19         5.89 o                         
   0  21   3         22.00         35.33         6.48 o                         
   1  21   3          0.11         -3.02         3.69 o                         
 -12   0   4         21.73         14.97         6.04 o                         
 -10   0   4        508.25        456.35        12.05 o                         
  -8   0   4        105.60         78.41         4.94 o                         
  -6   0   4       2285.58       2126.63        24.01 o                         
  -4   0   4       6365.18       6434.96        70.46 o                         
   0   0   4        410.51        375.93         6.51 o                         
   2   0   4       2315.12       2061.62        27.55 o                         
   4   0   4        176.52        180.82         8.57 o                         
   6   0   4          0.33         -0.83         5.00 o                         
   8   0   4         51.35         39.41         7.84 o                         
  10   0   4          0.60         -6.58         6.45 o                         
 -12   1   4          0.62         -0.82         3.78 o                         
 -11   1   4          0.10         -2.52         3.54 o                         
 -10   1   4        132.61        148.03         5.66 o                         
  -9   1   4          3.91          4.85         2.79 o                         
  -8   1   4         85.65         74.52         3.48 o                         
  -7   1   4         13.48         10.78         1.93 o                         
  -6   1   4       1428.14       1422.99        13.03 o                         
  -5   1   4       1539.05       1474.50        12.11 o                         
  -4   1   4       3517.97       3539.96        26.31 o                         
  -3   1   4        537.58        626.67         5.99 o                         
  -2   1   4        844.92        768.44         8.64 o                         
  -1   1   4          2.74          1.36         0.53 o                         
   0   1   4         20.13         55.73         1.50 o                         
   1   1   4          5.84         24.43         1.33 o                         
   2   1   4       1104.94       1010.64        16.61 o                         
   3   1   4         50.21         56.31         2.55 o                         
   4   1   4        199.87        214.75         5.33 o                         
   5   1   4        112.74        141.47         4.19 o                         
   6   1   4        173.83        173.48         5.04 o                         
   7   1   4        360.54        311.03        11.09 o                         
   8   1   4          0.41         -1.56         2.97 o                         
   9   1   4          2.79          0.33         4.49 o                         
  10   1   4          1.49          1.96         5.11 o                         
 -12   2   4          4.55          4.21         3.89 o                         
 -11   2   4        104.49        112.71         6.11 o                         
 -10   2   4        540.36        544.04         9.34 o                         
  -9   2   4        834.88        852.58        11.42 o                         
  -8   2   4       1072.78       1101.37        11.90 o                         
  -7   2   4        198.30        214.04         4.45 o                         
  -6   2   4         22.11         26.02         1.91 o                         
  -5   2   4        367.02        365.18         4.82 o                         
  -4   2   4       2011.70       2113.21        17.64 o                         
  -3   2   4        873.71        779.11         8.64 o                         
  -2   2   4         26.05         14.70         0.82 o                         
  -1   2   4         74.72         49.31         1.41 o                         
   0   2   4       1534.36       1433.46        11.65 o                         
   1   2   4        390.50        420.12         4.97 o                         
   2   2   4       1155.61       1098.71        11.36 o                         
   3   2   4         10.20         10.15         3.22 o                         
   4   2   4         23.25         21.59         3.23 o                         
   5   2   4        835.09        837.46        14.93 o                         
   6   2   4        212.91        197.56         7.69 o                         
   7   2   4        259.91        297.37         7.55 o                         
   8   2   4         85.74         97.50         6.92 o                         
   9   2   4          2.65          3.54         4.73 o                         
  10   2   4         45.18         48.69         6.89 o                         
 -12   3   4         29.05         12.67         4.08 o                         
 -11   3   4         25.26         17.82         4.73 o                         
 -10   3   4         10.49          1.73         2.94 o                         
  -9   3   4        192.81        203.64         5.73 o                         
  -8   3   4        299.10        269.07         6.65 o                         
  -7   3   4        153.29        157.72         3.94 o                         
  -6   3   4         61.09         59.54         2.42 o                         
  -5   3   4         17.09         14.02         1.48 o                         
  -4   3   4       1093.92       1166.40        11.60 o                         
  -3   3   4       7500.11       7443.46        57.82 o                         
  -2   3   4       1969.11       2012.66        16.85 o                         
  -1   3   4       7927.24       7868.39        60.84 o                         
   0   3   4         55.18         56.50         1.52 o                         
   1   3   4       2083.30       2038.18        17.26 o                         
   2   3   4          0.57         -0.70         1.19 o                         
   3   3   4        963.89        842.01        13.20 o                         
   4   3   4        127.48        148.88         5.75 o                         
   5   3   4       1066.78       1024.19        17.01 o                         
   6   3   4          0.43         -2.76         1.94 o                         
   7   3   4        173.88        176.82         7.48 o                         
   8   3   4         10.44          9.52         4.40 o                         
   9   3   4         58.98         67.51         7.00 o                         
  10   3   4         24.82         39.27         6.46 o                         
 -12   4   4         14.36         14.16         4.62 o                         
 -11   4   4         13.79         16.57         4.65 o                         
 -10   4   4        152.47        176.98         5.73 o                         
  -9   4   4        456.24        430.69         7.36 o                         
  -8   4   4        260.50        268.75         5.43 o                         
  -7   4   4        254.49        224.91         4.63 o                         
  -6   4   4        163.41        187.71         3.84 o                         
  -5   4   4        238.59        237.18         4.32 o                         
  -4   4   4         20.25         29.74         1.63 o                         
  -3   4   4          9.98         11.86         1.34 o                         
  -2   4   4        640.28        695.64         7.23 o                         
  -1   4   4        501.59        414.68         5.52 o                         
   0   4   4          0.41          0.28         0.95 o                         
   1   4   4        613.85        631.13         8.13 o                         
   2   4   4       3666.74       3770.60        36.88 o                         
   3   4   4        413.23        432.79         8.94 o                         
   4   4   4         29.96         25.38         3.46 o                         
   5   4   4         34.18         37.81         4.26 o                         
   6   4   4         18.46          8.13         3.63 o                         
   7   4   4        110.39         82.96         6.39 o                         
   8   4   4          4.10         -5.68         3.79 o                         
   9   4   4         84.92         67.11         7.14 o                         
  10   4   4          9.03         10.87         5.65 o                         
 -12   5   4         25.50         32.72         4.80 o                         
 -11   5   4         28.15         17.41         4.03 o                         
 -10   5   4        200.35        254.51         7.83 o                         
  -9   5   4          0.05         -2.61         2.53 o                         
  -8   5   4        187.34        181.29         4.73 o                         
  -7   5   4        136.30        135.16         3.83 o                         
  -6   5   4        931.09        891.23        10.51 o                         
  -5   5   4        829.49        834.09         9.49 o                         
  -4   5   4        292.30        352.77         5.09 o                         
  -3   5   4        353.86        402.21         7.06 o                         
  -2   5   4        405.66        484.63         6.18 o                         
  -1   5   4        115.23        143.66         3.30 o                         
   0   5   4       1004.96       1020.50        11.61 o                         
   1   5   4        556.49        613.38         8.18 o                         
   2   5   4        482.86        464.11        12.13 o                         
   3   5   4        839.87        886.12        14.04 o                         
   4   5   4        393.78        359.03         8.87 o                         
   5   5   4         28.13         20.06         4.47 o                         
   6   5   4         15.34         11.44         4.20 o                         
   7   5   4          0.00         -0.49         3.67 o                         
   8   5   4         25.94         23.85         4.93 o                         
   9   5   4          6.84          7.97         5.04 o                         
  10   5   4         64.60         61.18         7.69 o                         
 -12   6   4          1.34         -2.84         4.41 o                         
 -11   6   4         15.33         14.49         3.97 o                         
 -10   6   4         96.65         99.48         4.62 o                         
  -9   6   4        375.24        387.56         8.13 o                         
  -8   6   4          6.75          6.54         2.63 o                         
  -7   6   4        572.89        570.05         8.06 o                         
  -6   6   4        252.98        213.61         4.73 o                         
  -5   6   4         39.33         36.12         2.92 o                         
  -4   6   4        704.67        646.74         8.38 o                         
  -3   6   4        755.38        738.28         9.43 o                         
  -2   6   4        458.97        498.28         6.02 o                         
  -1   6   4        115.53        128.09         4.74 o                         
   0   6   4        763.19        765.18        10.91 o                         
   1   6   4        145.66        140.84         3.71 o                         
   2   6   4         40.80         49.71         2.21 o                         
   3   6   4       1100.45       1068.03        13.39 o                         
   4   6   4        442.92        414.53         9.69 o                         
   5   6   4         15.05         10.82         3.61 o                         
   6   6   4         90.44         81.85         5.94 o                         
   7   6   4         20.50         28.83         4.93 o                         
   8   6   4          4.14          5.36         4.44 o                         
   9   6   4        114.20        122.22         8.38 o                         
  10   6   4          3.55         -8.27         5.51 o                         
 -11   7   4         37.14         35.93         7.66 o                         
 -10   7   4          1.51          0.51         2.77 o                         
  -9   7   4        220.50        197.26         6.50 o                         
  -8   7   4       1309.46       1349.55        14.98 o                         
  -7   7   4         32.64         25.66         3.09 o                         
  -6   7   4        170.31        173.12         4.80 o                         
  -5   7   4        592.26        596.25         8.60 o                         
  -4   7   4        865.32        794.63         9.90 o                         
  -3   7   4        858.84        902.57        11.31 o                         
  -2   7   4       1478.87       1627.90        16.61 o                         
  -1   7   4       2876.08       2802.05        36.53 o                         
   0   7   4        619.47        626.25         9.81 o                         
   1   7   4        877.27        854.71        11.36 o                         
   2   7   4        584.94        594.95         8.60 o                         
   3   7   4        187.08        181.52         7.09 o                         
   4   7   4        615.09        585.44        11.91 o                         
   5   7   4          0.12         -0.30         3.08 o                         
   6   7   4         16.13          7.27         4.77 o                         
   7   7   4          6.26          1.33         4.84 o                         
   8   7   4         25.74         30.33         5.46 o                         
   9   7   4         99.56         94.49         7.76 o                         
 -11   8   4         14.94         21.53         5.32 o                         
 -10   8   4         50.33         46.44         4.28 o                         
  -9   8   4         62.67         64.98         4.31 o                         
  -8   8   4        796.82        776.76        12.31 o                         
  -7   8   4        329.93        351.71         7.53 o                         
  -6   8   4         90.34         99.48         5.18 o                         
  -5   8   4         12.19         14.19         2.19 o                         
  -4   8   4         34.38         27.59         2.27 o                         
  -3   8   4        346.08        324.01         6.07 o                         
  -2   8   4        797.84        904.44        10.85 o                         
  -1   8   4         45.00         38.80         2.37 o                         
   0   8   4        245.66        225.60         6.20 o                         
   1   8   4        104.40        106.49         3.91 o                         
   2   8   4        259.85        219.17         6.52 o                         
   3   8   4        816.36        778.68        13.52 o                         
   4   8   4         16.31         23.91         4.25 o                         
   5   8   4          0.18          1.10         3.50 o                         
   6   8   4          2.37          3.64         4.07 o                         
   7   8   4          9.49          9.15         4.41 o                         
   8   8   4         59.71         61.83         6.99 o                         
   9   8   4          3.66         -7.90         5.26 o                         
 -11   9   4         42.49         41.09         7.11 o                         
 -10   9   4          3.91          4.04         3.82 o                         
  -9   9   4         29.90         25.02         3.68 o                         
  -8   9   4          0.44          0.50         3.20 o                         
  -7   9   4        102.97        107.97         4.87 o                         
  -6   9   4        206.90        194.82         5.53 o                         
  -5   9   4         24.74         29.54         2.63 o                         
  -4   9   4          0.14         -2.61         1.74 o                         
  -3   9   4        747.45        795.37        11.04 o                         
  -2   9   4        105.11        123.81         4.08 o                         
  -1   9   4        115.63        116.54         4.93 o                         
   0   9   4         70.46         80.41         3.24 o                         
   1   9   4        162.99        160.13         4.70 o                         
   2   9   4          3.55          5.56         2.59 o                         
   3   9   4         38.81         41.87         4.06 o                         
   4   9   4        423.08        413.27        13.84 o                         
   5   9   4        379.70        393.34        10.76 o                         
   6   9   4         10.03          8.55         4.32 o                         
   7   9   4        106.47         97.56         8.14 o                         
   8   9   4         47.94         43.91         6.19 o                         
   9   9   4          0.56         -1.77         4.68 o                         
 -11  10   4          1.32          4.18         5.22 o                         
 -10  10   4          3.77          1.05         6.13 o                         
  -9  10   4          9.45          8.46         3.67 o                         
  -8  10   4          1.17         -1.25         2.88 o                         
  -7  10   4        699.54        709.71        11.49 o                         
  -6  10   4       2073.48       2043.96        22.56 o                         
  -5  10   4        465.87        494.37         8.41 o                         
  -4  10   4         51.83         47.28         2.98 o                         
  -3  10   4          0.59          0.64         1.78 o                         
  -2  10   4        190.87        198.55         5.88 o                         
  -1  10   4          2.40          2.46         2.00 o                         
   0  10   4          0.03          3.11         1.82 o                         
   1  10   4        912.30        899.78        12.82 o                         
   2  10   4         40.82         57.86         4.11 o                         
   3  10   4          1.96         -3.36         2.69 o                         
   4  10   4        326.96        301.70         8.99 o                         
   5  10   4        109.54         94.25         9.39 o                         
   6  10   4          1.92          1.03         4.09 o                         
   7  10   4         76.08         86.93         7.08 o                         
   8  10   4         72.28         73.75         6.51 o                         
   9  10   4         11.73         20.83         5.40 o                         
 -10  11   4         29.17         33.65         5.77 o                         
  -9  11   4          0.15          2.52         3.63 o                         
  -8  11   4          7.26          2.89         2.91 o                         
  -7  11   4         81.08         90.29         4.75 o                         
  -6  11   4        567.51        533.00         9.65 o                         
  -5  11   4          5.67          7.68         2.59 o                         
  -4  11   4        124.43        116.03         4.19 o                         
  -3  11   4         25.64         26.35         2.45 o                         
  -2  11   4        583.26        531.65        10.05 o                         
  -1  11   4        372.20        376.05         8.28 o                         
   0  11   4         53.24         52.37         3.69 o                         
   1  11   4          3.58          2.05         2.29 o                         
   2  11   4        703.33        662.74        12.52 o                         
   3  11   4         32.30         45.19         4.33 o                         
   4  11   4          0.01          1.72         3.56 o                         
   5  11   4         21.86         13.02         4.28 o                         
   6  11   4        195.45        180.21         7.48 o                         
   7  11   4         18.86         22.29         5.02 o                         
   8  11   4         68.93         48.64         5.86 o                         
 -10  12   4         16.08         10.36         5.07 o                         
  -9  12   4         53.09         43.03         4.90 o                         
  -8  12   4         16.33         18.29         3.51 o                         
  -7  12   4        160.54        164.85         5.90 o                         
  -6  12   4       1105.13       1089.98        14.92 o                         
  -5  12   4        344.30        324.04         7.32 o                         
  -4  12   4        813.39        790.05        11.39 o                         
  -3  12   4        248.91        250.51         5.78 o                         
  -2  12   4        147.80        157.30         5.72 o                         
  -1  12   4        154.61        177.50         6.04 o                         
   0  12   4         36.01         29.06         3.45 o                         
   1  12   4         38.88         40.01         3.43 o                         
   2  12   4          3.71          4.79         3.00 o                         
   3  12   4          1.53          3.90         3.43 o                         
   4  12   4        225.81        219.46         7.38 o                         
   5  12   4        110.53        105.22         5.97 o                         
   6  12   4         29.07         28.89         4.66 o                         
   7  12   4         32.97         32.00         5.07 o                         
   8  12   4         50.81         48.83         6.47 o                         
 -10  13   4          2.03          1.05         6.61 o                         
  -9  13   4         32.11         34.86         4.80 o                         
  -8  13   4         10.06          9.86         3.83 o                         
  -7  13   4        362.38        415.22         9.05 o                         
  -6  13   4         11.20         12.85         3.14 o                         
  -5  13   4        182.84        198.41         6.18 o                         
  -4  13   4        254.78        266.79         6.52 o                         
  -3  13   4        700.06        699.58        11.31 o                         
  -2  13   4         97.44         82.52         4.77 o                         
  -1  13   4         56.45         48.71         4.02 o                         
   0  13   4          3.20          1.25         2.90 o                         
   1  13   4         67.10         65.09         4.81 o                         
   2  13   4         83.60         95.59         5.67 o                         
   3  13   4        279.43        267.28         8.88 o                         
   4  13   4         79.39         81.19         6.15 o                         
   5  13   4         85.70         66.55         6.04 o                         
   6  13   4          5.29          4.85         4.24 o                         
   7  13   4         33.04         26.61         5.69 o                         
   8  13   4         15.58         11.81         5.16 o                         
  -9  14   4          3.53         -0.98         3.72 o                         
  -8  14   4          1.58          4.46         3.66 o                         
  -7  14   4         56.64         37.05         5.38 o                         
  -6  14   4         17.90         10.12         3.04 o                         
  -5  14   4        112.08        120.33         5.08 o                         
  -4  14   4        130.17        111.88         5.24 o                         
  -3  14   4         35.35         45.55         3.76 o                         
  -2  14   4         93.10         85.00         5.15 o                         
  -1  14   4         16.23         12.19         3.45 o                         
   0  14   4        816.67        752.66        14.08 o                         
   1  14   4        141.45        142.16         5.84 o                         
   2  14   4         24.90         22.02         3.57 o                         
   3  14   4         66.33         55.13         5.26 o                         
   4  14   4          0.85         -5.46         3.64 o                         
   5  14   4         19.59          7.71         4.25 o                         
   6  14   4         29.52         27.33         5.12 o                         
   7  14   4          7.95          4.84         4.74 o                         
  -9  15   4         31.27         39.14         5.99 o                         
  -8  15   4         24.40         32.05         4.56 o                         
  -7  15   4         17.13          7.32         4.53 o                         
  -6  15   4         86.45         92.57         4.93 o                         
  -5  15   4         65.62         66.35         4.23 o                         
  -4  15   4        372.58        389.56         9.16 o                         
  -3  15   4         39.22         29.22         3.61 o                         
  -2  15   4        217.89        226.69         7.75 o                         
  -1  15   4        614.01        632.13        13.00 o                         
   0  15   4         59.57         65.25         5.13 o                         
   1  15   4          9.76         14.84         3.84 o                         
   2  15   4         37.00         38.25         4.30 o                         
   3  15   4          0.59         -2.31         3.42 o                         
   4  15   4          0.02          3.46         3.98 o                         
   5  15   4          3.58          4.29         4.22 o                         
   6  15   4          0.07          1.11         4.37 o                         
   7  15   4          6.17          9.07         4.79 o                         
  -8  16   4         16.50         17.58         4.49 o                         
  -7  16   4         19.82         34.17         4.62 o                         
  -6  16   4         14.66          8.34         4.89 o                         
  -5  16   4         68.32         68.66         4.41 o                         
  -4  16   4        275.11        308.06         8.50 o                         
  -3  16   4        624.41        609.18        11.53 o                         
  -2  16   4          3.80          2.53         3.65 o                         
  -1  16   4        100.95        108.86         6.10 o                         
   0  16   4        113.11        109.22         6.41 o                         
   1  16   4         21.55         29.10         4.00 o                         
   2  16   4         17.35         14.15         3.64 o                         
   3  16   4         58.95         49.80         6.18 o                         
   4  16   4         10.21          3.94         4.61 o                         
   5  16   4         19.70         21.33         4.84 o                         
   6  16   4          0.85          3.26         4.39 o                         
  -7  17   4         35.15         28.11         4.66 o                         
  -6  17   4          9.23          8.24         3.30 o                         
  -5  17   4          0.00          0.93         3.23 o                         
  -4  17   4          1.12          3.86         3.31 o                         
  -3  17   4         54.59         63.06         5.72 o                         
  -2  17   4         51.15         59.15         5.27 o                         
  -1  17   4        179.88        174.33         7.56 o                         
   0  17   4          2.83          1.94         4.39 o                         
   1  17   4          4.06          2.29         3.97 o                         
   2  17   4        152.51        131.36         9.06 o                         
   3  17   4          2.09         -3.47         3.72 o                         
   4  17   4         21.11         11.89         4.64 o                         
   5  17   4          1.15          5.56         4.49 o                         
   6  17   4          1.20          0.19         4.54 o                         
  -7  18   4          0.03         -0.18         4.87 o                         
  -6  18   4         33.91         39.38         7.13 o                         
  -5  18   4         49.62         39.17         4.56 o                         
  -4  18   4          1.23          4.55         3.46 o                         
  -3  18   4         48.50         46.68         4.53 o                         
  -2  18   4          8.04          6.67         3.92 o                         
  -1  18   4        154.91        140.01         7.21 o                         
   0  18   4         67.83         60.19         7.22 o                         
   1  18   4         11.63         13.72         3.74 o                         
   2  18   4          5.94          9.12         4.45 o                         
   3  18   4         49.64         52.56         5.83 o                         
   4  18   4         10.00         12.30         4.68 o                         
   5  18   4          1.13         -2.98         4.54 o                         
  -6  19   4          0.26         -2.23         4.12 o                         
  -5  19   4         23.23         18.98         4.83 o                         
  -4  19   4         76.63         72.87         5.50 o                         
  -3  19   4         69.34         80.26         5.50 o                         
  -2  19   4         55.55         57.80         7.22 o                         
  -1  19   4        174.71        180.55         8.30 o                         
   0  19   4         70.80         79.45         7.59 o                         
   1  19   4         54.07         73.29         5.59 o                         
   2  19   4         89.37         91.74         6.89 o                         
   3  19   4         11.80          2.37         4.20 o                         
   4  19   4          0.00         -6.20         4.13 o                         
  -4  20   4         44.10         41.67         5.01 o                         
  -3  20   4         27.19         22.05         4.34 o                         
  -2  20   4          0.07          4.93         4.80 o                         
  -1  20   4          6.26         18.54         6.81 o                         
   0  20   4         15.15         22.46         4.96 o                         
   1  20   4         22.84         22.68         5.39 o                         
   2  20   4         24.77         40.38         5.70 o                         
   3  20   4         16.31         18.55         5.04 o                         
  -2  21   4          0.05          0.78         3.66 o                         
  -1  21   4         38.11         35.42         5.48 o                         
   0  21   4          9.19         15.37         4.94 o                         
 -11   0   5          0.78         -6.76         5.88 o                         
  -9   0   5         15.29         15.56         5.54 o                         
  -7   0   5          8.72          6.32         2.43 o                         
  -5   0   5         79.83         84.10         4.27 o                         
  -3   0   5         19.84         19.48         1.90 o                         
  -1   0   5         48.22         50.52         2.37 o                         
   1   0   5         14.85         19.66         2.52 o                         
   3   0   5         93.81         73.00         5.11 o                         
   5   0   5         62.16         73.84         4.48 o                         
   7   0   5        561.08        568.43        19.43 o                         
   9   0   5          0.82         -9.22         6.15 o                         
 -12   1   5          0.44          5.02         3.92 o                         
 -11   1   5          1.28         -4.88         3.29 o                         
 -10   1   5          5.16         -4.63         3.09 o                         
  -9   1   5        157.15        139.06         4.62 o                         
  -8   1   5         29.28         37.68         2.65 o                         
  -7   1   5        391.01        447.05         6.64 o                         
  -6   1   5        721.03        757.14         7.70 o                         
  -5   1   5        172.83        151.49         3.86 o                         
  -4   1   5         24.16         13.89         2.05 o                         
  -3   1   5         88.44         88.20         2.27 o                         
  -2   1   5        414.02        383.06         4.84 o                         
  -1   1   5        273.85        351.32         3.99 o                         
   0   1   5         63.78         53.82         1.71 o                         
   1   1   5        189.77        162.14         4.10 o                         
   2   1   5         17.42         14.71         1.65 o                         
   3   1   5         47.14         45.02         2.28 o                         
   4   1   5        108.16        103.84         5.25 o                         
   5   1   5         15.57         24.64         3.55 o                         
   6   1   5         86.32         83.10         5.94 o                         
   7   1   5         36.92         39.92         5.51 o                         
   8   1   5          0.00          2.51         4.06 o                         
   9   1   5          0.21         -2.16         4.45 o                         
  10   1   5          1.80          4.80         5.46 o                         
 -12   2   5          4.32          9.70         3.94 o                         
 -11   2   5        190.45        174.26         7.17 o                         
 -10   2   5          5.65          1.42         2.94 o                         
  -9   2   5          1.35         -3.14         2.42 o                         
  -8   2   5        243.74        242.75         5.01 o                         
  -7   2   5        129.02        119.36         3.37 o                         
  -6   2   5        172.81        221.65         4.12 o                         
  -5   2   5       2079.89       2153.94        18.48 o                         
  -4   2   5       3103.31       3218.78        26.84 o                         
  -3   2   5       1907.08       2002.37        14.96 o                         
  -2   2   5         48.03         34.76         1.08 o                         
  -1   2   5        405.92        391.18         5.94 o                         
   0   2   5         66.27         73.01         2.26 o                         
   1   2   5        135.20        153.19         3.02 o                         
   2   2   5        388.03        406.08         5.72 o                         
   3   2   5        351.12        337.23         5.27 o                         
   4   2   5          8.09         13.63         3.26 o                         
   5   2   5         61.45         67.18         5.01 o                         
   6   2   5         14.88          7.96         3.95 o                         
   7   2   5          0.15          3.02         3.03 o                         
   8   2   5         24.41         24.05         5.14 o                         
   9   2   5         51.41         70.51        10.65 o                         
  10   2   5         39.49         41.09         7.14 o                         
 -12   3   5          8.29          9.07         4.64 o                         
 -11   3   5          2.20         -0.36         3.40 o                         
 -10   3   5         11.46          9.34         3.14 o                         
  -9   3   5         20.14         33.23         2.94 o                         
  -8   3   5        116.06        108.54         3.67 o                         
  -7   3   5         24.30         31.11         2.26 o                         
  -6   3   5       1571.62       1475.65        13.85 o                         
  -5   3   5         30.03         30.70         2.00 o                         
  -4   3   5       3644.97       4198.04        35.48 o                         
  -3   3   5       1298.32       1311.74        12.08 o                         
  -2   3   5       1548.81       1570.68        16.38 o                         
  -1   3   5        340.11        330.20         4.45 o                         
   0   3   5        565.84        595.57         6.48 o                         
   1   3   5          0.16          0.71         1.03 o                         
   2   3   5          0.47          0.03         1.17 o                         
   3   3   5          8.06          7.91         1.58 o                         
   4   3   5       1028.76       1090.99        17.23 o                         
   5   3   5          0.71         -3.96         2.82 o                         
   6   3   5         39.28         45.65         5.20 o                         
   7   3   5        349.00        367.86        11.29 o                         
   8   3   5          8.15          5.83         5.31 o                         
   9   3   5        172.78        191.66        12.49 o                         
  10   3   5          2.59          4.51         5.55 o                         
 -12   4   5         17.75          7.14         4.06 o                         
 -11   4   5         78.09         71.46         5.37 o                         
 -10   4   5          2.10         -3.97         2.65 o                         
  -9   4   5        516.95        518.49         9.56 o                         
  -8   4   5        360.46        359.97         6.99 o                         
  -7   4   5         32.37         32.10         2.40 o                         
  -6   4   5        222.84        232.63         4.48 o                         
  -5   4   5        413.73        409.63         6.04 o                         
  -4   4   5       1020.00       1033.94        10.13 o                         
  -3   4   5       2336.68       2371.46        25.41 o                         
  -2   4   5        740.46        864.11         8.91 o                         
  -1   4   5         64.72         71.46         3.99 o                         
   0   4   5        154.41        175.82         3.23 o                         
   1   4   5       1958.21       1897.68        19.93 o                         
   2   4   5       2917.53       3058.58        35.13 o                         
   3   4   5         75.95         64.99         4.09 o                         
   4   4   5        230.25        236.40         7.48 o                         
   5   4   5         32.72         36.73         4.34 o                         
   6   4   5         33.05         24.79         4.58 o                         
   7   4   5         18.98         21.65         8.09 o                         
   8   4   5         25.76         32.83         5.59 o                         
   9   4   5          2.48          3.88         5.05 o                         
 -12   5   5         50.72         54.23         5.26 o                         
 -11   5   5         38.00         50.97         4.81 o                         
 -10   5   5         12.39          4.68         2.81 o                         
  -9   5   5        657.00        616.27         9.05 o                         
  -8   5   5        419.18        412.42         6.71 o                         
  -7   5   5        139.49        132.60         3.84 o                         
  -6   5   5         45.46         42.98         3.22 o                         
  -5   5   5        334.41        328.72         5.39 o                         
  -4   5   5          9.30          3.79         1.32 o                         
  -3   5   5        793.17        844.57        10.49 o                         
  -2   5   5        428.49        549.02         8.28 o                         
  -1   5   5       2056.86       2095.57        19.54 o                         
   0   5   5        131.50        144.66         3.09 o                         
   1   5   5        231.37        225.80         4.59 o                         
   2   5   5         45.13         27.88         2.96 o                         
   3   5   5       1370.68       1392.39        24.58 o                         
   4   5   5         13.64          5.50         3.70 o                         
   5   5   5        115.88        114.68         6.19 o                         
   6   5   5          0.02         -1.11         3.58 o                         
   7   5   5         31.96         29.19         6.72 o                         
   8   5   5         13.59          3.42         6.73 o                         
   9   5   5         12.65          5.93         5.68 o                         
 -12   6   5          0.39          2.39         3.80 o                         
 -11   6   5          1.13         -2.18         3.44 o                         
 -10   6   5         43.99         34.79         3.62 o                         
  -9   6   5         16.39         27.25         3.46 o                         
  -8   6   5          0.97          2.56         2.36 o                         
  -7   6   5        140.27        134.04         3.98 o                         
  -6   6   5          0.96          3.52         1.63 o                         
  -5   6   5         68.83         60.09         2.69 o                         
  -4   6   5         22.91         30.52         2.49 o                         
  -3   6   5       1881.60       1992.01        20.64 o                         
  -2   6   5       4059.66       4323.69        37.90 o                         
  -1   6   5       1887.96       2141.64        20.30 o                         
   0   6   5         25.82         42.06         2.26 o                         
   1   6   5         22.77         25.23         2.08 o                         
   2   6   5          4.86          2.22         1.43 o                         
   3   6   5        491.51        487.03         9.80 o                         
   4   6   5          0.53          0.85         2.96 o                         
   5   6   5          4.51          5.82         3.52 o                         
   6   6   5        194.18        190.80         8.24 o                         
   7   6   5          9.88         20.50         5.50 o                         
   8   6   5        102.64        120.60         9.80 o                         
   9   6   5         20.16         13.45         5.46 o                         
 -11   7   5          0.14          0.34         3.44 o                         
 -10   7   5         39.42         38.43         3.81 o                         
  -9   7   5        299.17        270.51         6.85 o                         
  -8   7   5        410.94        455.78         7.63 o                         
  -7   7   5         23.79         30.81         3.28 o                         
  -6   7   5         14.62         23.09         2.44 o                         
  -5   7   5          0.42          3.04         1.91 o                         
  -4   7   5        296.93        320.17         5.86 o                         
  -3   7   5        854.87        887.07        11.12 o                         
  -2   7   5        157.40        228.55         4.82 o                         
  -1   7   5        197.45        176.99         4.96 o                         
   0   7   5        175.96        218.00         4.78 o                         
   1   7   5        405.46        376.80         6.52 o                         
   2   7   5          7.14          6.73         1.65 o                         
   3   7   5          0.59          4.01         2.86 o                         
   4   7   5         71.87         59.92         5.94 o                         
   5   7   5         21.18         21.81         4.49 o                         
   6   7   5          6.29          9.44         4.26 o                         
   7   7   5          1.68         -4.04         3.94 o                         
   8   7   5        193.68        207.95         9.77 o                         
   9   7   5         64.58         68.77         7.62 o                         
 -11   8   5         16.67         23.35         6.52 o                         
 -10   8   5          9.52         13.24         3.58 o                         
  -9   8   5        381.48        356.66         8.67 o                         
  -8   8   5         89.26         84.75         4.49 o                         
  -7   8   5        467.92        453.65         8.44 o                         
  -6   8   5        112.18        110.63         4.11 o                         
  -5   8   5         52.52         52.07         2.88 o                         
  -4   8   5         47.92         33.17         2.47 o                         
  -3   8   5        592.98        638.00         9.15 o                         
  -2   8   5       1510.30       1540.69        17.49 o                         
  -1   8   5        108.18        126.91         4.25 o                         
   0   8   5        186.11        193.92         5.35 o                         
   1   8   5       1046.70       1065.91        12.34 o                         
   2   8   5        496.71        505.00        12.63 o                         
   3   8   5        196.49        202.68         7.01 o                         
   4   8   5        102.96         98.19         6.99 o                         
   5   8   5         86.01         92.58         6.27 o                         
   6   8   5          0.93          4.04         4.31 o                         
   7   8   5         27.86         35.07         5.62 o                         
   8   8   5         15.98          6.77         6.96 o                         
   9   8   5         13.86         18.38         5.70 o                         
 -11   9   5          0.91         -3.85         4.65 o                         
 -10   9   5         31.43         38.31         4.82 o                         
  -9   9   5         11.14          5.43         3.65 o                         
  -8   9   5        173.23        148.04         5.58 o                         
  -7   9   5        381.97        338.86        11.53 o                         
  -6   9   5        574.93        561.28         9.12 o                         
  -5   9   5         96.97        104.28         3.97 o                         
  -4   9   5        651.91        666.15         9.98 o                         
  -3   9   5         86.97        108.01         4.00 o                         
  -2   9   5         60.33         60.08         3.07 o                         
  -1   9   5        388.10        440.36         7.52 o                         
   0   9   5         46.52         29.52         2.98 o                         
   1   9   5        242.24        259.53         6.20 o                         
   2   9   5         88.72         85.93         3.56 o                         
   3   9   5         16.08         16.80         3.51 o                         
   4   9   5          6.38          6.97         4.62 o                         
   5   9   5        900.82        947.79        17.72 o                         
   6   9   5        270.90        262.38         9.94 o                         
   7   9   5        127.69        106.24         7.47 o                         
   8   9   5          2.87          0.83         4.48 o                         
   9   9   5          0.43          2.15         5.77 o                         
 -11  10   5         15.46         21.32         5.75 o                         
 -10  10   5          0.00          4.75         3.83 o                         
  -9  10   5        117.04        135.81         6.41 o                         
  -8  10   5         59.73         57.16         4.74 o                         
  -7  10   5       1364.34       1295.32        16.57 o                         
  -6  10   5       1700.47       1725.26        19.75 o                         
  -5  10   5         14.76         13.57         2.46 o                         
  -4  10   5        125.65        119.34         4.41 o                         
  -3  10   5       1187.56       1212.59        13.84 o                         
  -2  10   5         53.57         64.54         3.39 o                         
  -1  10   5          3.79          3.36         2.01 o                         
   0  10   5        258.10        268.71         6.94 o                         
   1  10   5          3.47          3.20         2.28 o                         
   2  10   5        397.55        348.65         7.06 o                         
   3  10   5        510.24        501.98        11.29 o                         
   4  10   5          1.45          4.20         3.60 o                         
   5  10   5        146.64        141.95         7.48 o                         
   6  10   5          6.35          2.07         4.27 o                         
   7  10   5          9.72          6.08         4.82 o                         
   8  10   5          6.72          4.68         6.01 o                         
 -10  11   5         32.57         28.91         5.33 o                         
  -9  11   5          4.04          7.05         3.68 o                         
  -8  11   5          1.26         -3.80         3.22 o                         
  -7  11   5         14.37         14.02         3.17 o                         
  -6  11   5        406.29        399.57         8.76 o                         
  -5  11   5         66.56         57.86         4.07 o                         
  -4  11   5          1.80          1.42         2.17 o                         
  -3  11   5        412.27        417.57         7.16 o                         
  -2  11   5         20.44         26.07         2.98 o                         
  -1  11   5         26.11         23.26         2.69 o                         
   0  11   5        292.05        301.95         9.53 o                         
   1  11   5        708.55        677.66        11.15 o                         
   2  11   5        253.27        205.31         8.09 o                         
   3  11   5         27.63         28.63         2.78 o                         
   4  11   5         41.96         36.31         5.50 o                         
   5  11   5          6.29         12.92         4.77 o                         
   6  11   5         70.12         73.01         6.42 o                         
   7  11   5         56.23         59.50         6.56 o                         
   8  11   5          0.57         -4.76         6.64 o                         
 -10  12   5          2.96          9.71         4.68 o                         
  -9  12   5          3.22         -1.82         3.39 o                         
  -8  12   5         28.15         23.05         4.06 o                         
  -7  12   5        136.95        141.26         5.52 o                         
  -6  12   5         38.98         52.97         3.94 o                         
  -5  12   5        608.43        568.96         9.72 o                         
  -4  12   5        150.16        151.53         5.41 o                         
  -3  12   5          0.18         -1.15         1.99 o                         
  -2  12   5         27.87         36.20         3.93 o                         
  -1  12   5         90.18         94.81         4.74 o                         
   0  12   5        519.21        522.19         9.65 o                         
   1  12   5          0.20          4.38         2.13 o                         
   2  12   5        267.91        268.84         8.35 o                         
   3  12   5          1.17          0.18         2.57 o                         
   4  12   5          8.49          1.43         3.84 o                         
   5  12   5         30.64         35.47         5.25 o                         
   6  12   5          1.87          8.33         4.43 o                         
   7  12   5         28.59         29.38         9.18 o                         
   8  12   5          0.02          0.40         4.96 o                         
 -10  13   5          1.28          2.49         5.56 o                         
  -9  13   5          0.68         -1.92         3.59 o                         
  -8  13   5        163.91        172.97         7.14 o                         
  -7  13   5         42.90         62.68         4.89 o                         
  -6  13   5          6.17          0.34         2.78 o                         
  -5  13   5        778.30        738.84        13.04 o                         
  -4  13   5        721.39        719.77        12.05 o                         
  -3  13   5        152.18        163.30         5.14 o                         
  -2  13   5        177.41        176.93         6.30 o                         
  -1  13   5          0.29          0.59         2.75 o                         
   0  13   5        136.45        133.43         9.64 o                         
   1  13   5        298.88        297.80         7.77 o                         
   2  13   5        175.54        187.95         8.98 o                         
   3  13   5        223.88        240.87         8.57 o                         
   4  13   5        154.26        138.86         7.65 o                         
   5  13   5          4.88          9.55         5.51 o                         
   6  13   5         37.60         27.42         5.43 o                         
   7  13   5         69.19         67.23         7.10 o                         
  -9  14   5          0.34          3.43         3.65 o                         
  -8  14   5          4.87         10.15         3.73 o                         
  -7  14   5        145.89        150.13         6.66 o                         
  -6  14   5         58.55         42.01         3.81 o                         
  -5  14   5         25.07         21.28         3.59 o                         
  -4  14   5         77.10         76.92         4.68 o                         
  -3  14   5         31.42         33.67         3.21 o                         
  -2  14   5          0.09         -0.88         2.88 o                         
  -1  14   5        212.58        184.94         8.98 o                         
   0  14   5        486.76        507.65        11.35 o                         
   1  14   5          0.32         -3.45         2.83 o                         
   2  14   5         51.65         58.20         5.16 o                         
   3  14   5         12.75          4.32         3.90 o                         
   4  14   5          0.52          1.34         3.76 o                         
   5  14   5         12.63          1.72         4.09 o                         
   6  14   5          1.31         -0.87         4.29 o                         
   7  14   5          1.47          4.80         5.02 o                         
  -9  15   5          0.82         -5.32         3.54 o                         
  -8  15   5         10.98          9.47         4.01 o                         
  -7  15   5         51.33         36.24         4.50 o                         
  -6  15   5          4.67          7.87         3.57 o                         
  -5  15   5        260.63        282.61         7.97 o                         
  -4  15   5        156.32        160.06         6.22 o                         
  -3  15   5          1.20          5.11         2.79 o                         
  -2  15   5        511.05        540.36        11.79 o                         
  -1  15   5         56.67         63.77         5.17 o                         
   0  15   5         95.25        103.73         5.90 o                         
   1  15   5         46.77         47.73         4.45 o                         
   2  15   5         13.95         11.42         3.94 o                         
   3  15   5         63.77         61.14         5.75 o                         
   4  15   5          0.43         -2.45         3.84 o                         
   5  15   5         29.20         33.24         5.58 o                         
   6  15   5         13.07          8.17         4.72 o                         
  -8  16   5         22.52         26.47         4.61 o                         
  -7  16   5          0.81          2.93         3.61 o                         
  -6  16   5         16.09         24.12         4.61 o                         
  -5  16   5         12.65          4.03         3.25 o                         
  -4  16   5        155.62        162.45         7.06 o                         
  -3  16   5         12.40         10.55         3.07 o                         
  -2  16   5         99.89        111.91         6.23 o                         
  -1  16   5        229.01        242.77         8.78 o                         
   0  16   5        125.63        135.58         8.02 o                         
   1  16   5          0.23         -3.38         2.95 o                         
   2  16   5          0.00         -4.92         3.28 o                         
   3  16   5         48.68         53.82         8.84 o                         
   4  16   5          2.11         -1.38         3.80 o                         
   5  16   5         14.77         -3.40         4.01 o                         
   6  16   5         13.78         14.12         5.12 o                         
  -7  17   5          6.93          2.31         3.63 o                         
  -6  17   5          8.78         11.47         4.12 o                         
  -5  17   5          1.52          3.72         3.85 o                         
  -4  17   5        182.77        160.12         6.71 o                         
  -3  17   5        189.67        208.70         8.83 o                         
  -2  17   5          9.63          9.14         3.97 o                         
  -1  17   5         30.22         27.92         4.40 o                         
   0  17   5         42.03         36.81         5.98 o                         
   1  17   5         13.27          5.94         3.50 o                         
   2  17   5          3.20          2.94         4.33 o                         
   3  17   5          0.15          5.08         4.05 o                         
   4  17   5          0.79         -3.21         4.24 o                         
   5  17   5          1.02         -5.92         3.95 o                         
  -7  18   5          2.20          1.53         4.28 o                         
  -6  18   5          2.86          5.51         4.43 o                         
  -5  18   5          1.87         -2.77         4.43 o                         
  -4  18   5          3.62          3.05         3.45 o                         
  -3  18   5         19.29         13.06         3.42 o                         
  -2  18   5        123.10        130.76        10.31 o                         
  -1  18   5          7.75          8.60         4.07 o                         
   0  18   5         16.25         12.32         4.44 o                         
   1  18   5          1.33          4.92         3.56 o                         
   2  18   5         21.41         15.55         4.41 o                         
   3  18   5          0.02         -0.49         4.09 o                         
   4  18   5          1.01          4.96         4.54 o                         
  -5  19   5         41.08         37.75         5.63 o                         
  -4  19   5         94.44        111.71         7.22 o                         
  -3  19   5          2.24          4.09         3.40 o                         
  -2  19   5        320.92        365.54        11.55 o                         
  -1  19   5         10.15         18.03         4.81 o                         
   0  19   5         17.42         24.86         4.84 o                         
   1  19   5          1.51          4.78         3.47 o                         
   2  19   5          0.67          2.58         6.57 o                         
   3  19   5          2.57          1.44         4.40 o                         
  -4  20   5         50.72         54.04         7.34 o                         
  -3  20   5          7.36          4.43         4.48 o                         
  -2  20   5         68.33         56.73         5.85 o                         
  -1  20   5          9.62         12.68         4.47 o                         
   0  20   5          8.07         12.71         4.75 o                         
   1  20   5          0.90          0.17         5.11 o                         
   2  20   5          0.14          1.99         4.46 o                         
 -12   0   6         13.86         23.28         6.43 o                         
 -10   0   6        233.05        191.22         9.83 o                         
  -8   0   6         81.23         89.21         4.30 o                         
  -6   0   6        405.25        387.44        10.54 o                         
  -4   0   6       1409.29       1512.33        34.51 o                         
  -2   0   6          4.22          5.95         0.99 o                         
   0   0   6        763.38        894.59        13.65 o                         
   2   0   6          4.62          4.14         2.21 o                         
   4   0   6         86.99         88.75         4.79 o                         
   6   0   6        291.12        282.52        11.14 o                         
   8   0   6         17.44         16.72         7.90 o                         
 -12   1   6          2.37         10.87         4.07 o                         
 -11   1   6         18.28         19.06         4.03 o                         
 -10   1   6          0.23          1.62         3.23 o                         
  -9   1   6        252.26        291.65         7.69 o                         
  -8   1   6          0.55         -2.11         1.66 o                         
  -7   1   6        210.69        193.92         4.95 o                         
  -6   1   6        112.88        129.89         3.95 o                         
  -5   1   6        979.54       1147.80        12.50 o                         
  -4   1   6        730.15        880.91         8.60 o                         
  -3   1   6        647.85        630.61         7.39 o                         
  -2   1   6         75.70         64.29         1.64 o                         
  -1   1   6        218.15        233.85         3.26 o                         
   0   1   6        772.71        782.61         8.10 o                         
   1   1   6        917.71        917.48        10.39 o                         
   2   1   6        235.45        233.84         4.68 o                         
   3   1   6          0.59          3.86         1.69 o                         
   4   1   6          7.90         14.07         2.04 o                         
   5   1   6          0.60          1.22         1.81 o                         
   6   1   6        291.34        279.10        10.44 o                         
   7   1   6         19.18          9.01         5.00 o                         
   8   1   6         51.79         54.76         6.62 o                         
   9   1   6          8.87          4.87         4.92 o                         
 -12   2   6         89.13         91.63         6.09 o                         
 -11   2   6        128.38        154.30         8.62 o                         
 -10   2   6        218.40        242.80         7.64 o                         
  -9   2   6        211.77        202.28         5.50 o                         
  -8   2   6         60.74         50.46         2.76 o                         
  -7   2   6         32.20         29.26         2.45 o                         
  -6   2   6         14.56         14.93         2.17 o                         
  -5   2   6        484.79        582.73         6.39 o                         
  -4   2   6        108.25         98.14         2.22 o                         
  -3   2   6       2003.96       2012.44        22.35 o                         
  -2   2   6        576.87        538.17         7.25 o                         
  -1   2   6        726.79        677.62         6.42 o                         
   0   2   6       3504.08       3716.42        30.31 o                         
   1   2   6        716.01        704.26         8.66 o                         
   2   2   6        508.96        478.60         7.01 o                         
   3   2   6        643.46        646.56         8.81 o                         
   4   2   6         64.87         58.01         2.74 o                         
   5   2   6        166.73        145.75         8.43 o                         
   6   2   6         34.54         32.21         3.95 o                         
   7   2   6         25.08         32.78         5.23 o                         
   8   2   6         48.50         43.92         6.41 o                         
   9   2   6          0.01          8.80         5.18 o                         
 -12   3   6          0.23          2.18         3.79 o                         
 -11   3   6          3.73         15.78         4.57 o                         
 -10   3   6          0.59         -0.17         2.84 o                         
  -9   3   6         33.92         28.87         2.98 o                         
  -8   3   6          0.76         -0.45         1.90 o                         
  -7   3   6        529.31        570.97         8.25 o                         
  -6   3   6          1.36         -2.38         1.59 o                         
  -5   3   6         17.04         14.27         1.67 o                         
  -4   3   6       3930.45       4000.99        38.29 o                         
  -3   3   6        146.55        151.99         2.32 o                         
  -2   3   6         36.78         50.82         1.88 o                         
  -1   3   6        616.65        635.54         6.68 o                         
   0   3   6          1.80          3.07         1.50 o                         
   1   3   6        558.47        520.00         7.13 o                         
   2   3   6         77.58         49.93         2.16 o                         
   3   3   6         10.24          9.56         1.53 o                         
   4   3   6          4.74         10.52         2.01 o                         
   5   3   6        101.59         95.82         7.17 o                         
   6   3   6         86.56        112.80         7.81 o                         
   7   3   6         15.68         12.57         4.76 o                         
   8   3   6        200.60        192.88         9.59 o                         
   9   3   6         20.58         16.09         5.69 o                         
 -12   4   6         52.83         52.01         6.38 o                         
 -11   4   6         14.09          6.81         3.59 o                         
 -10   4   6         10.26         10.06         3.40 o                         
  -9   4   6          2.01          2.29         2.60 o                         
  -8   4   6         54.67         47.78         2.82 o                         
  -7   4   6        279.98        297.52         6.11 o                         
  -6   4   6         34.65         23.48         1.86 o                         
  -5   4   6        393.98        415.54         6.65 o                         
  -4   4   6        220.63        165.88         3.42 o                         
  -3   4   6        158.13        164.48         4.10 o                         
  -2   4   6       1224.99       1388.67        12.73 o                         
  -1   4   6       3737.01       3764.48        33.47 o                         
   0   4   6        102.32        118.65         2.84 o                         
   1   4   6        270.15        285.61         5.08 o                         
   2   4   6        251.13        253.42         4.88 o                         
   3   4   6         55.60         51.31         3.94 o                         
   4   4   6        202.68        192.33         7.08 o                         
   5   4   6        189.67        170.01         7.36 o                         
   6   4   6         24.71         27.61         5.67 o                         
   7   4   6          1.63          3.35         4.38 o                         
   8   4   6          2.07          4.28         4.85 o                         
   9   4   6         15.05         29.37         6.35 o                         
 -12   5   6          2.30          1.04         5.98 o                         
 -11   5   6          9.63         10.03         3.56 o                         
 -10   5   6         11.89          3.90         3.29 o                         
  -9   5   6          2.04          0.78         2.55 o                         
  -8   5   6        461.60        450.67         7.12 o                         
  -7   5   6         57.55         42.53         2.51 o                         
  -6   5   6         89.24         87.58         3.26 o                         
  -5   5   6         69.89         67.82         2.80 o                         
  -4   5   6        367.63        360.34         6.40 o                         
  -3   5   6       4983.32       5329.15        51.81 o                         
  -2   5   6       8500.87       9045.32        75.85 o                         
  -1   5   6         85.14         68.87         2.47 o                         
   0   5   6        153.64        188.07         3.91 o                         
   1   5   6        189.64        194.34         4.18 o                         
   2   5   6        661.30        647.69        12.23 o                         
   3   5   6          8.64          9.06         2.26 o                         
   4   5   6          8.96         10.48         3.68 o                         
   5   5   6         10.87          7.20         3.97 o                         
   6   5   6        113.62        126.21         7.31 o                         
   7   5   6         16.49         10.88         4.82 o                         
   8   5   6         57.35         78.37         7.34 o                         
   9   5   6          0.31          4.72         5.31 o                         
 -12   6   6         34.89         48.30         5.60 o                         
 -11   6   6         66.56         69.55         5.09 o                         
 -10   6   6        173.49        222.53         7.23 o                         
  -9   6   6         53.71         53.49         3.74 o                         
  -8   6   6        199.95        194.22         5.75 o                         
  -7   6   6          2.72         -0.12         1.79 o                         
  -6   6   6          2.66          3.36         1.94 o                         
  -5   6   6        150.80        154.34         4.70 o                         
  -4   6   6        337.32        295.08         4.85 o                         
  -3   6   6        170.37        181.21         4.64 o                         
  -2   6   6       2391.87       2428.18        25.23 o                         
  -1   6   6       1675.55       1707.73        16.94 o                         
   0   6   6       1279.58       1267.32        12.57 o                         
   1   6   6         50.43         56.89         2.87 o                         
   2   6   6         50.94         40.89         3.54 o                         
   3   6   6        102.92         84.25         4.91 o                         
   4   6   6         10.08          6.42         3.75 o                         
   5   6   6         48.95         33.95         4.96 o                         
   6   6   6          0.01         -4.14         4.09 o                         
   7   6   6         91.05        104.26         7.39 o                         
   8   6   6         12.64         13.85         5.36 o                         
   9   6   6         21.41         13.98         5.70 o                         
 -11   7   6         25.59         25.49         4.11 o                         
 -10   7   6         50.77         44.16         4.64 o                         
  -9   7   6         24.01         28.91         3.37 o                         
  -8   7   6         14.75         17.23         2.93 o                         
  -7   7   6        324.22        296.91         6.00 o                         
  -6   7   6          3.72          1.95         1.74 o                         
  -5   7   6         15.78         15.73         1.86 o                         
  -4   7   6        405.02        425.05         7.36 o                         
  -3   7   6        116.62        106.62         4.40 o                         
  -2   7   6         24.43         25.08         1.99 o                         
  -1   7   6        253.38        201.64         4.27 o                         
   0   7   6         15.53         10.50         1.67 o                         
   1   7   6         47.56         49.68         2.83 o                         
   2   7   6        149.41        156.14         4.60 o                         
   3   7   6       1662.37       1718.91        23.96 o                         
   4   7   6          9.33          6.12         4.04 o                         
   5   7   6        228.75        219.02         8.62 o                         
   6   7   6        232.88        226.08         9.87 o                         
   7   7   6         20.50         12.52         5.24 o                         
   8   7   6          0.03          3.49         4.71 o                         
   9   7   6          0.51          3.96         5.42 o                         
 -11   8   6         13.41         21.40         4.53 o                         
 -10   8   6          1.49         -3.70         3.51 o                         
  -9   8   6          1.12         -1.27         2.94 o                         
  -8   8   6          5.48          2.81         2.84 o                         
  -7   8   6         87.26         90.28         3.81 o                         
  -6   8   6        169.40        162.46         4.62 o                         
  -5   8   6        104.85         90.88         4.52 o                         
  -4   8   6        870.89        865.90        11.36 o                         
  -3   8   6          4.13          5.39         1.78 o                         
  -2   8   6        826.04        811.69        10.04 o                         
  -1   8   6        688.76        695.23         9.12 o                         
   0   8   6       2267.33       2400.02        23.28 o                         
   1   8   6          2.89          4.33         1.84 o                         
   2   8   6        200.87        225.40         5.26 o                         
   3   8   6        446.94        445.00        10.42 o                         
   4   8   6        237.77        231.29         8.43 o                         
   5   8   6          0.00          5.36         4.88 o                         
   6   8   6         44.02         36.25         5.68 o                         
   7   8   6          0.91          4.29         4.61 o                         
   8   8   6          0.02         -4.58         4.73 o                         
 -11   9   6          0.15          2.63         3.96 o                         
 -10   9   6         35.83         34.27         4.63 o                         
  -9   9   6         14.48         17.97         3.57 o                         
  -8   9   6        135.30        141.53         5.62 o                         
  -7   9   6         41.31         49.67         4.16 o                         
  -6   9   6          8.18         10.79         2.56 o                         
  -5   9   6        100.08         83.99         3.69 o                         
  -4   9   6        258.54        262.72         5.80 o                         
  -3   9   6        210.86        217.08         5.29 o                         
  -2   9   6         59.11         50.98         3.01 o                         
  -1   9   6          0.36          5.25         2.01 o                         
   0   9   6         21.33         21.73         2.21 o                         
   1   9   6        276.73        292.47         6.25 o                         
   2   9   6        134.21        116.93         7.14 o                         
   3   9   6        248.24        257.30         8.44 o                         
   4   9   6         55.99         48.66         5.25 o                         
   5   9   6        280.86        285.60         9.85 o                         
   6   9   6          0.12          0.81         6.03 o                         
   7   9   6          4.80         -0.39         4.50 o                         
   8   9   6          1.08         -1.55         4.73 o                         
 -11  10   6          0.40         -4.20         4.25 o                         
 -10  10   6         13.02         10.79         3.99 o                         
  -9  10   6          8.83          3.84         3.51 o                         
  -8  10   6          0.87          1.68         3.18 o                         
  -7  10   6         74.70         49.97         4.37 o                         
  -6  10   6        506.92        469.72         8.92 o                         
  -5  10   6        182.05        214.47         5.82 o                         
  -4  10   6        144.57        162.28         4.92 o                         
  -3  10   6        140.96        111.39         4.14 o                         
  -2  10   6        735.21        729.27        14.20 o                         
  -1  10   6          4.21          5.10         2.30 o                         
   0  10   6          7.02          5.84         2.54 o                         
   1  10   6         46.53         60.60         3.48 o                         
   2  10   6        503.26        497.64         8.84 o                         
   3  10   6        220.80        229.00         8.17 o                         
   4  10   6         56.45         52.04         5.37 o                         
   5  10   6         32.08         27.24         5.09 o                         
   6  10   6        132.69        125.34         7.89 o                         
   7  10   6         10.37         11.28         5.69 o                         
   8  10   6          4.07         -0.42         5.04 o                         
 -10  11   6         32.34         39.28         5.08 o                         
  -9  11   6          0.47          0.63         3.81 o                         
  -8  11   6         16.68         21.54         3.78 o                         
  -7  11   6         38.70         37.43         4.17 o                         
  -6  11   6         21.27         19.41         3.29 o                         
  -5  11   6        329.88        357.67         7.70 o                         
  -4  11   6        192.58        189.11         5.49 o                         
  -3  11   6         13.01         14.33         2.26 o                         
  -2  11   6        380.31        388.83         8.92 o                         
  -1  11   6         68.98         77.79         4.75 o                         
   0  11   6        282.87        307.73         7.95 o                         
   1  11   6        582.64        605.98        10.21 o                         
   2  11   6         44.37         50.66         3.67 o                         
   3  11   6         89.82         87.11         5.89 o                         
   4  11   6         69.27         85.48         6.26 o                         
   5  11   6        137.17        124.55         7.39 o                         
   6  11   6          9.15          9.90         4.82 o                         
   7  11   6         19.10         17.20         5.46 o                         
 -10  12   6          0.01         -1.80         4.05 o                         
  -9  12   6          6.13          9.61         4.35 o                         
  -8  12   6          0.02         -1.49         3.23 o                         
  -7  12   6          8.62         13.06         3.63 o                         
  -6  12   6          0.22          0.42         3.67 o                         
  -5  12   6         71.32         62.31         4.07 o                         
  -4  12   6         43.58         46.37         4.51 o                         
  -3  12   6         59.81         74.00         3.53 o                         
  -2  12   6         55.86         60.95         3.79 o                         
  -1  12   6         47.70         53.27         5.64 o                         
   0  12   6         24.22         37.67         4.59 o                         
   1  12   6        797.98        833.76        13.36 o                         
   2  12   6          1.08         -3.72         2.48 o                         
   3  12   6        184.61        207.17         9.21 o                         
   4  12   6          6.30         -0.04         3.76 o                         
   5  12   6          0.37         -0.76         4.00 o                         
   6  12   6         39.36         30.06         5.58 o                         
   7  12   6          2.89         -2.63         4.74 o                         
 -10  13   6         13.34         21.69         5.23 o                         
  -9  13   6          0.41          6.45         4.12 o                         
  -8  13   6         11.45          7.77         3.55 o                         
  -7  13   6        127.75        133.45         6.15 o                         
  -6  13   6        158.79        186.17        14.51 o                         
  -5  13   6        550.26        494.72         9.80 o                         
  -4  13   6        126.87        113.63         5.00 o                         
  -3  13   6        247.61        237.76         7.59 o                         
  -2  13   6         73.99         77.02         4.30 o                         
  -1  13   6          4.31          3.19         3.14 o                         
   0  13   6        199.88        156.96         8.00 o                         
   1  13   6        436.65        438.41         9.63 o                         
   2  13   6         18.56         14.67         3.40 o                         
   3  13   6          1.22         -0.30         3.78 o                         
   4  13   6         14.73         13.43         4.28 o                         
   5  13   6         23.94         22.52         4.88 o                         
   6  13   6         49.60         57.12         6.52 o                         
   7  13   6          0.61         -0.08         5.53 o                         
  -9  14   6          0.28          6.46         4.37 o                         
  -8  14   6          0.26         -0.57         3.33 o                         
  -7  14   6         19.11         24.01         4.45 o                         
  -6  14   6        113.70        102.20         6.14 o                         
  -5  14   6        147.59        129.60         9.85 o                         
  -4  14   6        132.40        137.50         5.63 o                         
  -3  14   6          7.41          4.25         2.68 o                         
  -2  14   6         59.32         54.43         4.17 o                         
  -1  14   6       1309.35       1306.03        20.05 o                         
   0  14   6         62.09         47.27         4.85 o                         
   1  14   6         50.52         43.09         4.26 o                         
   2  14   6        260.18        285.62         9.18 o                         
   3  14   6         60.65         57.30         7.22 o                         
   4  14   6         28.94         24.06         4.84 o                         
   5  14   6         11.41         14.22         4.85 o                         
   6  14   6         22.33         24.80         5.62 o                         
  -9  15   6         33.74         38.54         5.68 o                         
  -8  15   6          0.55         10.27         3.82 o                         
  -7  15   6         14.31          5.58         3.93 o                         
  -6  15   6         19.40         18.57         4.27 o                         
  -5  15   6        142.21        138.54         7.40 o                         
  -4  15   6        114.10        123.09         5.75 o                         
  -3  15   6        319.27        324.76        10.02 o                         
  -2  15   6         72.94         75.05         4.76 o                         
  -1  15   6        276.83        340.14        15.46 o                         
   0  15   6          0.17         -0.15         3.50 o                         
   1  15   6          5.36          3.37         3.28 o                         
   2  15   6          0.00          1.48         3.37 o                         
   3  15   6          6.22          6.46         3.99 o                         
   4  15   6         38.08         41.93         5.61 o                         
   5  15   6         10.76         14.11         4.74 o                         
   6  15   6          6.47         10.01         5.17 o                         
  -8  16   6          2.24          4.27         4.94 o                         
  -7  16   6          2.01         -2.44         4.20 o                         
  -6  16   6          1.51         -1.20         3.67 o                         
  -5  16   6          3.89         -5.18         3.45 o                         
  -4  16   6          3.32          0.88         3.62 o                         
  -3  16   6        109.11        115.55         5.08 o                         
  -2  16   6         85.78         77.41         5.58 o                         
  -1  16   6         32.99         41.06         4.80 o                         
   0  16   6         61.52         61.85         5.30 o                         
   1  16   6         40.95         46.12         4.54 o                         
   2  16   6         32.10         48.05         5.48 o                         
   3  16   6          0.96          6.10         4.18 o                         
   4  16   6         21.63         29.76         5.25 o                         
   5  16   6         26.37         23.65         5.44 o                         
  -7  17   6          4.23         10.83         4.45 o                         
  -6  17   6          1.06         -2.66         3.84 o                         
  -5  17   6         15.45         13.98         4.33 o                         
  -4  17   6        138.10        153.42         7.64 o                         
  -3  17   6        121.69        107.15         5.17 o                         
  -2  17   6        355.11        368.77        10.46 o                         
  -1  17   6        177.10        161.86         9.51 o                         
   0  17   6         85.02        126.50         8.35 o                         
   1  17   6         91.12         81.43         5.56 o                         
   2  17   6          1.00          0.28         3.98 o                         
   3  17   6          0.64         -3.71         3.69 o                         
   4  17   6          2.58          4.47         4.33 o                         
  -6  18   6          0.06          1.02         4.10 o                         
  -5  18   6         22.81         17.36         4.60 o                         
  -4  18   6         23.40         28.23         4.99 o                         
  -3  18   6        106.75        109.94         7.08 o                         
  -2  18   6          9.07         10.84         4.24 o                         
  -1  18   6         79.76         94.17         6.49 o                         
   0  18   6         68.26         83.24         5.60 o                         
   1  18   6          0.01         -1.91         4.08 o                         
   2  18   6          3.84          5.91         5.46 o                         
   3  18   6          1.41          7.74         4.66 o                         
  -5  19   6          2.35         -1.51         3.94 o                         
  -4  19   6          2.09          2.43         4.13 o                         
  -3  19   6        121.70        130.78         7.72 o                         
  -2  19   6          1.13         -1.09         4.82 o                         
  -1  19   6         12.21         15.10         4.59 o                         
   0  19   6         85.10        100.46         6.31 o                         
   1  19   6        122.42        151.04         7.34 o                         
   2  19   6          0.92         -1.28         4.05 o                         
  -3  20   6        139.57        147.41         8.65 o                         
  -2  20   6          0.00          0.29         4.21 o                         
  -1  20   6          4.32         -0.13         5.04 o                         
   0  20   6         11.64         17.18         4.49 o                         
   1  20   6          2.01         -8.21         5.47 o                         
 -11   0   7        251.55        250.67        16.64 o                         
  -9   0   7        219.43        282.92        11.93 o                         
  -7   0   7         35.03         31.42         3.98 o                         
  -5   0   7        583.28        723.34        10.60 o                         
  -3   0   7       2317.79       2141.96        37.67 o                         
  -1   0   7       1143.93       1109.91        12.30 o                         
   1   0   7        908.25       1030.55        19.57 o                         
   3   0   7        338.58        326.86         9.94 o                         
   5   0   7        488.18        490.03        17.14 o                         
   7   0   7          8.79         11.17         7.04 o                         
   9   0   7         16.01         20.54         9.13 o                         
 -12   1   7          7.49          2.20         3.65 o                         
 -11   1   7        116.49        147.52         6.66 o                         
 -10   1   7         28.22         30.86         4.17 o                         
  -9   1   7         73.62         71.73         4.30 o                         
  -8   1   7         17.63         20.45         2.83 o                         
  -7   1   7          3.86          2.51         2.07 o                         
  -6   1   7         44.10         46.00         3.16 o                         
  -5   1   7        270.11        306.06         4.50 o                         
  -4   1   7          0.10         -1.02         1.12 o                         
  -3   1   7        988.84       1060.27        13.45 o                         
  -2   1   7        738.76        721.74         7.03 o                         
  -1   1   7        330.05        349.08         5.18 o                         
   0   1   7       1619.46       1785.13        17.34 o                         
   1   1   7        184.95        249.14         4.85 o                         
   2   1   7        498.00        573.17         8.20 o                         
   3   1   7          3.06          7.61         2.38 o                         
   4   1   7        417.61        435.52         7.44 o                         
   5   1   7        176.16        195.89         6.25 o                         
   6   1   7          5.36          1.75         3.81 o                         
   7   1   7        210.69        235.27         9.91 o                         
   8   1   7         51.36         76.35        12.13 o                         
   9   1   7        112.59        118.75         9.25 o                         
 -12   2   7         11.49         11.31         4.35 o                         
 -11   2   7         60.74         80.24         5.75 o                         
 -10   2   7         15.12         11.26         3.26 o                         
  -9   2   7         64.63         50.31         3.96 o                         
  -8   2   7          6.06         -0.19         2.50 o                         
  -7   2   7        218.86        229.29         4.77 o                         
  -6   2   7          0.21         -0.46         1.46 o                         
  -5   2   7         28.95         44.26         2.02 o                         
  -4   2   7          3.35          3.41         1.71 o                         
  -3   2   7        193.59        213.16         5.39 o                         
  -2   2   7         14.33         26.57         1.60 o                         
  -1   2   7       1742.51       1808.31        17.50 o                         
   0   2   7          6.17         29.59         1.78 o                         
   1   2   7          1.95          1.81         1.67 o                         
   2   2   7        286.30        298.66         5.65 o                         
   3   2   7         60.25         64.31         3.13 o                         
   4   2   7          0.90          0.19         1.83 o                         
   5   2   7        188.21        185.23         6.89 o                         
   6   2   7         89.21        103.44         5.48 o                         
   7   2   7          6.10         -2.52         5.64 o                         
   8   2   7          8.45          5.55         5.08 o                         
   9   2   7         37.44         34.92         6.81 o                         
 -12   3   7         26.40         37.48         5.21 o                         
 -11   3   7          0.09          1.33         3.62 o                         
 -10   3   7          0.77          1.47         2.98 o                         
  -9   3   7         59.98         59.89         4.19 o                         
  -8   3   7         26.39         25.08         3.21 o                         
  -7   3   7        272.76        265.86         6.48 o                         
  -6   3   7         28.92         32.33         2.11 o                         
  -5   3   7          3.06          2.90         1.29 o                         
  -4   3   7          0.03          1.94         0.90 o                         
  -3   3   7          0.22          1.46         1.02 o                         
  -2   3   7       1697.71       1796.25        19.54 o                         
  -1   3   7       1071.45       1066.98        14.68 o                         
   0   3   7        127.57        149.34         3.24 o                         
   1   3   7       1480.77       1606.10        16.63 o                         
   2   3   7         55.93         65.32         3.02 o                         
   3   3   7        288.53        290.32         5.81 o                         
   4   3   7          2.39         -0.07         2.18 o                         
   5   3   7         65.68         71.97         4.76 o                         
   6   3   7          6.73          9.53         3.59 o                         
   7   3   7        153.75        138.85         8.37 o                         
   8   3   7         31.44         21.78         8.92 o                         
   9   3   7         13.27         30.94         6.85 o                         
 -12   4   7          6.92          0.36         3.96 o                         
 -11   4   7          9.88          9.20         3.55 o                         
 -10   4   7          2.97          0.05         2.91 o                         
  -9   4   7        163.57        176.93         6.06 o                         
  -8   4   7          4.01         -0.35         2.39 o                         
  -7   4   7          8.76          8.86         2.10 o                         
  -6   4   7          0.53          2.68         1.76 o                         
  -5   4   7         18.15         17.24         1.43 o                         
  -4   4   7          0.45          1.50         1.29 o                         
  -3   4   7       1809.58       1892.05        18.22 o                         
  -2   4   7        536.49        627.51         7.05 o                         
  -1   4   7        598.08        642.69         7.49 o                         
   0   4   7         17.48         31.37         1.90 o                         
   1   4   7         57.49         46.41         2.24 o                         
   2   4   7        108.34        109.49         3.85 o                         
   3   4   7        317.13        351.14         6.31 o                         
   4   4   7        149.55        156.99         6.07 o                         
   5   4   7         37.95         34.12         4.58 o                         
   6   4   7          2.60         -0.49         3.50 o                         
   7   4   7         44.20         53.90         5.07 o                         
   8   4   7         38.42         37.25         6.32 o                         
 -12   5   7          2.23          5.42         4.17 o                         
 -11   5   7          1.47         -2.92         3.23 o                         
 -10   5   7         37.28         42.59         4.21 o                         
  -9   5   7          1.39          1.51         2.74 o                         
  -8   5   7          8.90          5.10         2.41 o                         
  -7   5   7         42.33         39.56         2.98 o                         
  -6   5   7        414.42        419.76         6.90 o                         
  -5   5   7         28.24         44.31         1.91 o                         
  -4   5   7          5.75          0.29         1.42 o                         
  -3   5   7        824.22        961.85        13.94 o                         
  -2   5   7        667.63        696.66         8.39 o                         
  -1   5   7         42.84         40.56         3.60 o                         
   0   5   7        404.59        414.75         6.30 o                         
   1   5   7         26.77         41.25         2.44 o                         
   2   5   7         40.92         37.53         3.86 o                         
   3   5   7        435.23        393.90         8.46 o                         
   4   5   7         17.74         15.81         4.48 o                         
   5   5   7         26.09         25.28         4.79 o                         
   6   5   7        141.23        144.68         7.97 o                         
   7   5   7          0.04         -3.58         4.32 o                         
   8   5   7          0.53         -7.74         5.16 o                         
 -12   6   7         31.97         34.67         5.22 o                         
 -11   6   7          1.98          3.46         3.42 o                         
 -10   6   7         26.25         34.04         4.03 o                         
  -9   6   7          5.15          5.04         2.85 o                         
  -8   6   7         64.81         64.07         3.61 o                         
  -7   6   7          0.21         -1.95         2.06 o                         
  -6   6   7         19.71         25.49         2.49 o                         
  -5   6   7        743.27        706.39        11.60 o                         
  -4   6   7        258.32        307.24         7.16 o                         
  -3   6   7        205.30        231.28         4.97 o                         
  -2   6   7        463.64        462.24        10.64 o                         
  -1   6   7         64.99         69.48         2.66 o                         
   0   6   7        723.63        727.01         9.22 o                         
   1   6   7         20.10         24.20         2.16 o                         
   2   6   7         92.94        114.53         4.60 o                         
   3   6   7         44.30         49.65         4.56 o                         
   4   6   7        530.14        530.33        12.41 o                         
   5   6   7        561.10        521.59        13.83 o                         
   6   6   7         11.98          7.83         4.83 o                         
   7   6   7          3.70          4.42         4.72 o                         
   8   6   7          3.92          5.99         5.19 o                         
 -11   7   7          4.84         12.29         3.66 o                         
 -10   7   7         60.01         71.59         4.81 o                         
  -9   7   7          0.03         -0.10         2.82 o                         
  -8   7   7        368.27        389.36        11.00 o                         
  -7   7   7        470.75        472.61         9.00 o                         
  -6   7   7         53.27         48.69         3.73 o                         
  -5   7   7         11.73         13.01         2.24 o                         
  -4   7   7         10.26         10.99         2.16 o                         
  -3   7   7        239.35        229.34         4.31 o                         
  -2   7   7       2641.19       2811.79        29.29 o                         
  -1   7   7         92.09         79.38         2.94 o                         
   0   7   7         39.27         56.74         2.86 o                         
   1   7   7        245.99        228.14         4.97 o                         
   2   7   7        204.38        240.82         7.19 o                         
   3   7   7        399.51        399.27        10.22 o                         
   4   7   7          4.46          7.69         4.25 o                         
   5   7   7        855.82        905.65        17.82 o                         
   6   7   7          9.92          5.18         4.47 o                         
   7   7   7         21.53         14.20         5.19 o                         
   8   7   7          0.23          0.16         5.33 o                         
 -11   8   7         29.42         30.50         5.25 o                         
 -10   8   7         17.45         15.20         4.09 o                         
  -9   8   7          2.44          0.32         3.19 o                         
  -8   8   7         44.88         57.08         3.95 o                         
  -7   8   7        123.81        121.06         5.00 o                         
  -6   8   7        186.47        177.61         6.39 o                         
  -5   8   7         98.14         89.00         4.49 o                         
  -4   8   7          2.49          0.15         1.35 o                         
  -3   8   7         18.46         16.29         2.37 o                         
  -2   8   7          0.67          0.60         1.64 o                         
  -1   8   7         72.51         92.48         3.58 o                         
   0   8   7         17.75         22.92         2.06 o                         
   1   8   7         12.77          9.85         2.14 o                         
   2   8   7         23.18         28.63         3.27 o                         
   3   8   7       2217.32       2169.54        29.39 o                         
   4   8   7        906.93        900.99        19.90 o                         
   5   8   7          9.42          3.91         4.56 o                         
   6   8   7        101.45         90.45         6.96 o                         
   7   8   7          1.08          5.43         4.80 o                         
   8   8   7          4.70          1.90         5.04 o                         
 -11   9   7          5.27         13.06         7.13 o                         
 -10   9   7         53.91         60.38         5.40 o                         
  -9   9   7         99.52        116.21         6.05 o                         
  -8   9   7         30.56         36.09         4.36 o                         
  -7   9   7         75.69         75.90         5.64 o                         
  -6   9   7          2.54         -2.23         2.46 o                         
  -5   9   7        457.61        411.44         8.99 o                         
  -4   9   7        176.29        165.70         5.85 o                         
  -3   9   7        318.40        303.60         5.92 o                         
  -2   9   7         13.39         10.50         1.98 o                         
  -1   9   7        718.26        712.21         9.68 o                         
   0   9   7         79.25         78.21         3.22 o                         
   1   9   7         12.31         14.56         2.50 o                         
   2   9   7       1357.55       1246.00        22.34 o                         
   3   9   7       1075.10       1052.37        18.09 o                         
   4   9   7        118.28        101.51         6.73 o                         
   5   9   7          0.04          4.59         4.58 o                         
   6   9   7          1.44         -4.65         3.94 o                         
   7   9   7          9.87          3.95         4.55 o                         
   8   9   7         21.94         25.80         6.04 o                         
 -11  10   7         12.42         14.30         4.53 o                         
 -10  10   7          0.88         -4.29         3.47 o                         
  -9  10   7         23.86         22.87         4.25 o                         
  -8  10   7         51.85         59.77         5.23 o                         
  -7  10   7         77.78         96.33         4.94 o                         
  -6  10   7         25.62         29.38         3.52 o                         
  -5  10   7        442.68        471.80         7.90 o                         
  -4  10   7        146.94        114.83         3.97 o                         
  -3  10   7        195.59        180.03         5.83 o                         
  -2  10   7         39.22         39.23         2.75 o                         
  -1  10   7        212.90        236.54         5.85 o                         
   0  10   7        398.72        386.16         7.32 o                         
   1  10   7        728.39        744.83        12.11 o                         
   2  10   7       1133.57       1110.14        15.07 o                         
   3  10   7         12.28         14.11         4.44 o                         
   4  10   7         26.79         22.32         4.87 o                         
   5  10   7          3.10         -1.09         4.14 o                         
   6  10   7         66.79         76.33         6.94 o                         
   7  10   7          0.03         -6.31         4.59 o                         
 -10  11   7         11.46         12.82         4.25 o                         
  -9  11   7         51.78         57.15         5.17 o                         
  -8  11   7          2.81          3.96         3.81 o                         
  -7  11   7        237.82        249.75         7.42 o                         
  -6  11   7        159.04        178.13         6.79 o                         
  -5  11   7         12.24          8.86         3.23 o                         
  -4  11   7          0.24         -1.18         2.16 o                         
  -3  11   7         14.02         13.90         2.26 o                         
  -2  11   7        172.05        163.35         5.26 o                         
  -1  11   7        438.94        493.82         8.33 o                         
   0  11   7          8.58          3.94         2.24 o                         
   1  11   7        436.67        460.90         8.93 o                         
   2  11   7        496.02        516.67         9.40 o                         
   3  11   7         50.44         45.30         5.26 o                         
   4  11   7          0.00         -5.19         3.46 o                         
   5  11   7          0.78         -4.95         4.10 o                         
   6  11   7          7.19          4.97         4.58 o                         
   7  11   7          8.96         23.19         5.72 o                         
 -10  12   7         36.44         40.46         6.13 o                         
  -9  12   7          3.03          6.40         4.26 o                         
  -8  12   7          2.05         -1.11         3.66 o                         
  -7  12   7         11.47          6.96         3.43 o                         
  -6  12   7         83.48         79.12         5.33 o                         
  -5  12   7        314.61        290.21         9.89 o                         
  -4  12   7          1.34         -1.10         2.35 o                         
  -3  12   7          0.00          0.14         2.00 o                         
  -2  12   7          7.83          5.29         2.57 o                         
  -1  12   7         94.71        110.65         4.86 o                         
   0  12   7        681.60        666.76        10.32 o                         
   1  12   7        589.51        575.57        10.43 o                         
   2  12   7         74.51         81.93         4.50 o                         
   3  12   7          0.50         -1.19         3.58 o                         
   4  12   7         25.35         23.01         4.76 o                         
   5  12   7         10.63          1.88         5.01 o                         
   6  12   7         31.61         29.75         5.84 o                         
   7  12   7          0.26         -2.15         5.08 o                         
  -9  13   7         14.69         22.03         4.84 o                         
  -8  13   7        109.59         97.98         7.29 o                         
  -7  13   7          7.97          6.47         3.74 o                         
  -6  13   7        156.71        157.19         6.84 o                         
  -5  13   7         27.76         34.67         4.44 o                         
  -4  13   7         13.93          9.91         3.57 o                         
  -3  13   7          8.19         15.88         2.65 o                         
  -2  13   7          5.47          4.42         2.80 o                         
  -1  13   7          0.14          0.73         2.84 o                         
   0  13   7        253.16        263.22         6.63 o                         
   1  13   7        222.55        207.04         6.59 o                         
   2  13   7         16.72         20.67         4.43 o                         
   3  13   7         80.58         59.72         5.58 o                         
   4  13   7          7.75          5.35         4.15 o                         
   5  13   7          1.18         -1.06         4.07 o                         
   6  13   7          3.28          7.51         5.12 o                         
  -9  14   7          5.07          0.44         4.51 o                         
  -8  14   7         25.67         31.47         5.58 o                         
  -7  14   7          3.81          2.87         3.64 o                         
  -6  14   7          7.78         12.28         3.84 o                         
  -5  14   7          0.62          2.98         3.48 o                         
  -4  14   7         80.42         86.11         5.74 o                         
  -3  14   7         17.94         17.70         2.89 o                         
  -2  14   7        129.12        112.73         5.21 o                         
  -1  14   7          0.02         -4.18         2.79 o                         
   0  14   7        160.03        158.75         7.87 o                         
   1  14   7       1009.75       1008.24        15.38 o                         
   2  14   7         31.98         34.29         4.83 o                         
   3  14   7         40.71         55.33         5.71 o                         
   4  14   7         61.98         64.77         6.32 o                         
   5  14   7         23.03         32.37         5.63 o                         
   6  14   7          2.91          9.16         5.21 o                         
  -8  15   7          8.67         10.73         5.02 o                         
  -7  15   7         13.27         15.88         4.37 o                         
  -6  15   7          4.93         -2.90         3.50 o                         
  -5  15   7          7.57         11.38         3.96 o                         
  -4  15   7        281.70        290.68        10.46 o                         
  -3  15   7         35.56         27.69         4.79 o                         
  -2  15   7        265.28        272.72         8.49 o                         
  -1  15   7          4.83          5.55         3.61 o                         
   0  15   7          7.81          2.61         3.22 o                         
   1  15   7          4.89         10.05         3.28 o                         
   2  15   7          4.79          5.57         3.96 o                         
   3  15   7          1.41         -1.60         3.92 o                         
   4  15   7          4.58          2.52         4.28 o                         
   5  15   7          3.90          5.10         4.79 o                         
  -8  16   7          7.32          8.62         5.23 o                         
  -7  16   7          1.80          0.42         4.59 o                         
  -6  16   7         28.60         26.17         4.59 o                         
  -5  16   7          8.70          0.64         3.68 o                         
  -4  16   7          8.71          5.33         3.93 o                         
  -3  16   7          0.87         -3.33         3.65 o                         
  -2  16   7        114.00        113.14         5.75 o                         
  -1  16   7         58.64         54.36         5.17 o                         
   0  16   7         51.66         40.57         4.46 o                         
   1  16   7          1.17         -0.05         3.09 o                         
   2  16   7         45.65         41.02         5.99 o                         
   3  16   7          5.91          0.14         4.05 o                         
   4  16   7          0.01         -0.47         4.14 o                         
  -7  17   7         21.38         21.42         5.79 o                         
  -6  17   7         15.27         11.01         4.29 o                         
  -5  17   7          9.56         13.58         4.25 o                         
  -4  17   7         30.84         35.70         5.06 o                         
  -3  17   7         50.92         56.25         5.83 o                         
  -2  17   7        127.83        141.66         7.59 o                         
  -1  17   7         51.05         59.85         6.07 o                         
   0  17   7          1.05          4.05         3.43 o                         
   1  17   7         68.40        103.44         6.76 o                         
   2  17   7          1.19          1.71         4.16 o                         
   3  17   7          0.69          1.35         5.43 o                         
   4  17   7         19.44         18.01         5.18 o                         
  -6  18   7         11.06         19.42         5.21 o                         
  -5  18   7          3.13          5.92         4.61 o                         
  -4  18   7          7.98          8.17         5.46 o                         
  -3  18   7          2.42          1.51         4.02 o                         
  -2  18   7        100.53        115.01         7.27 o                         
  -1  18   7         19.00         19.96         5.66 o                         
   0  18   7        214.98        230.81        11.32 o                         
   1  18   7          5.88          9.54         4.52 o                         
   2  18   7          2.94          0.36         4.39 o                         
   3  18   7          0.31         -7.43         5.08 o                         
  -5  19   7          0.69          1.63         4.13 o                         
  -4  19   7         67.62         77.40         6.76 o                         
  -3  19   7          1.00          4.98         4.27 o                         
  -2  19   7          0.40          4.28         4.33 o                         
  -1  19   7         84.37         89.66         7.98 o                         
   0  19   7         77.96         85.16         6.89 o                         
   1  19   7          0.10          1.90         5.88 o                         
 -12   0   8         20.52         15.05         6.72 o                         
 -10   0   8          0.58         -3.00        10.05 o                         
  -8   0   8          4.90         -5.05         6.84 o                         
  -6   0   8          9.04          7.36         2.16 o                         
  -4   0   8        815.27        823.74        19.51 o                         
  -2   0   8         96.93         77.10         2.91 o                         
   0   0   8          8.84          4.81         2.31 o                         
   2   0   8       1499.38       1499.08        23.36 o                         
   4   0   8         67.51         66.08         5.10 o                         
   6   0   8        116.18         99.80        10.80 o                         
   8   0   8         19.23         39.32        13.50 o                         
 -12   1   8         15.37         23.34         5.02 o                         
 -11   1   8         17.50         24.31         4.82 o                         
 -10   1   8        111.39         94.16         5.37 o                         
  -9   1   8         17.66         21.96         3.40 o                         
  -8   1   8          1.85         -2.49         2.19 o                         
  -7   1   8        106.32        106.95         4.02 o                         
  -6   1   8        188.86        186.28         3.62 o                         
  -5   1   8         17.45         16.59         1.36 o                         
  -4   1   8        622.74        669.02         8.80 o                         
  -3   1   8        242.45        233.26         4.13 o                         
  -2   1   8        154.35        170.19         2.94 o                         
  -1   1   8        633.31        683.98         9.42 o                         
   0   1   8          0.85          4.44         1.62 o                         
   1   1   8       1226.75       1216.94        13.65 o                         
   2   1   8        431.63        425.99         7.21 o                         
   3   1   8        120.55        125.98         4.29 o                         
   4   1   8        641.68        635.21        16.68 o                         
   5   1   8        145.11        132.12         6.56 o                         
   6   1   8        527.00        492.78        14.46 o                         
   7   1   8          1.25          2.66         4.52 o                         
   8   1   8         14.62         13.68         5.79 o                         
 -12   2   8         25.17         25.35         5.80 o                         
 -11   2   8        102.44        120.39         6.99 o                         
 -10   2   8          1.25          7.60         3.61 o                         
  -9   2   8         34.73         43.00         3.90 o                         
  -8   2   8          4.16          6.50         3.08 o                         
  -7   2   8          1.92          6.46         2.13 o                         
  -6   2   8        113.22         92.78         3.58 o                         
  -5   2   8        510.96        531.03         5.98 o                         
  -4   2   8          0.00         -0.61         1.27 o                         
  -3   2   8          0.46          1.02         1.25 o                         
  -2   2   8         33.03         44.38         1.64 o                         
  -1   2   8       1602.69       1746.50        19.31 o                         
   0   2   8        420.30        467.63         6.20 o                         
   1   2   8        148.22        144.27         4.08 o                         
   2   2   8        594.55        612.64         8.95 o                         
   3   2   8        169.85        127.51         5.21 o                         
   4   2   8         39.44         33.20         4.05 o                         
   5   2   8         30.02         33.94         4.28 o                         
   6   2   8         34.44         34.06         6.14 o                         
   7   2   8          0.06          0.35         4.77 o                         
   8   2   8         49.60         51.38         6.99 o                         
 -12   3   8         42.60         70.25         6.44 o                         
 -11   3   8         50.58         49.37         4.85 o                         
 -10   3   8         10.40          4.00         3.24 o                         
  -9   3   8        102.96        110.86         5.21 o                         
  -8   3   8          0.48         -0.38         2.48 o                         
  -7   3   8          2.50          2.57         2.26 o                         
  -6   3   8        187.75        210.07         5.95 o                         
  -5   3   8         22.65         29.78         1.99 o                         
  -4   3   8          0.54          1.75         1.01 o                         
  -3   3   8        264.08        269.79         5.07 o                         
  -2   3   8          1.24          0.45         1.09 o                         
  -1   3   8          5.56          7.68         1.66 o                         
   0   3   8       1000.58       1060.16        11.01 o                         
   1   3   8        174.75        209.43         4.81 o                         
   2   3   8        152.73        173.63         5.97 o                         
   3   3   8        493.53        504.80         8.59 o                         
   4   3   8         41.20         39.68         4.29 o                         
   5   3   8        443.89        414.00         9.82 o                         
   6   3   8        459.35        497.44        11.26 o                         
   7   3   8         32.83         28.03         6.46 o                         
   8   3   8          0.86          6.77         5.56 o                         
 -12   4   8         38.24         35.98         5.52 o                         
 -11   4   8         28.50         22.43         5.74 o                         
 -10   4   8         11.97          9.36         3.48 o                         
  -9   4   8         12.61          3.61         3.12 o                         
  -8   4   8         57.13         51.74         3.84 o                         
  -7   4   8         20.82         33.63         3.11 o                         
  -6   4   8        170.90        146.91         5.16 o                         
  -5   4   8        162.44        160.09         3.49 o                         
  -4   4   8         21.35         21.20         1.52 o                         
  -3   4   8         11.42         10.52         1.41 o                         
  -2   4   8        215.52        187.85         3.94 o                         
  -1   4   8        295.20        332.45         4.79 o                         
   0   4   8        407.85        392.68         5.77 o                         
   1   4   8        277.90        286.29         7.15 o                         
   2   4   8         72.86         72.98         3.38 o                         
   3   4   8         30.97         14.33         4.50 o                         
   4   4   8        122.48        121.47         6.12 o                         
   5   4   8        101.34        107.06         6.11 o                         
   6   4   8        333.84        333.41        12.70 o                         
   7   4   8         87.18         71.62         7.29 o                         
   8   4   8          0.26         -4.05         5.08 o                         
 -12   5   8         10.60          9.82         5.55 o                         
 -11   5   8         24.41         22.21         4.24 o                         
 -10   5   8        143.32        146.86         7.09 o                         
  -9   5   8          1.12          0.04         2.85 o                         
  -8   5   8        301.45        294.24         7.50 o                         
  -7   5   8        372.31        377.34         7.95 o                         
  -6   5   8         14.64         14.59         1.70 o                         
  -5   5   8         52.74         49.42         2.27 o                         
  -4   5   8        116.19        142.00         5.77 o                         
  -3   5   8         63.62         75.86         3.38 o                         
  -2   5   8          0.01          2.29         1.99 o                         
  -1   5   8          2.99          1.93         1.06 o                         
   0   5   8        130.55        153.13         3.97 o                         
   1   5   8         17.87         16.18         2.14 o                         
   2   5   8          6.82         10.42         3.69 o                         
   3   5   8        928.59        963.04        15.21 o                         
   4   5   8         43.61         40.63         4.51 o                         
   5   5   8        393.39        388.25        11.17 o                         
   6   5   8          6.03         13.52         4.34 o                         
   7   5   8         36.37         42.16         6.13 o                         
   8   5   8          0.71          5.91         5.26 o                         
 -11   6   8         87.70        122.66         6.29 o                         
 -10   6   8          3.96          5.45         3.33 o                         
  -9   6   8         34.10         44.47         4.17 o                         
  -8   6   8        189.98        183.34         6.30 o                         
  -7   6   8        140.50        143.28         5.64 o                         
  -6   6   8         78.66         84.79         3.41 o                         
  -5   6   8         11.34          5.22         1.57 o                         
  -4   6   8        234.62        192.93         4.03 o                         
  -3   6   8        375.76        413.89         8.07 o                         
  -2   6   8          1.46          6.75         1.97 o                         
  -1   6   8        108.23         86.00         7.64 o                         
   0   6   8        140.02        166.60         4.20 o                         
   1   6   8         77.95         89.85         3.42 o                         
   2   6   8         18.75          6.81         2.79 o                         
   3   6   8        651.39        649.75        11.80 o                         
   4   6   8       2225.68       2274.08        27.96 o                         
   5   6   8         82.02         69.84         5.54 o                         
   6   6   8         64.06         75.62         5.90 o                         
   7   6   8         23.15         27.27         5.42 o                         
   8   6   8          1.43         -8.41         7.65 o                         
 -11   7   8          3.84         -4.99         3.33 o                         
 -10   7   8         11.24         12.40         3.62 o                         
  -9   7   8          5.99          8.49         3.19 o                         
  -8   7   8          3.13         -0.15         2.78 o                         
  -7   7   8        194.53        185.53         6.89 o                         
  -6   7   8        106.34         96.45         4.35 o                         
  -5   7   8          7.79          5.39         2.08 o                         
  -4   7   8         10.58          6.98         2.01 o                         
  -3   7   8        258.10        251.51         5.58 o                         
  -2   7   8        109.02        137.36         3.46 o                         
  -1   7   8         64.30         71.96         2.71 o                         
   0   7   8        145.26        113.44         3.69 o                         
   1   7   8          4.22          5.68         1.95 o                         
   2   7   8         11.10          0.99         2.68 o                         
   3   7   8         30.90         26.35         3.99 o                         
   4   7   8        497.48        534.88        11.61 o                         
   5   7   8        140.80        152.54        10.25 o                         
   6   7   8         56.74         57.87         6.60 o                         
   7   7   8          1.71         -0.53         4.07 o                         
 -11   8   8          1.64          4.61         4.20 o                         
 -10   8   8          0.04          2.04         5.12 o                         
  -9   8   8         14.62         17.46         4.92 o                         
  -8   8   8        292.70        304.10         9.00 o                         
  -7   8   8          1.08          0.63         2.98 o                         
  -6   8   8         23.65         26.25         4.31 o                         
  -5   8   8        180.74        185.71         5.29 o                         
  -4   8   8         55.11         50.54         4.15 o                         
  -3   8   8         23.08         23.37         2.59 o                         
  -2   8   8         21.09         30.20         2.78 o                         
  -1   8   8        325.91        329.13         5.56 o                         
   0   8   8          2.21          2.06         1.79 o                         
   1   8   8         61.15         77.20         3.49 o                         
   2   8   8        392.37        404.26         8.98 o                         
   3   8   8        337.13        353.97         9.18 o                         
   4   8   8         35.68         41.04         5.54 o                         
   5   8   8        219.35        232.38         9.53 o                         
   6   8   8          3.51         -0.75         4.37 o                         
   7   8   8         38.22         31.18         6.07 o                         
 -11   9   8         36.16         41.46         5.62 o                         
 -10   9   8         51.30         79.07         6.68 o                         
  -9   9   8         19.53         28.24         4.55 o                         
  -8   9   8          3.55          4.32         3.54 o                         
  -7   9   8        224.36        235.50         8.20 o                         
  -6   9   8        109.38        120.37         4.94 o                         
  -5   9   8        277.12        286.23         6.79 o                         
  -4   9   8         10.26         12.08         2.52 o                         
  -3   9   8         63.55         52.02         3.35 o                         
  -2   9   8        188.76        203.44         6.01 o                         
  -1   9   8          5.64         12.07         2.08 o                         
   0   9   8         42.35         49.94         3.00 o                         
   1   9   8        336.57        322.24         8.27 o                         
   2   9   8       1196.94       1226.01        14.97 o                         
   3   9   8          2.74         -2.06         3.92 o                         
   4   9   8          1.59          0.96         4.13 o                         
   5   9   8        115.28        111.01         7.37 o                         
   6   9   8          1.60          6.83         4.84 o                         
   7   9   8          1.00          2.56         6.26 o                         
 -10  10   8        118.70        146.85         7.71 o                         
  -9  10   8          1.48          8.18         3.75 o                         
  -8  10   8         14.02         17.50         6.64 o                         
  -7  10   8          0.01         -3.38         3.10 o                         
  -6  10   8         14.34          9.53         3.01 o                         
  -5  10   8         40.84         36.24         3.47 o                         
  -4  10   8         57.57         56.02         3.65 o                         
  -3  10   8        119.01        117.03         3.85 o                         
  -2  10   8        343.69        342.90         6.47 o                         
  -1  10   8        277.82        272.26         5.98 o                         
   0  10   8        185.38        190.83         4.92 o                         
   1  10   8        321.25        301.85         6.60 o                         
   2  10   8        458.25        479.25         8.98 o                         
   3  10   8        235.52        241.28         8.97 o                         
   4  10   8        157.06        148.50         7.75 o                         
   5  10   8         52.07         59.59         6.39 o                         
   6  10   8         33.25         34.24         6.00 o                         
   7  10   8         27.01         20.90         5.96 o                         
 -10  11   8          4.70          2.64         4.14 o                         
  -9  11   8          1.59          4.67         3.98 o                         
  -8  11   8         18.82         13.56         4.29 o                         
  -7  11   8          6.96         10.30         3.82 o                         
  -6  11   8          1.01          1.99         3.11 o                         
  -5  11   8        110.29        101.47         4.85 o                         
  -4  11   8          5.07          9.65         2.89 o                         
  -3  11   8          2.46          1.66         2.03 o                         
  -2  11   8         93.78         81.11         4.84 o                         
  -1  11   8         58.87         72.03         3.63 o                         
   0  11   8        681.18        692.41         9.73 o                         
   1  11   8          0.01          1.82         2.58 o                         
   2  11   8        446.20        423.76        11.04 o                         
   3  11   8        175.15        171.65         7.76 o                         
   4  11   8         54.42         48.41         5.71 o                         
   5  11   8         15.31         17.37         5.21 o                         
   6  11   8         19.64         19.89         5.56 o                         
 -10  12   8          8.07          6.15         4.47 o                         
  -9  12   8         33.34         41.65         5.33 o                         
  -8  12   8         26.33         17.00         4.33 o                         
  -7  12   8          0.78          0.91         3.42 o                         
  -6  12   8        379.26        404.06         9.13 o                         
  -5  12   8         45.66         42.35         4.00 o                         
  -4  12   8         52.83         50.43         3.99 o                         
  -3  12   8          5.12          1.90         2.71 o                         
  -2  12   8          6.63          4.14         2.40 o                         
  -1  12   8        360.45        306.07         8.66 o                         
   0  12   8        365.84        400.77         7.46 o                         
   1  12   8         58.75         59.55         4.18 o                         
   2  12   8        146.92        153.65        10.35 o                         
   3  12   8          0.14          4.91         3.85 o                         
   4  12   8         27.06         26.87         5.35 o                         
   5  12   8          5.24         15.47         5.02 o                         
   6  12   8          6.52          5.17         5.31 o                         
  -9  13   8          0.00          3.30         4.26 o                         
  -8  13   8         21.49         26.70         4.76 o                         
  -7  13   8          0.25         -2.05         3.35 o                         
  -6  13   8         21.40         18.36         3.57 o                         
  -5  13   8          0.51         -2.42         2.92 o                         
  -4  13   8         75.18         70.18         4.64 o                         
  -3  13   8         22.83         21.04         3.54 o                         
  -2  13   8        211.25        227.20         7.09 o                         
  -1  13   8          9.98          8.66         2.81 o                         
   0  13   8        196.08        189.82         5.53 o                         
   1  13   8         23.28         33.55         3.75 o                         
   2  13   8         62.28         62.13         5.55 o                         
   3  13   8          1.26          0.71         3.99 o                         
   4  13   8          1.92          0.51         6.65 o                         
   5  13   8          0.31         -0.38         4.68 o                         
  -9  14   8          3.79          0.48         4.40 o                         
  -8  14   8          0.21         -5.49         3.66 o                         
  -7  14   8          1.06          1.54         3.74 o                         
  -6  14   8          1.70         -4.98         3.32 o                         
  -5  14   8         12.38          5.30         3.54 o                         
  -4  14   8         84.84         88.93         5.74 o                         
  -3  14   8        103.83        112.83         5.82 o                         
  -2  14   8        203.58        200.83         7.02 o                         
  -1  14   8        114.55        126.08         5.09 o                         
   0  14   8        465.83        458.06         9.95 o                         
   1  14   8         46.25         46.72         5.77 o                         
   2  14   8        189.89        203.88         8.36 o                         
   3  14   8        200.16        223.22         9.20 o                         
   4  14   8          1.38          0.31         5.20 o                         
   5  14   8          1.65          2.32         6.16 o                         
  -8  15   8         18.28         12.85         4.63 o                         
  -7  15   8          1.99          1.05         4.38 o                         
  -6  15   8          4.46          0.55         4.10 o                         
  -5  15   8         11.34         11.66         4.47 o                         
  -4  15   8         80.23         78.14         5.81 o                         
  -3  15   8         80.52         80.77         5.87 o                         
  -2  15   8          0.49          1.41         5.23 o                         
  -1  15   8        104.12         87.46         6.10 o                         
   0  15   8        197.33        198.51         7.07 o                         
   1  15   8          0.88         -1.75         3.73 o                         
   2  15   8         63.01         68.13         6.09 o                         
   3  15   8         14.70         23.76         5.10 o                         
   4  15   8         19.18         23.70         7.45 o                         
  -7  16   8         36.63         40.83         6.31 o                         
  -6  16   8         22.10         25.96         5.47 o                         
  -5  16   8          0.09         -4.98         3.59 o                         
  -4  16   8         38.68         31.72         4.74 o                         
  -3  16   8        377.22        386.78        11.19 o                         
  -2  16   8        134.46        102.97         8.83 o                         
  -1  16   8          0.68         -4.70         3.61 o                         
   0  16   8          9.00         11.88         3.55 o                         
   1  16   8          2.74          6.61         4.68 o                         
   2  16   8         72.99         76.82         6.49 o                         
   3  16   8          0.45         -3.29         3.84 o                         
   4  16   8         14.26         14.67         5.02 o                         
  -6  17   8          3.35          0.58         7.13 o                         
  -5  17   8          0.49         -1.56         3.78 o                         
  -4  17   8          6.88          7.12         4.09 o                         
  -3  17   8         28.21         33.84         5.17 o                         
  -2  17   8         35.26         37.49         7.16 o                         
  -1  17   8         99.52         97.02         6.00 o                         
   0  17   8          4.10          5.94         3.49 o                         
   1  17   8         23.46         25.73         8.33 o                         
   2  17   8          7.03          7.84         5.90 o                         
   3  17   8          5.95          1.18         5.28 o                         
  -5  18   8          0.00         -3.56         4.65 o                         
  -4  18   8          1.52         -0.82         3.88 o                         
  -3  18   8          0.52          1.44         4.04 o                         
  -2  18   8          0.00          0.34         3.93 o                         
  -1  18   8        105.81        100.13         7.13 o                         
   0  18   8         28.95         30.13         5.26 o                         
   1  18   8          0.38         -6.57         4.64 o                         
  -3  19   8          4.17          5.15         4.27 o                         
  -2  19   8         20.57          8.03         4.56 o                         
  -1  19   8          0.75          1.46         4.04 o                         
   0  19   8          2.23          0.99         6.00 o                         
 -11   0   9          8.03         12.76         5.98 o                         
  -9   0   9         44.63         37.41         6.36 o                         
  -7   0   9         62.73         43.52         4.10 o                         
  -5   0   9        501.69        500.90         7.77 o                         
  -3   0   9         15.14         16.50         2.57 o                         
  -1   0   9          0.80         -0.94         2.68 o                         
   1   0   9        108.44         92.00         5.59 o                         
   3   0   9          3.64          3.17         3.29 o                         
   5   0   9         65.57         54.93         8.74 o                         
   7   0   9         10.47         24.68         8.34 o                         
 -12   1   9         69.39         74.02         6.59 o                         
 -11   1   9          0.39          0.58         3.72 o                         
 -10   1   9         73.32         82.36         5.12 o                         
  -9   1   9        121.88        101.57         5.44 o                         
  -8   1   9         63.78         57.29         3.55 o                         
  -7   1   9         32.54         38.60         4.35 o                         
  -6   1   9        131.11        121.56         3.40 o                         
  -5   1   9        275.88        257.24         7.04 o                         
  -4   1   9         15.43         12.71         1.53 o                         
  -3   1   9          4.95          9.51         1.01 o                         
  -2   1   9        776.61        789.59         8.13 o                         
  -1   1   9        128.50        122.36         3.29 o                         
   0   1   9        851.65        811.76        17.77 o                         
   1   1   9         33.61         37.54         2.90 o                         
   2   1   9         51.54         50.74         5.13 o                         
   3   1   9        153.73        119.39         4.45 o                         
   4   1   9          3.19          3.31         2.50 o                         
   5   1   9         28.15         28.33         5.93 o                         
   6   1   9          3.82          2.17         4.97 o                         
   7   1   9         10.62         19.50         6.09 o                         
 -12   2   9         21.34         31.30         5.22 o                         
 -11   2   9          0.02         -3.07         3.25 o                         
 -10   2   9         50.23         39.72         4.34 o                         
  -9   2   9         26.53         26.77         6.81 o                         
  -8   2   9         88.96         76.43         3.92 o                         
  -7   2   9         22.00         12.81         2.90 o                         
  -6   2   9          5.79          3.08         1.36 o                         
  -5   2   9         49.58         53.32         2.57 o                         
  -4   2   9        298.19        289.76         5.16 o                         
  -3   2   9        316.78        331.40         4.31 o                         
  -2   2   9          0.70          0.52         1.39 o                         
  -1   2   9        274.87        306.93         6.14 o                         
   0   2   9        197.91        211.75         4.60 o                         
   1   2   9        131.22        144.73         4.51 o                         
   2   2   9         15.66         24.06         2.62 o                         
   3   2   9        121.69        123.12         4.48 o                         
   4   2   9        158.17        154.85         5.04 o                         
   5   2   9        571.74        569.94        11.69 o                         
   6   2   9         54.13         57.93         6.69 o                         
   7   2   9         47.19         31.75         6.11 o                         
 -12   3   9         30.74         33.56         5.48 o                         
 -11   3   9          0.52         -2.04         4.68 o                         
 -10   3   9        158.18        159.97         6.45 o                         
  -9   3   9         69.75         79.26         4.64 o                         
  -8   3   9         25.20         23.08         3.14 o                         
  -7   3   9          8.47          5.90         2.15 o                         
  -6   3   9         30.77         33.58         2.97 o                         
  -5   3   9          0.60         -0.96         1.35 o                         
  -4   3   9        126.80        109.52         3.68 o                         
  -3   3   9         71.23         80.18         2.32 o                         
  -2   3   9          6.01          6.10         1.60 o                         
  -1   3   9         89.13        106.81         3.38 o                         
   0   3   9         98.48        105.31         3.18 o                         
   1   3   9          4.88          0.07         1.85 o                         
   2   3   9        437.89        437.36         7.66 o                         
   3   3   9        201.86        198.07         5.40 o                         
   4   3   9          2.00         -1.94         3.10 o                         
   5   3   9         50.33         63.48         5.26 o                         
   6   3   9        277.50        306.85        15.66 o                         
   7   3   9          1.14         -4.80         4.74 o                         
 -12   4   9          0.60         -1.66         3.78 o                         
 -11   4   9          6.01         11.73         3.83 o                         
 -10   4   9          1.38         -0.39         3.10 o                         
  -9   4   9          6.58          0.85         2.84 o                         
  -8   4   9         11.45         15.37         3.00 o                         
  -7   4   9        118.59        117.96         4.61 o                         
  -6   4   9        121.74        117.61         3.45 o                         
  -5   4   9          0.01         -0.83         1.93 o                         
  -4   4   9         45.97         43.09         2.01 o                         
  -3   4   9         17.43         11.25         1.58 o                         
  -2   4   9        237.96        226.06         4.20 o                         
  -1   4   9        160.90        146.81         4.26 o                         
   0   4   9         11.44         14.12         1.87 o                         
   1   4   9         75.15         63.29         3.19 o                         
   2   4   9          0.10         -1.57         2.12 o                         
   3   4   9        180.29        188.41         7.56 o                         
   4   4   9          4.95          4.40         4.95 o                         
   5   4   9        439.26        418.23        10.36 o                         
   6   4   9         31.03         21.27         5.54 o                         
   7   4   9         85.49         84.78         7.70 o                         
 -11   5   9          0.71         -3.40         3.35 o                         
 -10   5   9          6.25          1.09         3.25 o                         
  -9   5   9          6.69          6.27         3.03 o                         
  -8   5   9         34.45         60.79         5.49 o                         
  -7   5   9          5.59         -1.32         3.40 o                         
  -6   5   9         18.66         21.19         2.60 o                         
  -5   5   9          4.82          2.77         1.53 o                         
  -4   5   9         34.59         36.04         3.06 o                         
  -3   5   9         81.40         85.72         2.64 o                         
  -2   5   9        227.82        250.89         4.81 o                         
  -1   5   9        216.51        205.44         3.93 o                         
   0   5   9        104.55        104.96         3.27 o                         
   1   5   9         16.75         10.77         2.54 o                         
   2   5   9          4.26          0.44         2.65 o                         
   3   5   9        170.28        173.07         6.46 o                         
   4   5   9        233.67        237.13         7.90 o                         
   5   5   9          0.02         -0.08         3.85 o                         
   6   5   9          1.28          0.93         3.93 o                         
   7   5   9        125.36        134.20         8.87 o                         
 -11   6   9          0.14          3.28         3.68 o                         
 -10   6   9          5.58         12.80         3.66 o                         
  -9   6   9        146.49        145.60         6.12 o                         
  -8   6   9          9.88         23.58         3.44 o                         
  -7   6   9        796.75        745.57        12.12 o                         
  -6   6   9         46.53         54.37         3.74 o                         
  -5   6   9        193.46        189.61         5.73 o                         
  -4   6   9        400.82        399.93         6.82 o                         
  -3   6   9          1.70         -0.65         1.45 o                         
  -2   6   9          0.11          2.87         2.07 o                         
  -1   6   9         91.84         74.81         3.49 o                         
   0   6   9         23.52         23.66         2.27 o                         
   1   6   9         88.47         88.31         3.62 o                         
   2   6   9          0.03         -0.63         2.67 o                         
   3   6   9        192.85        172.75         7.54 o                         
   4   6   9        720.18        742.90        13.75 o                         
   5   6   9         30.10         24.94         4.63 o                         
   6   6   9         13.68         22.62         5.35 o                         
   7   6   9          0.05         -6.71         4.84 o                         
 -11   7   9         37.07         44.04         4.94 o                         
 -10   7   9         55.16         76.38         5.25 o                         
  -9   7   9        174.93        192.69         6.90 o                         
  -8   7   9        153.39        153.87         6.54 o                         
  -7   7   9          5.19          7.20         3.28 o                         
  -6   7   9        579.02        603.26        11.33 o                         
  -5   7   9         67.34         70.70         3.98 o                         
  -4   7   9         76.93        100.80         4.12 o                         
  -3   7   9          9.37         10.41         2.21 o                         
  -2   7   9        159.30        165.73         4.81 o                         
  -1   7   9          0.79          0.33         1.65 o                         
   0   7   9         10.46         16.45         2.57 o                         
   1   7   9          2.07          3.39         2.12 o                         
   2   7   9        218.77        238.68         7.45 o                         
   3   7   9        668.74        640.70        12.20 o                         
   4   7   9        151.58        163.07         7.04 o                         
   5   7   9          2.11         -1.01         3.83 o                         
   6   7   9         13.68         19.13         6.13 o                         
   7   7   9         60.00         51.71         7.08 o                         
 -11   8   9         14.75          8.95         4.54 o                         
 -10   8   9          7.17         10.24         4.45 o                         
  -9   8   9         58.95         62.50         5.35 o                         
  -8   8   9         43.50         42.96         4.56 o                         
  -7   8   9         34.22         31.01         3.95 o                         
  -6   8   9        153.78        130.19         5.67 o                         
  -5   8   9          9.30          5.96         2.35 o                         
  -4   8   9         83.00         86.18         5.45 o                         
  -3   8   9         23.04         14.94         2.50 o                         
  -2   8   9         21.12         20.81         2.02 o                         
  -1   8   9        136.25        139.28         3.80 o                         
   0   8   9         58.92         71.22         3.35 o                         
   1   8   9        189.19        195.06         5.23 o                         
   2   8   9          0.00         -4.37         2.91 o                         
   3   8   9          0.74          3.05         3.62 o                         
   4   8   9        358.80        354.84        11.38 o                         
   5   8   9         24.99         18.18         4.63 o                         
   6   8   9        315.36        304.32         9.99 o                         
   7   8   9         56.09         63.08         7.42 o                         
 -11   9   9         47.12         61.23         6.19 o                         
 -10   9   9          1.83         -0.69         3.85 o                         
  -9   9   9         55.77         63.79         5.41 o                         
  -8   9   9         30.22         36.04         4.39 o                         
  -7   9   9          5.67          7.51         3.22 o                         
  -6   9   9          6.58          4.92         3.03 o                         
  -5   9   9         11.17          8.79         2.64 o                         
  -4   9   9          8.37          4.45         2.48 o                         
  -3   9   9          0.03          1.21         2.21 o                         
  -2   9   9         14.29         18.25         2.74 o                         
  -1   9   9        150.84        168.26         4.34 o                         
   0   9   9          5.17          9.09         2.33 o                         
   1   9   9         22.52         19.23         3.11 o                         
   2   9   9         64.30         74.20         4.97 o                         
   3   9   9        185.54        182.92         8.11 o                         
   4   9   9          4.57          3.97         3.78 o                         
   5   9   9        237.21        270.76         9.34 o                         
   6   9   9         51.79         65.66         6.45 o                         
 -10  10   9         35.38         36.26         5.79 o                         
  -9  10   9          2.10          8.66         4.03 o                         
  -8  10   9        207.52        218.19         8.32 o                         
  -7  10   9         72.12         67.79         5.09 o                         
  -6  10   9          0.14          3.69         4.55 o                         
  -5  10   9          7.69          5.04         3.69 o                         
  -4  10   9         62.68         75.59         4.17 o                         
  -3  10   9         30.29         31.82         3.29 o                         
  -2  10   9         73.36         65.75         3.95 o                         
  -1  10   9         26.76         34.15         2.68 o                         
   0  10   9         31.10         36.25         3.15 o                         
   1  10   9        197.72        198.81         7.48 o                         
   2  10   9        103.60        103.35         5.58 o                         
   3  10   9          4.42          0.71         3.58 o                         
   4  10   9          2.28         -5.62         3.75 o                         
   5  10   9         12.62         14.89         5.74 o                         
   6  10   9         20.27         23.98         5.18 o                         
 -10  11   9         14.49         15.01         4.64 o                         
  -9  11   9         34.72         29.53         4.78 o                         
  -8  11   9          7.49         12.06         3.99 o                         
  -7  11   9          0.18         -1.37         3.23 o                         
  -6  11   9        171.50        191.11         7.30 o                         
  -5  11   9          7.29          2.70         3.20 o                         
  -4  11   9         90.92         73.17         4.60 o                         
  -3  11   9         11.88         12.22         2.96 o                         
  -2  11   9          0.67          1.34         2.56 o                         
  -1  11   9         74.90         64.69         4.52 o                         
   0  11   9          1.51          4.93         2.49 o                         
   1  11   9        729.59        771.49        11.55 o                         
   2  11   9        409.42        368.55        12.01 o                         
   3  11   9          3.68          1.52         3.60 o                         
   4  11   9          0.58         -0.70         4.22 o                         
   5  11   9         19.54          8.69         7.22 o                         
   6  11   9          0.00          3.25         5.07 o                         
  -9  12   9          5.83          4.98         4.18 o                         
  -8  12   9          0.02          3.26         3.65 o                         
  -7  12   9         13.45         18.33         4.06 o                         
  -6  12   9         33.02         28.72         4.31 o                         
  -5  12   9          4.36          1.90         3.28 o                         
  -4  12   9        124.94        126.70         5.40 o                         
  -3  12   9        134.44        125.64         5.41 o                         
  -2  12   9         47.90         54.79         4.65 o                         
  -1  12   9          6.25          4.97         2.81 o                         
   0  12   9         11.45          7.98         3.11 o                         
   1  12   9        172.40        194.08         5.89 o                         
   2  12   9         57.12         53.85         4.82 o                         
   3  12   9         24.47         27.11         4.45 o                         
   4  12   9         81.98         97.38         7.29 o                         
   5  12   9         21.03         14.45         6.39 o                         
  -9  13   9          8.59         18.14         4.79 o                         
  -8  13   9          0.47         -3.87         3.57 o                         
  -7  13   9         17.68          1.91         3.75 o                         
  -6  13   9          0.23         -2.42         3.26 o                         
  -5  13   9         47.58         43.71         6.22 o                         
  -4  13   9         58.64         45.72         4.12 o                         
  -3  13   9          3.26         -2.44         2.78 o                         
  -2  13   9         14.34         11.90         3.55 o                         
  -1  13   9        105.54        100.84         4.84 o                         
   0  13   9          0.18          2.74         3.01 o                         
   1  13   9        227.12        259.82         9.43 o                         
   2  13   9          7.30          6.64         3.63 o                         
   3  13   9         36.25         32.17         5.23 o                         
   4  13   9          0.52          1.69         4.56 o                         
   5  13   9          8.77          9.42         5.15 o                         
  -8  14   9          4.23         12.45         4.47 o                         
  -7  14   9          1.09          0.33         3.76 o                         
  -6  14   9         62.10         75.54         6.95 o                         
  -5  14   9        124.56        119.11         6.54 o                         
  -4  14   9          3.06          1.94         3.02 o                         
  -3  14   9         26.09         34.66         4.06 o                         
  -2  14   9         46.75         40.43         4.21 o                         
  -1  14   9         42.28         36.50         3.81 o                         
   0  14   9          0.01          2.85         3.14 o                         
   1  14   9         31.99         21.10         5.27 o                         
   2  14   9         23.39         21.38         5.04 o                         
   3  14   9         32.57         35.13         6.62 o                         
   4  14   9          2.68         -0.93         4.50 o                         
  -8  15   9         69.55         80.03         7.30 o                         
  -7  15   9          7.08         -1.10         4.62 o                         
  -6  15   9         38.59         44.24         5.25 o                         
  -5  15   9         14.21         18.01         5.98 o                         
  -4  15   9         16.75         16.26         4.48 o                         
  -3  15   9         16.32         27.98         4.12 o                         
  -2  15   9         69.35         66.90         5.19 o                         
  -1  15   9         29.55         42.57         4.10 o                         
   0  15   9         10.04          4.57         3.07 o                         
   1  15   9         27.79         26.07         5.06 o                         
   2  15   9          0.36         -4.71         4.62 o                         
   3  15   9         52.37         54.79         7.47 o                         
  -7  16   9         55.75         63.72         6.38 o                         
  -6  16   9         13.51         18.27         4.63 o                         
  -5  16   9         54.33         49.72         5.47 o                         
  -4  16   9        109.64         82.04         6.20 o                         
  -3  16   9         78.15         87.19         5.70 o                         
  -2  16   9          1.11         -1.78         3.31 o                         
  -1  16   9          1.26          4.16         3.14 o                         
   0  16   9          2.64         -2.53         3.45 o                         
   1  16   9          0.22          2.64         4.41 o                         
   2  16   9         46.03         63.72         7.46 o                         
   3  16   9         31.78         36.15         6.90 o                         
  -6  17   9          0.78         -3.31         3.98 o                         
  -5  17   9          4.56          5.28         4.01 o                         
  -4  17   9          6.07          8.02         4.27 o                         
  -3  17   9          4.54         -3.53         4.85 o                         
  -2  17   9         21.62         15.40         4.13 o                         
  -1  17   9          2.17          3.42         3.34 o                         
   0  17   9         44.63         38.85         4.94 o                         
   1  17   9          0.45          0.66         4.30 o                         
   2  17   9          0.25          1.35         5.38 o                         
  -4  18   9          0.68         -2.59         5.50 o                         
  -3  18   9          1.87          0.75         4.06 o                         
  -2  18   9         21.92         19.60         4.27 o                         
  -1  18   9         41.43         42.95         4.94 o                         
   0  18   9         14.42         15.66         5.14 o                         
 -12   0  10         50.87         58.38        10.27 o                         
 -10   0  10        162.57        145.13         8.27 o                         
  -8   0  10        159.25        133.62         6.66 o                         
  -6   0  10          2.01          0.67         3.69 o                         
  -4   0  10         30.02         10.16         4.58 o                         
  -2   0  10         54.57         55.34         3.27 o                         
   0   0  10         25.66         23.84         4.47 o                         
   2   0  10        350.00        383.87        10.43 o                         
   4   0  10         28.04         27.18         4.64 o                         
   6   0  10          6.16          3.53         7.04 o                         
 -12   1  10         38.18         44.39         5.60 o                         
 -11   1  10         23.31         24.04         4.81 o                         
 -10   1  10         38.20         34.14         4.19 o                         
  -9   1  10         26.77         25.45         3.38 o                         
  -8   1  10          6.69          0.95         2.51 o                         
  -7   1  10         15.55         15.19         2.29 o                         
  -6   1  10          0.38         -2.24         1.49 o                         
  -5   1  10         39.60         31.38         2.13 o                         
  -4   1  10       1193.95       1178.40        13.27 o                         
  -3   1  10        164.56        126.76         3.85 o                         
  -2   1  10       1025.63       1009.67        11.72 o                         
  -1   1  10        174.35        189.40         5.67 o                         
   0   1  10         11.45         19.57         2.79 o                         
   1   1  10         88.75         93.96         3.73 o                         
   2   1  10          1.43          0.38         2.25 o                         
   3   1  10          2.84          4.94         2.58 o                         
   4   1  10         60.81         62.17         3.93 o                         
   5   1  10        128.65        114.73         7.64 o                         
   6   1  10          4.30         -0.80         4.81 o                         
   7   1  10         46.80         60.10         7.35 o                         
 -11   2  10          0.73         -1.64         3.41 o                         
 -10   2  10         87.95         94.57         5.39 o                         
  -9   2  10        124.01        134.50         8.93 o                         
  -8   2  10         19.19         30.94         3.04 o                         
  -7   2  10          1.08         -0.09         1.97 o                         
  -6   2  10         15.83         13.29         1.60 o                         
  -5   2  10       1137.89       1079.33        20.97 o                         
  -4   2  10        131.70        129.20         3.66 o                         
  -3   2  10          0.40         -1.43         1.22 o                         
  -2   2  10        141.34        147.55         3.95 o                         
  -1   2  10          4.27          4.90         1.74 o                         
   0   2  10         81.29         78.60         3.92 o                         
   1   2  10         43.98         46.22         3.02 o                         
   2   2  10         22.31         19.54         2.71 o                         
   3   2  10         27.81         29.48         3.14 o                         
   4   2  10         39.14         44.33         4.41 o                         
   5   2  10        106.67        130.50         9.36 o                         
   6   2  10         11.61         19.25         5.53 o                         
   7   2  10        232.19        243.00        11.12 o                         
 -11   3  10         11.23         21.52         4.15 o                         
 -10   3  10        305.33        313.10         8.66 o                         
  -9   3  10          8.72          4.75         3.02 o                         
  -8   3  10         17.12         13.87         2.94 o                         
  -7   3  10         50.64         55.10         3.56 o                         
  -6   3  10        200.39        180.85         5.29 o                         
  -5   3  10        148.53        154.01         4.31 o                         
  -4   3  10        121.19        105.30         3.57 o                         
  -3   3  10        898.02        894.90         9.59 o                         
  -2   3  10        441.39        424.20         6.71 o                         
  -1   3  10        283.75        293.43         6.42 o                         
   0   3  10         48.41         59.70         2.96 o                         
   1   3  10         66.05         71.99         3.46 o                         
   2   3  10        207.47        192.46         5.35 o                         
   3   3  10         39.36         39.10         3.34 o                         
   4   3  10          2.20          6.66         3.46 o                         
   5   3  10        379.87        401.66        10.22 o                         
   6   3  10          1.11          3.14         6.29 o                         
   7   3  10          7.27          7.41         7.39 o                         
 -11   4  10          4.67          3.00         3.54 o                         
 -10   4  10          6.36          7.23         3.44 o                         
  -9   4  10         11.82         12.53         3.26 o                         
  -8   4  10         47.21         61.50         4.07 o                         
  -7   4  10        161.10        146.71         4.99 o                         
  -6   4  10         87.49         91.99         6.45 o                         
  -5   4  10          2.75         -4.21         2.80 o                         
  -4   4  10          0.84         -0.96         1.88 o                         
  -3   4  10         14.70         15.55         2.60 o                         
  -2   4  10          0.85          3.46         1.83 o                         
  -1   4  10         11.84         12.37         2.13 o                         
   0   4  10        283.95        264.66         5.26 o                         
   1   4  10          7.08          9.17         2.35 o                         
   2   4  10         17.81         23.18         2.87 o                         
   3   4  10          3.95          5.34         3.17 o                         
   4   4  10         30.59         39.55         4.63 o                         
   5   4  10         44.55         41.52         4.99 o                         
   6   4  10         32.99         49.71         6.51 o                         
   7   4  10         13.13          7.59         5.70 o                         
 -11   5  10         42.21         53.53         5.76 o                         
 -10   5  10          4.63         -0.82         3.68 o                         
  -9   5  10          0.35          4.63         3.18 o                         
  -8   5  10         40.54         67.27         4.37 o                         
  -7   5  10        871.09        914.88        13.52 o                         
  -6   5  10         98.24         94.74         6.90 o                         
  -5   5  10          9.38          9.60         1.80 o                         
  -4   5  10        405.14        380.03         6.60 o                         
  -3   5  10          0.02          0.46         1.62 o                         
  -2   5  10        124.97        135.07         4.50 o                         
  -1   5  10        336.01        339.46         6.37 o                         
   0   5  10          5.05          5.79         1.91 o                         
   1   5  10          0.81          1.82         2.16 o                         
   2   5  10          2.13          1.24         3.45 o                         
   3   5  10         11.72         12.97         3.53 o                         
   4   5  10         14.93         12.29         3.91 o                         
   5   5  10          5.09          6.16         3.89 o                         
   6   5  10         85.80         79.19         7.45 o                         
 -11   6  10         26.66         30.38         4.61 o                         
 -10   6  10         23.52         29.79         4.09 o                         
  -9   6  10         70.13         88.37         5.16 o                         
  -8   6  10        468.75        450.33         9.58 o                         
  -7   6  10         70.63         53.49         6.31 o                         
  -6   6  10        358.64        321.80         7.67 o                         
  -5   6  10        175.71        172.69         8.66 o                         
  -4   6  10         25.01         22.54         2.79 o                         
  -3   6  10          0.17         -3.10         2.98 o                         
  -2   6  10        132.65        138.62         5.08 o                         
  -1   6  10         42.24         38.34         3.54 o                         
   0   6  10         45.55         43.24         2.84 o                         
   1   6  10        368.86        360.98         7.99 o                         
   2   6  10         51.36         48.18         4.93 o                         
   3   6  10         62.50         61.35         4.83 o                         
   4   6  10        479.26        467.11        14.97 o                         
   5   6  10         30.04         30.35         5.74 o                         
   6   6  10         15.30          5.74         5.08 o                         
 -11   7  10          6.97          5.63         3.89 o                         
 -10   7  10          9.44          3.99         3.47 o                         
  -9   7  10        125.24        148.97         8.69 o                         
  -8   7  10         27.13         21.41         4.63 o                         
  -7   7  10         33.99         25.34         3.71 o                         
  -6   7  10         38.60         61.11         4.18 o                         
  -5   7  10         60.08         56.56         5.51 o                         
  -4   7  10        158.25        145.64         5.26 o                         
  -3   7  10         15.95          7.99         2.34 o                         
  -2   7  10         26.97         27.23         2.72 o                         
  -1   7  10        111.02         98.18         4.24 o                         
   0   7  10         59.74         54.41         3.61 o                         
   1   7  10         19.81         28.36         4.23 o                         
   2   7  10        203.86        206.80         6.91 o                         
   3   7  10          3.86          1.76         4.16 o                         
   4   7  10          0.07         -0.36         3.72 o                         
   5   7  10          7.21          6.77         4.22 o                         
   6   7  10         55.31         62.88         6.00 o                         
 -11   8  10         24.71         20.53         5.00 o                         
 -10   8  10        116.66        118.61         6.88 o                         
  -9   8  10         20.18         30.85         4.53 o                         
  -8   8  10          0.79         -1.31         3.24 o                         
  -7   8  10        127.76        118.87         5.82 o                         
  -6   8  10         20.03         31.90         3.79 o                         
  -5   8  10        137.81        112.41         5.12 o                         
  -4   8  10        229.27        218.11         9.90 o                         
  -3   8  10        124.97        127.54         5.03 o                         
  -2   8  10          9.89          2.68         2.11 o                         
  -1   8  10          9.38          6.04         2.49 o                         
   0   8  10         37.67         32.06         3.33 o                         
   1   8  10        176.42        159.38         5.18 o                         
   2   8  10         89.42        109.15        11.52 o                         
   3   8  10         42.34         51.93         4.80 o                         
   4   8  10         87.72         81.84         5.85 o                         
   5   8  10         66.63         76.82         6.10 o                         
   6   8  10         14.95          6.49         4.49 o                         
 -10   9  10         15.10         24.82         4.79 o                         
  -9   9  10        137.37        139.91         7.06 o                         
  -8   9  10          0.68          2.06         3.36 o                         
  -7   9  10         77.79         66.35         4.95 o                         
  -6   9  10        354.93        389.67        11.49 o                         
  -5   9  10        179.38        162.71        10.39 o                         
  -4   9  10        110.77        112.05         5.32 o                         
  -3   9  10         72.74         70.10         3.95 o                         
  -2   9  10         14.27         14.18         2.83 o                         
  -1   9  10         35.02         44.60         5.43 o                         
   0   9  10        149.71        161.52         5.70 o                         
   1   9  10         38.75         38.17         3.69 o                         
   2   9  10        223.02        229.83         7.52 o                         
   3   9  10          2.66         -1.34         3.32 o                         
   4   9  10        152.66        158.00         7.32 o                         
   5   9  10          4.68          4.38         4.33 o                         
 -10  10  10          0.64         -0.56         4.15 o                         
  -9  10  10        151.50        151.85         7.44 o                         
  -8  10  10         13.89         18.16         4.14 o                         
  -7  10  10         13.14         15.54         3.79 o                         
  -6  10  10         82.34         66.15         4.95 o                         
  -5  10  10        112.18        139.88         6.14 o                         
  -4  10  10         43.47         46.32         4.20 o                         
  -3  10  10         65.01         63.59         4.08 o                         
  -2  10  10         82.30         80.74         4.36 o                         
  -1  10  10         33.56         50.74         3.56 o                         
   0  10  10        125.08        134.01         5.40 o                         
   1  10  10         13.15          7.41         3.04 o                         
   2  10  10         92.19        108.21         6.67 o                         
   3  10  10         33.86         40.27         6.73 o                         
   4  10  10          4.67          9.46         4.19 o                         
   5  10  10         47.80         60.42         6.50 o                         
  -9  11  10          0.50         -1.83         3.67 o                         
  -8  11  10         11.72         16.59         4.24 o                         
  -7  11  10          4.99          6.00         3.53 o                         
  -6  11  10         87.95        103.76         5.81 o                         
  -5  11  10         19.38         -1.20         3.23 o                         
  -4  11  10         18.35         14.21         3.80 o                         
  -3  11  10         35.52         27.94         3.87 o                         
  -2  11  10         75.97         72.02         4.43 o                         
  -1  11  10         76.99         66.22         3.93 o                         
   0  11  10        323.75        316.10         7.98 o                         
   1  11  10         24.18         29.05         4.67 o                         
   2  11  10          0.90          1.87         4.53 o                         
   3  11  10         38.63         39.92         5.73 o                         
   4  11  10          4.79          2.95         5.61 o                         
   5  11  10         28.37         34.27         6.24 o                         
  -9  12  10         21.99         21.15         4.73 o                         
  -8  12  10         37.32         40.32         6.13 o                         
  -7  12  10         24.62         28.10         4.45 o                         
  -6  12  10          3.20          0.83         4.06 o                         
  -5  12  10        104.60        100.35         5.79 o                         
  -4  12  10         14.49         15.89         4.75 o                         
  -3  12  10          2.21         -0.47         3.14 o                         
  -2  12  10          3.52          5.95         3.11 o                         
  -1  12  10         24.82         30.70         3.43 o                         
   0  12  10         38.69         38.66         3.94 o                         
   1  12  10          5.02          5.03         4.66 o                         
   2  12  10          9.18         -3.25         3.96 o                         
   3  12  10          0.05         -2.47         4.14 o                         
   4  12  10         61.80         51.65         6.35 o                         
  -8  13  10          1.84         -4.74         3.46 o                         
  -7  13  10         19.95         28.85         4.82 o                         
  -6  13  10         37.51         37.72         4.69 o                         
  -5  13  10          4.63          1.57         3.47 o                         
  -4  13  10         46.43         48.84         4.78 o                         
  -3  13  10        111.87        139.96         6.99 o                         
  -2  13  10         24.68         28.71         3.85 o                         
  -1  13  10          5.24          4.84         2.92 o                         
   0  13  10          8.58          9.62         3.22 o                         
   1  13  10          5.80          4.28         4.96 o                         
   2  13  10          6.18         -0.34         3.98 o                         
   3  13  10          0.33          2.73         4.38 o                         
   4  13  10          0.39          4.23         5.12 o                         
  -8  14  10         60.91         69.51         6.23 o                         
  -7  14  10          3.79          3.62         3.91 o                         
  -6  14  10         38.90         35.13         6.56 o                         
  -5  14  10          0.06         -4.14         3.27 o                         
  -4  14  10         12.58         11.35         3.99 o                         
  -3  14  10        133.35        125.09         7.25 o                         
  -2  14  10          1.99         -0.11         3.12 o                         
  -1  14  10         14.79         11.64         4.36 o                         
   0  14  10         18.56         12.86         4.09 o                         
   1  14  10          0.86          4.61         3.93 o                         
   2  14  10          1.88          0.20         4.28 o                         
   3  14  10         13.72          9.71         4.90 o                         
  -7  15  10          7.13          1.84         4.09 o                         
  -6  15  10          0.39         -0.42         3.64 o                         
  -5  15  10          0.04          2.22         4.00 o                         
  -4  15  10          8.32         18.27         4.71 o                         
  -3  15  10         39.44         48.63         5.28 o                         
  -2  15  10         12.66         18.35         4.35 o                         
  -1  15  10          3.51         -3.90         2.89 o                         
   0  15  10          2.78          8.17         4.38 o                         
   1  15  10          1.34          2.58         4.23 o                         
   2  15  10          4.39         -0.04         4.65 o                         
  -6  16  10         70.73         69.96         9.21 o                         
  -5  16  10         89.69         93.22         6.55 o                         
  -4  16  10          0.06         -1.78         3.69 o                         
  -3  16  10          0.20         -1.51         3.77 o                         
  -2  16  10          7.33          2.32         3.88 o                         
  -1  16  10          3.12         -4.56         3.04 o                         
   0  16  10         40.98         44.19         5.59 o                         
   1  16  10         15.19         15.69         4.96 o                         
  -5  17  10          1.78          4.24         4.31 o                         
  -4  17  10          0.39          1.74         3.96 o                         
  -3  17  10          6.08          0.56         4.08 o                         
  -2  17  10          3.30          1.58         3.86 o                         
  -1  17  10          0.00          0.38         4.00 o                         
   0  17  10          5.96         10.91         4.79 o                         
 -11   0  11         88.68         78.80         8.17 o                         
  -9   0  11        288.14        289.49        10.08 o                         
  -7   0  11          4.80         -2.94         5.31 o                         
  -5   0  11         16.14          4.84         6.21 o                         
  -3   0  11         14.83          6.77         2.35 o                         
  -1   0  11         54.66         56.54         5.41 o                         
   1   0  11         24.31         26.37         4.09 o                         
   3   0  11         35.56         36.42         5.91 o                         
   5   0  11          1.83          0.93         6.18 o                         
 -11   1  11          0.56          3.81         3.52 o                         
 -10   1  11          9.42          2.94         3.21 o                         
  -9   1  11         61.49         53.65         5.50 o                         
  -8   1  11          7.74          8.07         2.42 o                         
  -7   1  11        175.22        159.63         4.46 o                         
  -6   1  11          4.51          4.82         4.02 o                         
  -5   1  11       1396.74       1330.86        15.07 o                         
  -4   1  11       1313.08       1258.63        14.41 o                         
  -3   1  11        367.54        309.27         4.78 o                         
  -2   1  11          0.01          1.55         2.11 o                         
  -1   1  11         18.05         17.94         3.04 o                         
   0   1  11         31.24         26.51         3.42 o                         
   1   1  11          7.31          3.62         2.32 o                         
   2   1  11         23.34         20.96         3.02 o                         
   3   1  11        173.99        191.78         5.97 o                         
   4   1  11         54.98         54.45         4.76 o                         
   5   1  11          0.18          0.69         4.62 o                         
   6   1  11         11.74         17.96         6.16 o                         
 -11   2  11         41.58         52.21         4.79 o                         
 -10   2  11          2.67          3.56         3.19 o                         
  -9   2  11         42.87         47.28         3.83 o                         
  -8   2  11         63.90         53.61         3.48 o                         
  -7   2  11         11.86          6.83         2.24 o                         
  -6   2  11       1349.89       1257.85        17.23 o                         
  -5   2  11        514.08        459.12         9.33 o                         
  -4   2  11        132.88        104.37         4.31 o                         
  -3   2  11        589.54        575.43         7.99 o                         
  -2   2  11          0.24          1.35         3.51 o                         
  -1   2  11         14.44         23.23         3.24 o                         
   0   2  11          2.54          2.30         2.36 o                         
   1   2  11          2.24         -0.77         2.19 o                         
   2   2  11          0.02         -1.30         2.40 o                         
   3   2  11          0.85         -3.24         2.61 o                         
   4   2  11          2.54          7.68         3.62 o                         
   5   2  11         33.75         30.68         5.54 o                         
   6   2  11        122.26        166.56        11.26 o                         
 -11   3  11         67.93         46.73         4.75 o                         
 -10   3  11         25.10         27.77         3.88 o                         
  -9   3  11        121.01        119.48         5.44 o                         
  -8   3  11         30.72         30.96         3.21 o                         
  -7   3  11         17.50         24.68         2.75 o                         
  -6   3  11        297.53        280.67        11.91 o                         
  -5   3  11        664.66        674.15        15.13 o                         
  -4   3  11        632.37        597.79         9.15 o                         
  -3   3  11         37.52         31.09         2.46 o                         
  -2   3  11         38.28         40.45         3.94 o                         
  -1   3  11        140.91        136.43         4.95 o                         
   0   3  11         47.23         55.29         3.65 o                         
   1   3  11          1.87         -3.51         2.34 o                         
   2   3  11        164.86        159.12         5.28 o                         
   3   3  11          7.48          6.91         2.85 o                         
   4   3  11          8.03          5.06         3.77 o                         
   5   3  11         30.14         33.06         5.79 o                         
   6   3  11         13.71          8.05         5.17 o                         
 -11   4  11          1.17         -2.20         3.79 o                         
 -10   4  11          0.51         -1.16         3.05 o                         
  -9   4  11          1.42         -1.66         2.93 o                         
  -8   4  11        763.95        760.91        13.11 o                         
  -7   4  11         32.02         43.10         3.37 o                         
  -6   4  11         12.52         14.00         4.80 o                         
  -5   4  11        511.02        440.03         9.99 o                         
  -4   4  11         86.16        105.31         3.28 o                         
  -3   4  11        503.84        474.86         7.51 o                         
  -2   4  11        242.81        236.45         7.03 o                         
  -1   4  11         79.31         85.33         4.11 o                         
   0   4  11        258.45        255.34         6.64 o                         
   1   4  11          8.23          9.67         2.93 o                         
   2   4  11        104.89        111.85         5.17 o                         
   3   4  11          0.41         -1.60         3.19 o                         
   4   4  11         47.24         37.93         5.87 o                         
   5   4  11         72.48         71.89         6.89 o                         
   6   4  11          2.11          5.31         5.18 o                         
 -11   5  11          2.62          1.33         3.29 o                         
 -10   5  11         71.84         75.23         5.10 o                         
  -9   5  11         36.15         51.97         5.09 o                         
  -8   5  11        571.80        531.15        10.29 o                         
  -7   5  11          5.11         -0.83         2.52 o                         
  -6   5  11         26.21         29.50         6.55 o                         
  -5   5  11          3.87         -1.04         4.11 o                         
  -4   5  11        102.09        107.35         4.09 o                         
  -3   5  11        124.84        116.15         4.14 o                         
  -2   5  11          2.75          7.39         3.01 o                         
  -1   5  11         60.44         55.31         3.70 o                         
   0   5  11        159.47        166.43         5.02 o                         
   1   5  11         13.37         11.70         3.14 o                         
   2   5  11          2.60          7.02         4.71 o                         
   3   5  11          7.24          4.84         3.87 o                         
   4   5  11          3.10          2.94         3.66 o                         
   5   5  11          0.78         -4.35         3.81 o                         
   6   5  11          5.43          0.36         6.01 o                         
 -11   6  11          4.31          3.29         3.58 o                         
 -10   6  11          0.50          2.13         3.60 o                         
  -9   6  11         27.61         19.70         3.68 o                         
  -8   6  11        183.56        174.07         6.72 o                         
  -7   6  11        332.27        338.20         8.38 o                         
  -6   6  11        197.54        211.45         6.27 o                         
  -5   6  11         61.07         88.60         4.30 o                         
  -4   6  11        385.95        366.82         8.02 o                         
  -3   6  11         19.54         29.16         2.81 o                         
  -2   6  11         36.65         40.85         3.75 o                         
  -1   6  11          1.63          0.31         4.04 o                         
   0   6  11        166.02        160.06         5.57 o                         
   1   6  11         69.27         77.82         5.37 o                         
   2   6  11         10.84          7.64         4.76 o                         
   3   6  11        189.56        200.71         8.60 o                         
   4   6  11          5.49          6.23         4.50 o                         
   5   6  11         10.97         15.10         4.98 o                         
 -10   7  11         28.69         26.79         4.58 o                         
  -9   7  11          4.93          9.03         3.64 o                         
  -8   7  11         24.86         25.12         3.97 o                         
  -7   7  11        158.06        154.16         6.22 o                         
  -6   7  11        508.29        529.41        10.59 o                         
  -5   7  11         56.12         43.85         3.67 o                         
  -4   7  11         11.07          2.56         2.62 o                         
  -3   7  11          0.95         -2.60         2.57 o                         
  -2   7  11         62.77         55.07         4.05 o                         
  -1   7  11        291.20        258.09         7.69 o                         
   0   7  11         13.58          9.83         3.55 o                         
   1   7  11         13.12          8.72         3.74 o                         
   2   7  11         71.33         69.68         6.45 o                         
   3   7  11          0.05         -0.37         4.19 o                         
   4   7  11          8.38         11.35         4.72 o                         
   5   7  11          1.84         -3.06         5.05 o                         
 -10   8  11          3.32          1.35         3.74 o                         
  -9   8  11          7.42         -0.18         3.70 o                         
  -8   8  11         97.60         87.50         5.45 o                         
  -7   8  11         17.91         23.66         3.79 o                         
  -6   8  11        220.05        184.14         9.74 o                         
  -5   8  11         24.52         28.58         3.52 o                         
  -4   8  11         20.35         18.13         4.35 o                         
  -3   8  11         70.64         65.94         4.42 o                         
  -2   8  11        202.38        183.82         5.83 o                         
  -1   8  11        110.05        112.08         5.55 o                         
   0   8  11         73.31         76.12         4.99 o                         
   1   8  11        130.17        123.70         6.52 o                         
   2   8  11          0.27         -2.08         3.69 o                         
   3   8  11         15.33         14.57         4.57 o                         
   4   8  11          3.27          2.90         4.47 o                         
   5   8  11         34.10         37.61         5.97 o                         
 -10   9  11         33.80         29.91         4.92 o                         
  -9   9  11          5.49          9.70         4.24 o                         
  -8   9  11         48.28         81.60         5.51 o                         
  -7   9  11          3.08          4.14         3.30 o                         
  -6   9  11        642.62        568.19        11.70 o                         
  -5   9  11          0.28          5.56         3.06 o                         
  -4   9  11         67.55         50.82         5.26 o                         
  -3   9  11         93.47         84.19         4.97 o                         
  -2   9  11        156.75        155.57         5.73 o                         
  -1   9  11         13.57         12.04         4.54 o                         
   0   9  11          8.60          8.32         3.23 o                         
   1   9  11        204.61        186.47        11.25 o                         
   2   9  11         54.40         57.89         5.68 o                         
   3   9  11          0.92         -6.44         4.57 o                         
   4   9  11          0.53          5.61         4.99 o                         
   5   9  11          5.26          4.68         5.05 o                         
  -9  10  11          0.96         -1.22         3.65 o                         
  -8  10  11          6.96         12.37         3.90 o                         
  -7  10  11          0.96         -4.54         3.03 o                         
  -6  10  11         16.92         19.17         3.79 o                         
  -5  10  11        108.47        113.38         5.76 o                         
  -4  10  11         50.65         77.13         6.38 o                         
  -3  10  11        179.50        128.99         6.02 o                         
  -2  10  11        111.62         98.93         6.36 o                         
  -1  10  11         39.74         34.27         4.09 o                         
   0  10  11         37.64         53.23         4.15 o                         
   1  10  11         10.97          5.27         4.07 o                         
   2  10  11          2.81          7.98         4.36 o                         
   3  10  11          3.10          0.68         4.30 o                         
   4  10  11          3.18         -3.25         5.01 o                         
  -9  11  11          0.00          4.18         3.91 o                         
  -8  11  11        108.73         91.50         6.52 o                         
  -7  11  11          0.78         -4.36         3.27 o                         
  -6  11  11         32.22         36.79         6.64 o                         
  -5  11  11        124.88        103.53         5.75 o                         
  -4  11  11         70.36         83.96         6.12 o                         
  -3  11  11         24.77         15.13         3.75 o                         
  -2  11  11        100.77        112.91         5.22 o                         
  -1  11  11          1.70          4.49         3.64 o                         
   0  11  11         37.10         29.96         4.29 o                         
   1  11  11         10.06         23.60         4.68 o                         
   2  11  11         43.70         49.63         5.90 o                         
   3  11  11          5.66          6.20         4.71 o                         
   4  11  11          0.48         -2.31         4.58 o                         
  -8  12  11          0.22          1.71         3.70 o                         
  -7  12  11         41.58         36.87         4.69 o                         
  -6  12  11          3.03          4.86         3.45 o                         
  -5  12  11        133.97        154.46         7.17 o                         
  -4  12  11          8.49          5.02         3.29 o                         
  -3  12  11         15.97         15.23         3.76 o                         
  -2  12  11         15.38         10.52         3.19 o                         
  -1  12  11         66.79         50.20         4.76 o                         
   0  12  11          8.72          7.73         3.44 o                         
   1  12  11          7.56          1.45         3.89 o                         
   2  12  11         22.13         16.76         7.18 o                         
   3  12  11         10.56          7.60         4.94 o                         
  -8  13  11         33.88         28.43         4.77 o                         
  -7  13  11          2.88         -1.83         4.45 o                         
  -6  13  11         33.02         35.61         4.66 o                         
  -5  13  11          1.15          0.72         3.42 o                         
  -4  13  11         48.93         59.40         5.68 o                         
  -3  13  11         20.17         34.62         5.13 o                         
  -2  13  11         26.33         33.05         3.93 o                         
  -1  13  11         50.07         60.18         5.16 o                         
   0  13  11          0.52          2.03         4.34 o                         
   1  13  11         19.61         33.03         7.19 o                         
   2  13  11          3.04         13.08         4.93 o                         
   3  13  11          1.22          1.95         4.73 o                         
  -7  14  11          0.59          5.09         3.96 o                         
  -6  14  11          1.04          1.64         3.73 o                         
  -5  14  11         98.46         97.42         6.33 o                         
  -4  14  11         71.99         74.80         5.80 o                         
  -3  14  11         58.17         36.83         4.87 o                         
  -2  14  11         29.40         26.80         4.42 o                         
  -1  14  11          0.46         -4.68         3.12 o                         
   0  14  11          1.00         -3.37         5.35 o                         
   1  14  11          7.71         10.27         6.49 o                         
   2  14  11         67.41         57.85         6.57 o                         
  -6  15  11          1.12          0.30         3.84 o                         
  -5  15  11         29.11         15.93         5.94 o                         
  -4  15  11         31.65         34.96         4.83 o                         
  -3  15  11         33.06         26.49         5.76 o                         
  -2  15  11         24.63         26.45         4.27 o                         
  -1  15  11         19.62         27.15         7.43 o                         
   0  15  11         43.68         42.95         6.64 o                         
   1  15  11          6.20          5.01         5.34 o                         
  -5  16  11          0.03         -1.17         3.76 o                         
  -4  16  11          0.00         -0.81         3.98 o                         
  -3  16  11         26.37         32.12         5.05 o                         
  -2  16  11          0.23         -3.47         3.29 o                         
  -1  16  11         29.18         39.33         6.50 o                         
   0  16  11          1.97         -1.25         4.99 o                         
 -10   0  12         66.33         68.51         6.23 o                         
  -8   0  12         72.26         64.91         4.77 o                         
  -6   0  12        471.10        524.10        28.87 o                         
  -4   0  12        365.00        289.09         9.00 o                         
  -2   0  12        547.82        630.35        16.43 o                         
   0   0  12         90.89         77.73         7.05 o                         
   2   0  12        159.87        158.42         9.66 o                         
   4   0  12         69.80         53.07        12.53 o                         
 -11   1  12          6.44          5.02         3.59 o                         
 -10   1  12          0.19         -2.37         3.20 o                         
  -9   1  12          2.53          0.31         2.47 o                         
  -8   1  12         43.56         42.11         4.71 o                         
  -7   1  12         16.26         22.57         4.01 o                         
  -6   1  12         69.54         58.68         3.81 o                         
  -5   1  12          6.24         19.63         2.51 o                         
  -4   1  12       4673.28       4861.19        44.90 o                         
  -3   1  12         55.09         60.30         3.59 o                         
  -2   1  12        486.33        445.41        13.16 o                         
  -1   1  12          0.16         -3.52         2.71 o                         
   0   1  12          6.93          3.82         3.22 o                         
   1   1  12         14.03         12.56         6.13 o                         
   2   1  12         17.47         10.06         3.76 o                         
   3   1  12          0.08         -1.16         3.60 o                         
   4   1  12         65.09         82.92         9.81 o                         
   5   1  12          3.26          6.85         7.18 o                         
 -11   2  12         29.82         19.62         4.05 o                         
 -10   2  12          0.39         -3.53         3.02 o                         
  -9   2  12          8.21          8.27         2.69 o                         
  -8   2  12         33.68         24.67         3.47 o                         
  -7   2  12        357.69        370.39         8.52 o                         
  -6   2  12        610.80        653.13        11.37 o                         
  -5   2  12         23.99         24.00         3.37 o                         
  -4   2  12        427.56        392.00        12.93 o                         
  -3   2  12        348.48        329.16        11.20 o                         
  -2   2  12          0.65         -3.73         2.48 o                         
  -1   2  12         80.88         81.37         5.18 o                         
   0   2  12        252.40        249.72         9.99 o                         
   1   2  12         61.81         72.99         7.86 o                         
   2   2  12         32.15         29.42         5.88 o                         
   3   2  12         38.92         53.27         6.20 o                         
   4   2  12         17.02         12.15         6.82 o                         
   5   2  12          7.12          7.73        13.23 o                         
 -11   3  12          7.49         17.45         3.99 o                         
 -10   3  12         17.90         22.59         3.74 o                         
  -9   3  12          8.94         -1.09         2.73 o                         
  -8   3  12        149.90        157.66         5.07 o                         
  -7   3  12         89.34         82.95         4.69 o                         
  -6   3  12         41.70         24.29         3.49 o                         
  -5   3  12        574.38        582.85        16.11 o                         
  -4   3  12          1.63         -6.80         4.53 o                         
  -3   3  12          9.46         12.79         4.36 o                         
  -2   3  12        265.30        257.07         6.74 o                         
  -1   3  12         45.91         38.93         4.07 o                         
   0   3  12        249.73        226.36         7.74 o                         
   1   3  12         41.02         24.08         4.02 o                         
   2   3  12          4.10          0.88         3.45 o                         
   3   3  12          0.06         -0.69         4.30 o                         
   4   3  12         19.35         17.05         5.22 o                         
   5   3  12         41.79         35.24        21.26 o                         
 -11   4  12          0.49         -2.53         3.34 o                         
 -10   4  12          2.66          5.44         5.08 o                         
  -9   4  12         89.18         74.97         4.59 o                         
  -8   4  12          1.01          1.32         4.33 o                         
  -7   4  12         18.06         15.93         2.56 o                         
  -6   4  12       1130.67       1116.81        18.28 o                         
  -5   4  12          2.50         -7.87         6.25 o                         
  -4   4  12        612.32        552.78         8.26 o                         
  -3   4  12        233.28        259.56         7.31 o                         
  -2   4  12        799.55        836.22        12.82 o                         
  -1   4  12        784.77        744.14        12.15 o                         
   0   4  12         63.38         69.74         5.21 o                         
   1   4  12         23.04         23.81         3.99 o                         
   2   4  12         21.61         17.00         4.03 o                         
   3   4  12         43.16         39.08         5.88 o                         
   4   4  12         42.74         49.05         6.66 o                         
   5   4  12         23.89         32.79         9.80 o                         
 -10   5  12         12.05          3.75         3.31 o                         
  -9   5  12         82.96         75.83         4.73 o                         
  -8   5  12          0.69         -0.43         2.75 o                         
  -7   5  12        139.03        149.59         5.12 o                         
  -6   5  12         18.78         20.76         2.69 o                         
  -5   5  12        104.78        118.35         5.00 o                         
  -4   5  12        329.27        321.31         8.17 o                         
  -3   5  12        241.95        285.53         6.96 o                         
  -2   5  12         32.07         19.97         3.38 o                         
  -1   5  12        676.25        666.77        11.81 o                         
   0   5  12        287.94        287.01         8.68 o                         
   1   5  12         73.77         85.78         5.55 o                         
   2   5  12         50.18         47.62         7.73 o                         
   3   5  12         15.22         10.87         6.70 o                         
   4   5  12          0.05         -4.95         5.18 o                         
   5   5  12          6.62         -4.29         6.66 o                         
 -10   6  12          9.37         10.99         3.74 o                         
  -9   6  12          9.38         14.37         3.50 o                         
  -8   6  12         54.73         58.36         4.43 o                         
  -7   6  12         61.47         65.64         5.22 o                         
  -6   6  12         28.37         20.69         3.75 o                         
  -5   6  12        186.11        194.56         5.94 o                         
  -4   6  12        114.75        109.25         5.76 o                         
  -3   6  12          5.42         -1.21         4.70 o                         
  -2   6  12         73.24         69.47         4.72 o                         
  -1   6  12        284.55        239.26         7.75 o                         
   0   6  12        370.12        406.60        12.12 o                         
   1   6  12          8.17         10.84         4.61 o                         
   2   6  12         13.13          5.49         4.79 o                         
   3   6  12         41.77         32.37         6.00 o                         
   4   6  12         24.88         17.90         5.67 o                         
   5   6  12          4.48         10.57         7.40 o                         
 -10   7  12          0.08          3.77         3.68 o                         
  -9   7  12         23.05         35.57         4.52 o                         
  -8   7  12         34.36         35.69         4.14 o                         
  -7   7  12          3.36         -1.12         2.83 o                         
  -6   7  12         84.78         77.93         4.38 o                         
  -5   7  12         71.90         76.91         4.37 o                         
  -4   7  12         25.78         23.60         3.31 o                         
  -3   7  12        245.35        228.06         6.30 o                         
  -2   7  12        388.66        334.19        10.23 o                         
  -1   7  12         20.64         17.29         6.32 o                         
   0   7  12          0.13          0.91         3.22 o                         
   1   7  12         42.38         48.47         5.90 o                         
   2   7  12          2.11         -1.61         4.58 o                         
   3   7  12         10.04          6.27         8.84 o                         
   4   7  12         18.29          5.33         5.34 o                         
 -10   8  12          7.96          2.19         3.89 o                         
  -9   8  12         51.09         47.80         4.78 o                         
  -8   8  12         23.19         16.98         4.45 o                         
  -7   8  12         78.77         65.48         4.65 o                         
  -6   8  12         81.70         92.15         4.94 o                         
  -5   8  12        212.25        205.13         7.97 o                         
  -4   8  12          0.88          3.78         2.97 o                         
  -3   8  12          8.77          5.93         2.82 o                         
  -2   8  12         76.09         76.78         5.09 o                         
  -1   8  12          0.46          3.09         3.23 o                         
   0   8  12          4.53         10.94         3.49 o                         
   1   8  12         39.87         45.62         6.01 o                         
   2   8  12          4.65         -0.96         5.02 o                         
   3   8  12          0.23         -4.72         4.78 o                         
   4   8  12         35.47         37.43         7.66 o                         
  -9   9  12         12.40         22.00         4.12 o                         
  -8   9  12          0.76         -2.25         3.16 o                         
  -7   9  12         22.12         23.11         5.58 o                         
  -6   9  12         72.59         68.35         4.68 o                         
  -5   9  12         45.30         33.13         3.97 o                         
  -4   9  12        173.48        167.46         6.59 o                         
  -3   9  12        457.74        410.02         8.87 o                         
  -2   9  12         18.21         29.96         4.05 o                         
  -1   9  12         19.10         25.11         4.04 o                         
   0   9  12        230.59        248.47        11.07 o                         
   1   9  12         16.31          5.85         6.30 o                         
   2   9  12          2.11         -0.32         4.63 o                         
   3   9  12         33.32         53.16         7.07 o                         
   4   9  12          6.55         11.50         5.99 o                         
  -9  10  12         11.35          8.63         4.07 o                         
  -8  10  12          0.29          3.51         3.55 o                         
  -7  10  12         81.36         79.86         5.33 o                         
  -6  10  12          1.49          1.46         3.07 o                         
  -5  10  12          2.58         -1.98         3.06 o                         
  -4  10  12         25.30         19.29         3.67 o                         
  -3  10  12          0.20          2.77         3.32 o                         
  -2  10  12          2.69          1.15         3.19 o                         
  -1  10  12          6.59          4.54         3.57 o                         
   0  10  12          3.23          0.92         3.34 o                         
   1  10  12         45.58         32.69        10.04 o                         
   2  10  12         29.97         24.84         6.62 o                         
   3  10  12         20.92         27.60         6.36 o                         
  -8  11  12         13.00         12.74         4.04 o                         
  -7  11  12          7.62         -3.26         3.43 o                         
  -6  11  12          1.78         -0.79         3.07 o                         
  -5  11  12         13.97         13.11         3.71 o                         
  -4  11  12         24.03         33.33         4.28 o                         
  -3  11  12        360.79        381.89         9.04 o                         
  -2  11  12         10.29         22.16         6.27 o                         
  -1  11  12        116.75        122.38         6.35 o                         
   0  11  12          1.78          2.59         8.85 o                         
   1  11  12         14.23         14.21         5.21 o                         
   2  11  12          1.86          5.79         5.15 o                         
   3  11  12          8.72         10.83         5.84 o                         
  -8  12  12          4.63          4.12         3.83 o                         
  -7  12  12         52.09         42.11         4.78 o                         
  -6  12  12         13.41          7.90         3.60 o                         
  -5  12  12         11.77         11.02         3.75 o                         
  -4  12  12        118.81        144.42         7.80 o                         
  -3  12  12          2.66          0.19         2.87 o                         
  -2  12  12          0.57          1.40         3.01 o                         
  -1  12  12         51.93         39.09         4.59 o                         
   0  12  12         25.54         54.98         6.49 o                         
   1  12  12          0.10         -6.03         4.57 o                         
   2  12  12          4.54          5.88         8.13 o                         
  -7  13  12          0.01         -5.02         3.35 o                         
  -6  13  12          7.63          5.21         3.61 o                         
  -5  13  12         47.47         70.17         5.57 o                         
  -4  13  12          5.48         10.20         3.76 o                         
  -3  13  12          1.84          3.22         3.25 o                         
  -2  13  12        102.79        109.12         6.54 o                         
  -1  13  12         27.95         16.90         4.11 o                         
   0  13  12         11.94         15.00         7.04 o                         
   1  13  12          0.16         -1.35         4.92 o                         
  -6  14  12         22.94         14.84         4.72 o                         
  -5  14  12        110.19        125.21         6.99 o                         
  -4  14  12          2.55          3.89         3.74 o                         
  -3  14  12          0.03         -2.49         3.13 o                         
  -2  14  12          3.78         14.01         3.83 o                         
  -1  14  12         28.48         50.20         6.78 o                         
   0  14  12         22.11         18.03         5.87 o                         
  -5  15  12          8.53          4.76         4.14 o                         
  -4  15  12          2.55          1.56         3.85 o                         
  -3  15  12          7.57          5.22         3.90 o                         
  -2  15  12         68.83         83.71         5.61 o                         
  -1  15  12          0.21         -3.56         7.03 o                         
  -9   0  13         14.04          5.95         3.52 o                         
  -7   0  13          7.91         -2.96         5.51 o                         
  -5   0  13       1305.28       1442.75        33.96 o                         
  -3   0  13          0.79         -1.63         3.82 o                         
  -1   0  13         24.87         19.55         7.34 o                         
   1   0  13        177.32        179.96        10.73 o                         
   3   0  13        278.36        293.88        21.60 o                         
 -10   1  13          8.58          2.34         2.88 o                         
  -9   1  13         16.74         14.94         2.75 o                         
  -8   1  13         28.38         23.56         3.49 o                         
  -7   1  13        209.48        216.51         6.07 o                         
  -6   1  13          0.00          0.88         2.19 o                         
  -5   1  13        945.52        980.86        14.81 o                         
  -4   1  13         85.53        110.95         6.43 o                         
  -3   1  13          1.41          3.01         2.71 o                         
  -2   1  13        296.07        328.95         8.66 o                         
  -1   1  13         30.00         21.76         6.88 o                         
   0   1  13        125.22        123.33         6.30 o                         
   1   1  13        307.67        320.44        11.59 o                         
   2   1  13         21.88         24.04         4.49 o                         
   3   1  13         63.66         83.70        10.00 o                         
   4   1  13         13.81         20.47        12.61 o                         
 -10   2  13          0.35         -2.77         2.81 o                         
  -9   2  13          5.12          9.15         3.96 o                         
  -8   2  13         28.02         16.86         3.32 o                         
  -7   2  13          4.53          0.05         2.53 o                         
  -6   2  13         12.76         18.46         2.95 o                         
  -5   2  13        144.70        132.69         5.36 o                         
  -4   2  13        103.66        105.33         4.51 o                         
  -3   2  13          8.36          5.88         4.18 o                         
  -2   2  13          0.05         -4.75         3.17 o                         
  -1   2  13         79.95         52.66         4.71 o                         
   0   2  13        120.75        119.46         6.34 o                         
   1   2  13         46.14         45.46         5.19 o                         
   2   2  13        137.14        155.04         8.65 o                         
   3   2  13          1.72         -6.85         4.57 o                         
   4   2  13         40.65         24.70         8.08 o                         
 -10   3  13          5.83          2.57         3.02 o                         
  -9   3  13          2.66         -1.90         3.30 o                         
  -8   3  13          0.07          2.65         2.79 o                         
  -7   3  13         19.74         12.76         3.42 o                         
  -6   3  13         22.09         21.38         3.25 o                         
  -5   3  13         10.32         -1.31         2.36 o                         
  -4   3  13         14.69         13.71         2.84 o                         
  -3   3  13        275.26        306.54         7.47 o                         
  -2   3  13        216.77        203.80         6.54 o                         
  -1   3  13        122.05        136.41         7.58 o                         
   0   3  13        277.08        249.86         8.61 o                         
   1   3  13        264.33        278.02         9.17 o                         
   2   3  13         20.72         24.57         4.58 o                         
   3   3  13         33.87         31.17         5.99 o                         
   4   3  13          3.35          5.44         6.71 o                         
 -10   4  13         39.72         26.34         4.52 o                         
  -9   4  13         12.59         12.34         3.83 o                         
  -8   4  13          1.37         -4.15         4.92 o                         
  -7   4  13         23.05         28.53         3.68 o                         
  -6   4  13         41.71         47.91         4.44 o                         
  -5   4  13          4.27          6.45         3.05 o                         
  -4   4  13        241.65        253.49        11.47 o                         
  -3   4  13        894.79        946.63        14.14 o                         
  -2   4  13        347.73        348.55         8.24 o                         
  -1   4  13        133.97        142.61         7.17 o                         
   0   4  13        288.01        276.67         8.92 o                         
   1   4  13         36.31         48.88         5.13 o                         
   2   4  13          3.24         -2.03         4.45 o                         
   3   4  13          1.56          6.02         4.93 o                         
   4   4  13          8.92          5.54         6.87 o                         
 -10   5  13         29.83         41.00         4.28 o                         
  -9   5  13          1.65          2.11         3.66 o                         
  -8   5  13         21.73         17.19         3.91 o                         
  -7   5  13         32.40         25.58         4.41 o                         
  -6   5  13          0.00         -0.07         3.24 o                         
  -5   5  13          4.59          0.22         3.25 o                         
  -4   5  13          5.45         -0.94         2.52 o                         
  -3   5  13         14.53         25.52         3.85 o                         
  -2   5  13        519.92        543.96        10.51 o                         
  -1   5  13         42.03         50.97         5.08 o                         
   0   5  13          0.02         -1.42         3.64 o                         
   1   5  13          8.40         -4.91         5.90 o                         
   2   5  13         58.78         47.31         6.26 o                         
   3   5  13         17.72         20.96         5.53 o                         
   4   5  13          0.34          3.23         5.54 o                         
 -10   6  13         42.40         39.23         4.36 o                         
  -9   6  13        115.60        104.89         5.66 o                         
  -8   6  13          0.43         -1.11         3.76 o                         
  -7   6  13          0.10         -1.98         2.78 o                         
  -6   6  13          7.87          4.40         2.54 o                         
  -5   6  13         17.77         30.54         8.44 o                         
  -4   6  13          0.01         -1.90         2.45 o                         
  -3   6  13        500.08        458.60        10.11 o                         
  -2   6  13        371.25        293.31         8.52 o                         
  -1   6  13         12.24         11.36         4.35 o                         
   0   6  13         23.35         28.85         5.27 o                         
   1   6  13         33.60         34.80         5.83 o                         
   2   6  13          7.01          6.62         7.53 o                         
   3   6  13         36.10         51.56         6.89 o                         
  -9   7  13          3.63          9.94         3.70 o                         
  -8   7  13          8.68          6.58         3.11 o                         
  -7   7  13         33.87         28.93         3.48 o                         
  -6   7  13          1.01          2.72         2.57 o                         
  -5   7  13          2.10          0.31         2.70 o                         
  -4   7  13         13.10          5.72         3.17 o                         
  -3   7  13         27.73         19.21         3.78 o                         
  -2   7  13        241.84        202.82        12.01 o                         
  -1   7  13          6.53          6.22         3.54 o                         
   0   7  13        152.72        188.17        13.87 o                         
   1   7  13         31.98         35.79         5.89 o                         
   2   7  13         69.42         93.44         7.92 o                         
   3   7  13         19.79         22.06         6.21 o                         
  -9   8  13          6.37         12.21         4.21 o                         
  -8   8  13          9.40          9.52         3.46 o                         
  -7   8  13         54.75         48.19         4.23 o                         
  -6   8  13         31.89         37.12         3.81 o                         
  -5   8  13         13.19         16.87         3.88 o                         
  -4   8  13         14.65         13.56         3.08 o                         
  -3   8  13          0.36         -1.20         2.99 o                         
  -2   8  13        120.97        108.52         6.66 o                         
  -1   8  13         36.26         21.62         4.10 o                         
   0   8  13        104.77        125.62        10.32 o                         
   1   8  13          0.03         -6.42         4.28 o                         
   2   8  13         37.86         42.04         6.54 o                         
   3   8  13         14.28         15.85         5.90 o                         
  -9   9  13         13.87         13.92         4.02 o                         
  -8   9  13          1.35         -2.74         3.21 o                         
  -7   9  13         75.45         77.62         5.06 o                         
  -6   9  13         39.21         48.93         4.34 o                         
  -5   9  13         27.27         24.70         3.75 o                         
  -4   9  13        183.82        160.46         6.59 o                         
  -3   9  13          3.84          9.13         4.28 o                         
  -2   9  13        142.87        167.54         7.05 o                         
  -1   9  13         90.39        112.81         6.11 o                         
   0   9  13        156.86        162.56        18.65 o                         
   1   9  13         57.09         55.18         6.94 o                         
   2   9  13         29.02         28.74         6.19 o                         
  -8  10  13          0.38         -0.38         3.40 o                         
  -7  10  13         32.28         25.72         4.39 o                         
  -6  10  13        232.70        224.82         9.65 o                         
  -5  10  13         49.82         38.99         4.21 o                         
  -4  10  13         26.71         22.98         3.98 o                         
  -3  10  13         28.41         29.39         3.68 o                         
  -2  10  13         26.52         28.84         4.26 o                         
  -1  10  13         10.05          5.37         3.52 o                         
   0  10  13         82.64        112.93         9.80 o                         
   1  10  13         16.90          9.67         7.47 o                         
   2  10  13          1.78         -2.66         5.46 o                         
  -8  11  13          8.32          3.20         4.63 o                         
  -7  11  13          1.01         -2.77         3.33 o                         
  -6  11  13          9.23          6.14         3.48 o                         
  -5  11  13          1.11          6.32         3.32 o                         
  -4  11  13         32.63         34.38         4.31 o                         
  -3  11  13          1.17          4.12         3.05 o                         
  -2  11  13         11.18         16.14         3.86 o                         
  -1  11  13          3.21          0.02         3.81 o                         
   0  11  13         57.56         47.64         6.47 o                         
   1  11  13          2.96          4.10         9.11 o                         
  -7  12  13          1.99          1.20         3.60 o                         
  -6  12  13          0.81          2.39         3.50 o                         
  -5  12  13          0.18         -1.84         3.35 o                         
  -4  12  13         52.99         55.75         5.12 o                         
  -3  12  13         11.92          6.10         3.29 o                         
  -2  12  13         80.13         75.39         5.63 o                         
  -1  12  13          8.12          1.59         4.43 o                         
   0  12  13         11.90         -1.03         4.54 o                         
   1  12  13          5.56          5.66         6.35 o                         
  -6  13  13         15.78         13.38         5.61 o                         
  -5  13  13         42.10         44.97         5.13 o                         
  -4  13  13         74.88         82.74         6.33 o                         
  -3  13  13          1.43         -1.82         3.20 o                         
  -2  13  13          1.38         -0.70         6.31 o                         
  -1  13  13          0.06         12.64         4.92 o                         
   0  13  13          5.94          9.48         5.38 o                         
  -4  14  13         51.34         47.35         5.37 o                         
  -3  14  13         20.00         12.17         3.74 o                         
  -2  14  13          6.19          8.12         4.11 o                         
 -10   0  14          0.24         -3.13         6.49 o                         
  -8   0  14         39.89         69.49        11.89 o                         
  -6   0  14          9.29         10.11         6.91 o                         
  -4   0  14          0.26          2.60         3.31 o                         
  -2   0  14         63.11         55.49         6.66 o                         
   0   0  14          0.06          3.11         5.58 o                         
   2   0  14        347.85        342.16        14.90 o                         
 -10   1  14          0.18          2.09         4.72 o                         
  -9   1  14          9.04         19.46         5.23 o                         
  -8   1  14         62.22         51.96         6.21 o                         
  -7   1  14          0.22         -1.45         6.07 o                         
  -6   1  14         79.84         68.51         6.35 o                         
  -5   1  14         91.47         83.08         4.52 o                         
  -4   1  14         14.91         25.36         3.15 o                         
  -3   1  14        165.67        202.06         7.47 o                         
  -2   1  14          5.46          7.06         3.69 o                         
  -1   1  14          0.01          0.49         3.53 o                         
   0   1  14         21.84         14.71         4.11 o                         
   1   1  14          6.51         14.88         4.57 o                         
   2   1  14         25.10         21.12         4.78 o                         
   3   1  14          0.03          1.03         6.53 o                         
 -10   2  14         10.79         13.12         5.88 o                         
  -9   2  14          6.55          4.96         5.23 o                         
  -8   2  14         23.97         16.62         5.02 o                         
  -7   2  14         34.93         22.88         3.45 o                         
  -6   2  14          1.30         -0.59         3.23 o                         
  -5   2  14          1.15          3.71         3.13 o                         
  -4   2  14         85.21        107.18         6.43 o                         
  -3   2  14          1.30         -3.87         2.73 o                         
  -2   2  14         37.00         29.75         5.04 o                         
  -1   2  14         21.85         25.97         4.29 o                         
   0   2  14         27.00         38.07         4.81 o                         
   1   2  14          0.13          1.53         3.97 o                         
   2   2  14         16.17         13.79         5.53 o                         
   3   2  14          4.21         11.25         7.12 o                         
  -9   3  14          7.74         -1.87         4.30 o                         
  -8   3  14          0.16         -1.74         2.84 o                         
  -7   3  14          0.44          3.65         3.20 o                         
  -6   3  14          0.35          0.95         2.24 o                         
  -5   3  14         61.61         65.74         8.95 o                         
  -4   3  14        113.06        126.11         5.01 o                         
  -3   3  14         33.10         38.29         3.78 o                         
  -2   3  14         48.91         64.64         5.01 o                         
  -1   3  14         31.01         35.69         4.68 o                         
   0   3  14         97.79         92.85         6.08 o                         
   1   3  14         59.45         74.98         5.88 o                         
   2   3  14          2.57         -1.26         7.24 o                         
   3   3  14         22.84         32.88         6.52 o                         
  -9   4  14          1.36          4.54         3.50 o                         
  -8   4  14         50.20         42.15         4.57 o                         
  -7   4  14          4.91          6.99         3.29 o                         
  -6   4  14          1.64          4.61         3.17 o                         
  -5   4  14         14.27         21.37         3.78 o                         
  -4   4  14          9.74         12.38         2.85 o                         
  -3   4  14        124.36        131.84         5.53 o                         
  -2   4  14         47.24         43.09         4.15 o                         
  -1   4  14        147.37        136.97         6.69 o                         
   0   4  14         48.98         39.55         4.96 o                         
   1   4  14        110.87         92.56         6.30 o                         
   2   4  14          5.41          7.04         6.88 o                         
   3   4  14          1.55         -4.35         5.21 o                         
  -9   5  14          5.82          7.78         6.45 o                         
  -8   5  14          2.25          3.37         3.73 o                         
  -7   5  14          0.84          3.79         6.57 o                         
  -6   5  14          3.78          6.59         3.53 o                         
  -5   5  14         88.27        105.77         4.64 o                         
  -4   5  14          0.24          5.27         2.66 o                         
  -3   5  14        182.83        197.96         6.46 o                         
  -2   5  14          0.95         -1.79         3.17 o                         
  -1   5  14         29.99         46.20         5.03 o                         
   0   5  14         31.89         31.88         4.90 o                         
   1   5  14         23.83         26.96         5.74 o                         
   2   5  14          7.03          5.91         6.39 o                         
  -9   6  14          0.26          1.46         5.87 o                         
  -8   6  14         13.81         25.43         4.89 o                         
  -7   6  14          0.17          2.68         3.52 o                         
  -6   6  14          0.42          2.40         3.60 o                         
  -5   6  14        146.24        150.57         4.90 o                         
  -4   6  14          0.01          0.67         2.76 o                         
  -3   6  14         40.08         51.50         4.46 o                         
  -2   6  14          4.46          8.79         3.62 o                         
  -1   6  14        275.12        287.31        10.70 o                         
   0   6  14        246.58        217.73         9.98 o                         
   1   6  14          0.92         12.09         5.12 o                         
   2   6  14          6.50          3.97         5.77 o                         
  -9   7  14          0.63         -0.27         4.18 o                         
  -8   7  14          5.00          4.48         4.22 o                         
  -7   7  14          0.36         -3.05         3.55 o                         
  -6   7  14          0.02          6.38         4.02 o                         
  -5   7  14         18.99         20.40         2.89 o                         
  -4   7  14          0.86         -0.48         2.77 o                         
  -3   7  14         24.03         21.05         3.71 o                         
  -2   7  14          0.02          1.73         3.25 o                         
  -1   7  14        175.25        182.01         7.44 o                         
   0   7  14         11.61          9.25         6.29 o                         
   1   7  14          0.67         -1.81         4.89 o                         
   2   7  14         21.38         19.20         5.93 o                         
  -8   8  14         71.43         92.37         9.70 o                         
  -7   8  14          6.72          4.09         6.98 o                         
  -6   8  14          0.12          0.19         2.75 o                         
  -5   8  14        116.70        115.82         5.59 o                         
  -4   8  14          7.66          5.73         3.32 o                         
  -3   8  14          1.05          2.56         3.15 o                         
  -2   8  14          4.57          4.20         3.46 o                         
  -1   8  14          1.28         -3.18         3.42 o                         
   0   8  14         43.08         46.43         6.42 o                         
   1   8  14         75.01         76.90         7.56 o                         
  -8   9  14         39.94         45.63         6.19 o                         
  -7   9  14          3.21         -0.55         4.10 o                         
  -6   9  14         16.10         19.43         4.99 o                         
  -5   9  14         18.55         14.75         5.44 o                         
  -4   9  14          0.01          4.18         2.81 o                         
  -3   9  14         76.58         70.18         5.15 o                         
  -2   9  14         22.75         14.21         3.77 o                         
  -1   9  14         64.13         70.47         6.89 o                         
   0   9  14         75.44        103.03         8.23 o                         
   1   9  14        127.05        138.24         9.24 o                         
  -7  10  14          2.72         -1.37         3.21 o                         
  -6  10  14          9.28          6.48         3.32 o                         
  -5  10  14         16.20         18.77         3.79 o                         
  -4  10  14          4.65          6.66         3.93 o                         
  -3  10  14          3.98          9.56         3.55 o                         
  -2  10  14          1.82          8.16         4.46 o                         
  -1  10  14          0.45          2.17         4.67 o                         
   0  10  14          0.29         -3.44         4.55 o                         
  -6  11  14          6.28          4.92         5.16 o                         
  -5  11  14          0.35         -1.23         3.34 o                         
  -4  11  14         17.23         13.62         3.50 o                         
  -3  11  14          1.43          1.73         3.45 o                         
  -2  11  14          1.92          0.51         3.66 o                         
  -1  11  14          0.54         10.21         4.79 o                         
   0  11  14          0.39         -6.32         4.67 o                         
  -5  12  14          3.76          6.29         3.80 o                         
  -4  12  14         10.92          6.61         3.33 o                         
  -3  12  14         23.61         24.03         4.47 o                         
  -2  12  14         10.02          5.90         3.96 o                         
  -9   0  15          5.28          6.78        11.71 o                         
  -7   0  15         58.68         43.86         8.47 o                         
  -5   0  15          4.67          7.18         6.02 o                         
  -3   0  15          0.01         -3.37         4.28 o                         
  -1   0  15        247.80        300.87        13.66 o                         
   1   0  15        122.69        121.87        10.08 o                         
  -9   1  15         19.10         12.29         7.11 o                         
  -8   1  15         10.65         16.17         5.33 o                         
  -7   1  15         24.10         29.03         5.56 o                         
  -6   1  15         12.83         20.52         7.22 o                         
  -5   1  15         59.91         62.76         4.66 o                         
  -4   1  15         10.24         -3.02         3.28 o                         
  -3   1  15         36.96         43.06         4.34 o                         
  -2   1  15          0.02          0.77         3.39 o                         
  -1   1  15         67.84         70.57         5.71 o                         
   0   1  15         33.33         49.48         8.64 o                         
   1   1  15         12.18          7.23         4.45 o                         
   2   1  15          1.14          0.07         6.73 o                         
  -9   2  15          0.44         -2.50         5.48 o                         
  -8   2  15         63.50         81.29        10.84 o                         
  -7   2  15         50.60         63.84         6.75 o                         
  -6   2  15          7.45         11.05         5.68 o                         
  -5   2  15          0.94          0.16         3.01 o                         
  -4   2  15         17.07          2.87         2.81 o                         
  -3   2  15          0.00         -1.63         3.23 o                         
  -2   2  15          4.37          7.74         3.76 o                         
  -1   2  15         16.52          9.66         4.14 o                         
   0   2  15         11.46          5.61         4.08 o                         
   1   2  15          3.88         -0.23         4.00 o                         
   2   2  15          9.30          3.39         9.27 o                         
  -9   3  15          2.96          1.97         5.61 o                         
  -8   3  15         28.60         26.69         5.85 o                         
  -7   3  15          9.25         11.37         7.54 o                         
  -6   3  15         37.29         61.64         4.69 o                         
  -5   3  15          0.00          4.74         3.34 o                         
  -4   3  15          0.22         -1.46         2.70 o                         
  -3   3  15          0.64          2.00         3.03 o                         
  -2   3  15        141.88        144.59         6.75 o                         
  -1   3  15         25.44         21.26         4.51 o                         
   0   3  15          0.30         -2.49         3.70 o                         
   1   3  15         17.28         21.78         4.76 o                         
  -8   4  15         15.86         18.13         7.81 o                         
  -7   4  15          3.72          5.46         3.48 o                         
  -6   4  15          0.25         -0.67         3.07 o                         
  -5   4  15          0.40         -2.84         3.12 o                         
  -4   4  15         77.36         93.69         4.72 o                         
  -3   4  15        161.69        157.35         8.52 o                         
  -2   4  15         28.52         34.44         4.63 o                         
  -1   4  15         30.94         32.81         4.81 o                         
   0   4  15         22.80         20.59         4.59 o                         
   1   4  15         93.84         89.73         7.87 o                         
  -8   5  15          0.01          1.04         3.85 o                         
  -7   5  15         11.88         13.72         4.27 o                         
  -6   5  15         28.24         45.38         6.72 o                         
  -5   5  15          1.93          0.88         3.42 o                         
  -4   5  15         13.15         12.06         3.09 o                         
  -3   5  15         29.85         22.69         3.66 o                         
  -2   5  15         30.93         27.76         4.96 o                         
  -1   5  15          4.03          3.19         4.14 o                         
   0   5  15          0.96         -2.71         4.80 o                         
   1   5  15          4.01          2.42         5.04 o                         
  -8   6  15          0.26         -3.38         3.95 o                         
  -7   6  15          0.14          0.77         3.80 o                         
  -6   6  15         10.36          2.52         3.02 o                         
  -5   6  15          0.30          6.06         3.77 o                         
  -4   6  15          6.89          8.52         3.23 o                         
  -3   6  15         10.68         19.23         5.93 o                         
  -2   6  15         45.08         33.30         4.48 o                         
  -1   6  15        242.81        234.68        16.74 o                         
   0   6  15          4.16          5.46         4.83 o                         
   1   6  15          7.94          8.35         5.47 o                         
  -7   7  15          7.25          9.21         4.38 o                         
  -6   7  15          4.11          8.76         4.27 o                         
  -5   7  15          0.13         -0.30         3.68 o                         
  -4   7  15         54.33         63.77         4.76 o                         
  -3   7  15          1.94         -4.43         2.95 o                         
  -2   7  15         41.12         47.90         4.85 o                         
  -1   7  15          8.36         11.75         6.18 o                         
   0   7  15         11.52         14.82         5.50 o                         
  -7   8  15          0.50         -3.63         4.14 o                         
  -6   8  15          1.89          0.01         5.51 o                         
  -5   8  15          0.40         -1.57         2.61 o                         
  -4   8  15          8.31          4.36         3.30 o                         
  -3   8  15          1.50         -1.89         3.18 o                         
  -2   8  15          0.44         -0.13         3.44 o                         
  -1   8  15         29.57         26.38         6.28 o                         
   0   8  15         79.79         85.63        18.23 o                         
  -6   9  15          0.36          1.61         4.52 o                         
  -5   9  15          0.04         -3.90         2.75 o                         
  -4   9  15          5.13         14.24         3.64 o                         
  -3   9  15          1.97          3.01         3.82 o                         
  -2   9  15         29.90         31.77         4.60 o                         
  -1   9  15          5.81          0.94         4.40 o                         
  -5  10  15         35.12         46.44         4.16 o                         
  -4  10  15          7.63          7.24         3.73 o                         
  -3  10  15          1.95          0.83         3.48 o                         
  -2  10  15          0.09         -3.06         3.56 o                         
  -8   0  16        118.49        121.55        12.30 o                         
  -6   0  16         11.50         30.22         7.88 o                         
  -4   0  16          0.74          5.19         4.95 o                         
  -2   0  16          0.12         -1.63        15.99 o                         
   0   0  16         40.42         37.77         7.42 o                         
  -7   1  16         29.16          9.61         5.26 o                         
  -6   1  16          0.01          8.59         5.42 o                         
  -5   1  16         11.07          7.86         5.61 o                         
  -4   1  16        100.65        134.31         6.19 o                         
  -3   1  16         11.23          1.91         3.67 o                         
  -2   1  16         28.65         34.22         4.70 o                         
  -1   1  16          0.61         -0.86         3.96 o                         
   0   1  16          0.24          2.77         4.18 o                         
  -7   2  16          5.96          6.14         5.90 o                         
  -6   2  16         15.45          5.92         5.54 o                         
  -5   2  16          6.50          7.74         5.37 o                         
  -4   2  16          6.42         -0.71         6.53 o                         
  -3   2  16          9.82          6.41         3.68 o                         
  -2   2  16          2.17          7.10         3.97 o                         
  -1   2  16         40.99         48.94         6.72 o                         
   0   2  16          3.29         -1.39         5.13 o                         
  -7   3  16          8.79          3.85         6.34 o                         
  -6   3  16          0.25         -7.00         4.86 o                         
  -5   3  16          0.00          1.28         3.50 o                         
  -4   3  16          9.02         -1.68         3.82 o                         
  -3   3  16         20.14         32.81         4.30 o                         
  -2   3  16          2.33          3.89         3.90 o                         
  -1   3  16          1.12          2.67         4.08 o                         
   0   3  16          0.00         -3.13         3.87 o                         
  -7   4  16         23.91         32.36         7.29 o                         
  -6   4  16          2.12          6.49         5.33 o                         
  -5   4  16          0.28         -4.88         3.25 o                         
  -4   4  16          9.63         16.38         4.12 o                         
  -3   4  16         11.64          5.95         4.43 o                         
  -2   4  16          4.10          5.81         4.15 o                         
  -1   4  16          1.63          3.64         4.21 o                         
  -7   5  16         91.30         84.33        11.01 o                         
  -6   5  16         11.15         14.71         4.75 o                         
  -5   5  16          0.14         -3.09         3.36 o                         
  -4   5  16          7.52          8.48         3.88 o                         
  -3   5  16         14.73          5.65         3.44 o                         
  -2   5  16          0.42          0.27         4.01 o                         
  -1   5  16         23.22         31.41         6.27 o                         
  -6   6  16         29.93         37.05         5.42 o                         
  -5   6  16         18.89         22.65         4.78 o                         
  -4   6  16          0.03         -2.13         3.87 o                         
  -3   6  16          6.12          8.37         3.98 o                         
  -2   6  16         53.91         45.52         6.19 o                         
  -5   7  16          0.10         -0.20         4.00 o                         
  -4   7  16         15.93         25.67         4.77 o                         
  -3   7  16         11.64         19.42         4.21 o                         
  -2   7  16         13.82         20.69         5.10 o                         
  -5   0  17          2.34         -1.14         9.75 o                         
  -3   0  17          3.76          6.01         5.82 o                         
  -5   1  17         25.24         12.21        15.32 o                         
  -4   1  17          2.17         13.64         7.46 o                         
  -3   1  17         30.98         37.37         4.92 o                         
  -4   2  17          7.60          1.34         4.64 o                         
                                                                                
