# Supplementary material for: Crystal structure, Hirshfeld surface and frontier mol­ecular orbital analysis of 10-benzyl-9-(3-eth­oxy-4-hy­droxy­phen­yl)-3,3,6,6-tetra­methyl-3,4,6,7,9,10-hexa­hydro­acridine-1,8(2H,5H)-dione
Source: Acta Crystallogr E Crystallogr Commun. 2020 Mar 27;76(Pt 4):585–8. doi: 10.1107/S2056989020004065 (PMC7133029; doi:10.1107/S2056989020004065)
Supplement: Supplementary file 3 [file e-76-00585-sup3.txt]

TITL SURESHBABUEVBEN1 in P2(1)/n
    shelx.res
    created by SHELXL-2018/3 at 15:10:23 on 24-Feb-2020
CELL  0.71073  10.5780  18.4190  14.3980   90.000  108.791   90.000
ZERR     4.00   0.0002   0.0005   0.0003    0.000    0.001    0.000
LATT   1
SYMM  1/2 - X, 1/2 + Y, 1/2 - Z
SFAC  C    H    N    O
UNIT  128 148 4 16
MERG   2
OMIT    -3.00  50.00
DFIX  1.52 0.02 C7 C8 C7' C8'
SADI 0.02 O2 C7 O2 C7'
SIMU 0.02 0.04 C7 > C8'
EQIV $1 x-1/2, -y+1/2, z-1/2
HTAB C26 O3_$1
EQIV $2 -x+3/2, y-1/2, -z+5/2
HTAB O1 O3_$2
FMAP   2
PLAN   20
SIZE     0.300   0.300   0.350
ACTA

BOND   $H
CONF
L.S.   4
WGHT    0.056400    1.304000
EXTI    0.006628
FVAR       0.44840   0.57219
C1    1    0.737154    0.072347    1.194692    11.00000    0.04805    0.04336 =
         0.04353    0.00268    0.00574   -0.00419
C2    1    0.727291    0.106182    1.108163    11.00000    0.05441    0.05005 =
         0.04433    0.00193    0.01910    0.00384
AFIX  43
H2    2    0.777437    0.089182    1.070203    11.00000   -1.20000
AFIX   0
C3    1    0.644339    0.165027    1.076250    11.00000    0.05342    0.04985 =
         0.03573    0.00481    0.01523    0.00096
AFIX  43
H3    2    0.640119    0.187332    1.017378    11.00000   -1.20000
AFIX   0
C4    1    0.567501    0.191499    1.129803    11.00000    0.04359    0.04138 =
         0.03491   -0.00621    0.00949   -0.00937
C5    1    0.577872    0.157099    1.217999    11.00000    0.05727    0.05355 =
         0.03683   -0.00469    0.01816   -0.00626
AFIX  43
H5    2    0.527092    0.173864    1.255627    11.00000   -1.20000
AFIX   0
C6    1    0.661513    0.098936    1.250576    11.00000    0.06286    0.05734 =
         0.03456    0.00628    0.01169   -0.00695
C9    1    0.767043    0.330917    0.949732    11.00000    0.04695    0.07680 =
         0.08805    0.00294    0.02254    0.00090
AFIX 137
H9A   2    0.754428    0.297468    0.997122    11.00000   -1.50000
H9B   2    0.841043    0.362289    0.980882    11.00000   -1.50000
H9C   2    0.785001    0.304417    0.897943    11.00000   -1.50000
AFIX   0
C10   1    0.662268    0.427465    0.829679    11.00000    0.07847    0.06638 =
         0.08566    0.00903    0.03797   -0.01746
AFIX 137
H10A  2    0.676549    0.399414    0.777748    11.00000   -1.50000
H10B  2    0.738811    0.457558    0.859168    11.00000   -1.50000
H10C  2    0.584716    0.457489    0.803512    11.00000   -1.50000
AFIX   0
C11   1    0.641084    0.376285    0.907265    11.00000    0.05125    0.04595 =
         0.06293    0.00205    0.02253   -0.00659
C12   1    0.610532    0.419153    0.987625    11.00000    0.06756    0.04031 =
         0.07666   -0.00505    0.02790   -0.01182
AFIX  23
H12A  2    0.687205    0.448978    1.021231    11.00000   -1.20000
H12B  2    0.535806    0.451328    0.957972    11.00000   -1.20000
AFIX   0
C13   1    0.577522    0.371602    1.061285    11.00000    0.04212    0.04090 =
         0.05354   -0.00681    0.01118    0.00062
C14   1    0.505340    0.304842    1.025659    11.00000    0.04023    0.03778 =
         0.04669   -0.00240    0.01403    0.00054
C15   1    0.466393    0.289174    0.928505    11.00000    0.03639    0.03612 =
         0.04460    0.00112    0.01034    0.00192
C16   1    0.521272    0.328056    0.858207    11.00000    0.04985    0.04805 =
         0.04834    0.00676    0.01399   -0.00319
AFIX  23
H16A  2    0.451065    0.357700    0.814830    11.00000   -1.20000
H16B  2    0.547020    0.292318    0.818172    11.00000   -1.20000
AFIX   0
C17   1    0.469526    0.254436    1.095293    11.00000    0.04661    0.04347 =
         0.03815   -0.00852    0.01434   -0.00454
AFIX  13
H17   2    0.468205    0.282359    1.152911    11.00000   -1.20000
AFIX   0
C18   1    0.329974    0.227048    1.043366    11.00000    0.04335    0.04310 =
         0.04428   -0.00245    0.01552   -0.00043
C19   1    0.290895    0.213170    0.945842    11.00000    0.03616    0.03820 =
         0.04562    0.00103    0.01350    0.00113
C20   1    0.160356    0.176906    0.892868    11.00000    0.03990    0.04871 =
         0.04998    0.00163    0.00974   -0.00348
AFIX  23
H20A  2    0.176648    0.138375    0.852218    11.00000   -1.20000
H20B  2    0.102079    0.212117    0.849634    11.00000   -1.20000
AFIX   0
C21   1    0.088085    0.144853    0.959495    11.00000    0.04373    0.04704 =
         0.06290    0.00145    0.01845   -0.00552
C22   1    0.096723    0.197540    1.042380    11.00000    0.05396    0.06497 =
         0.07685    0.00016    0.03289   -0.00063
AFIX  23
H22A  2    0.047079    0.241160    1.015377    11.00000   -1.20000
H22B  2    0.055315    0.175713    1.086706    11.00000   -1.20000
AFIX   0
C23   1    0.238132    0.217912    1.099173    11.00000    0.05761    0.05593 =
         0.05653   -0.00485    0.02628   -0.00135
C26   1    0.349134    0.207666    0.790668    11.00000    0.04631    0.05332 =
         0.03378   -0.00004    0.00852   -0.00765
AFIX  23
H26A  2    0.357805    0.246910    0.748202    11.00000   -1.20000
H26B  2    0.259352    0.188286    0.764455    11.00000   -1.20000
AFIX   0
C27   1    0.448031    0.149107    0.791115    11.00000    0.04026    0.05822 =
         0.03572   -0.01249    0.00841   -0.00927
C28   1    0.529078    0.153846    0.733255    11.00000    0.06658    0.09599 =
         0.05268   -0.00710    0.02758   -0.00610
AFIX  43
H28   2    0.522216    0.193597    0.692092    11.00000   -1.20000
AFIX   0
C29   1    0.621312    0.099176    0.736310    11.00000    0.06328    0.14147 =
         0.07315   -0.02592    0.03375    0.00621
AFIX  43
H29   2    0.676908    0.102922    0.697950    11.00000   -1.20000
AFIX   0
C30   1    0.630386    0.040262    0.795256    11.00000    0.06335    0.10276 =
         0.08253   -0.02937    0.01234    0.01727
AFIX  43
H30   2    0.691243    0.003581    0.796294    11.00000   -1.20000
AFIX   0
C31   1    0.550905    0.034902    0.852494    11.00000    0.06410    0.06558 =
         0.07901   -0.01228    0.01272    0.00553
AFIX  43
H31   2    0.557448   -0.005257    0.892928    11.00000   -1.20000
AFIX   0
C32   1    0.460880    0.088981    0.850440    11.00000    0.05349    0.05595 =
         0.06147   -0.00893    0.01910   -0.00201
AFIX  43
H32   2    0.407100    0.084969    0.890121    11.00000   -1.20000
AFIX   0
N1    3    0.370035    0.236361    0.890387    11.00000    0.03911    0.04208 =
         0.03721   -0.00205    0.01084   -0.00403
O1    4    0.820890    0.014406    1.223219    11.00000    0.07110    0.05642 =
         0.06229    0.01873    0.01535    0.01092
O3    4    0.607792    0.390090    1.147613    11.00000    0.06873    0.05264 =
         0.05494   -0.01383    0.00967   -0.01005
O4    4    0.272809    0.227662    1.187723    11.00000    0.07542    0.11546 =
         0.05536   -0.01606    0.03475   -0.01457
O2    4    0.679356    0.062910    1.336501    11.00000    0.11170    0.11061 =
         0.05343    0.03579    0.03530    0.01607
PART    1
C7    1    0.593687    0.098905    1.397201    21.00000    0.09131    0.08219 =
         0.07015    0.02919    0.03572    0.01753
AFIX  23
H7A   2    0.611903    0.150541    1.405357    21.00000   -1.20000
H7B   2    0.499043    0.092146    1.363367    21.00000   -1.20000
AFIX   0
C8    1    0.631770    0.063835    1.489478    21.00000    0.18201    0.15448 =
         0.09029    0.04064    0.09073    0.08730
AFIX 137
H8A   2    0.580043    0.082713    1.527912    21.00000   -1.50000
H8B   2    0.724873    0.072391    1.523026    21.00000   -1.50000
H8C   2    0.616247    0.012594    1.480136    21.00000   -1.50000
AFIX   0
PART    2
C7'   1    0.582908    0.056537    1.390757   -21.00000    0.08354    0.05871 =
         0.08378    0.02696   -0.00247   -0.01806
AFIX  23
H7'1  2    0.493748    0.073595    1.354927   -21.00000   -1.20000
H7'2  2    0.580760    0.009096    1.419461   -21.00000   -1.20000
AFIX   0
C8'   1    0.662181    0.107113    1.455072   -21.00000    0.13826    0.07338 =
         0.13587    0.03357   -0.06581   -0.03215
AFIX 137
H8'1  2    0.621787    0.119635    1.503820   -21.00000   -1.50000
H8'2  2    0.670497    0.149885    1.419379   -21.00000   -1.50000
H8'3  2    0.749065    0.086785    1.486481   -21.00000   -1.50000
AFIX   0
PART    0
C24   1    0.154547    0.073637    1.002961    11.00000    0.09052    0.05196 =
         0.08952    0.01131    0.03099   -0.00234
AFIX 137
H24A  2    0.247265    0.082123    1.037911    11.00000   -1.50000
H24B  2    0.146600    0.039373    0.951142    11.00000   -1.50000
H24C  2    0.111638    0.054559    1.047206    11.00000   -1.50000
AFIX   0
C25   1   -0.055844    0.130028    0.898581    11.00000    0.05450    0.10296 =
         0.09137   -0.00132    0.02098   -0.02662
AFIX 137
H25A  2   -0.102569    0.109844    0.939704    11.00000   -1.50000
H25B  2   -0.058132    0.096260    0.847274    11.00000   -1.50000
H25C  2   -0.097909    0.174597    0.870218    11.00000   -1.50000
AFIX   0
H1    2    0.813717   -0.006861    1.273732    11.00000    0.10680
HKLF    4


REM  SURESHBABUEVBEN1 in P2(1)/n
REM wR2 = 0.1385, GooF = S = 1.018, Restrained GooF = 1.035 for all data
REM R1 = 0.0491 for 3374 Fo > 4sig(Fo) and 0.0728 for all 4681 data
REM 364 parameters refined using 39 restraints

END  
     
WGHT      0.0565      1.2991 

REM Highest difference peak  0.373,  deepest hole -0.240,  1-sigma level  0.038
Q1    1   0.7631  0.0716  1.3474  11.00000  0.05    0.37
Q2    1   0.7036  0.0904  1.4148  11.00000  0.05    0.31
Q3    1   0.6605  0.0776  1.3434  11.00000  0.05    0.27
Q4    1   0.1613  0.1277  1.0509  11.00000  0.05    0.24
Q5    1   0.6593  0.0244  1.3174  11.00000  0.05    0.24
Q6    1   0.3016  0.1723  1.1774  11.00000  0.05    0.21
Q7    1   0.6222  0.1050  1.4586  11.00000  0.05    0.20
Q8    1   0.0072  0.2255  0.9516  11.00000  0.05    0.20
Q9    1  -0.0018  0.0728  0.8967  11.00000  0.05    0.18
Q10   1   0.7329  0.1019  1.2496  11.00000  0.05    0.17
Q11   1   0.5930  0.1371  0.6872  11.00000  0.05    0.17
Q12   1   0.5700  0.0632  0.7162  11.00000  0.05    0.17
Q13   1   0.5977  0.0382  1.4635  11.00000  0.05    0.17
Q14   1   0.2806  0.1701  1.0971  11.00000  0.05    0.16
Q15   1   0.6545  0.4026  0.8751  11.00000  0.05    0.15
Q16   1   0.5647  0.0831  1.4370  11.00000  0.05    0.15
Q17   1   0.6535  0.3938  0.9615  11.00000  0.05    0.14
Q18   1   0.5610  0.0479  1.4436  11.00000  0.05    0.14
Q19   1   0.6982  0.3615  0.9221  11.00000  0.05    0.14
Q20   1   0.6673  0.1577  1.2382  11.00000  0.05    0.13
